# Supplementary material for: Matrin3 regulates mitotic spindle dynamics by controlling alternative splicing of CDC14B
Source: Cell Rep. Author manuscript; Available in PMC 2023 Apr 26. (PMC10132239; doi:10.1016/j.celrep.2023.112260)
Supplement: 2 [file NIHMS1887310-supplement-2.xlsx]

## Sheet: Contents
Contents in each tab:
Tab	Content
Binding sites per gene	Number of clusters (binding sites) and crosslinked reads per gene in each Matrin3 PAR-CLIP replicate
NXPM	Number of crosslinked reads per million (NXPM or number of crosslinked reads per mRNA normalized by overall mRNA abundance) of Matrin3 RNA targets and non-targets
Sequences of primers and siRNAs	Sequences of primers and custom siRNAs
Isoforms derived from Iso-seq	Isoforms derived from Iso-seq in HCT116 cells

## Sheet: Binding sites per gene
Number of clusters (binding sites) and crosslinked reads per gene in each Matrin3 PAR-CLIP replicate
	replicate 1		replicate 2		replicate 3
Gene_Symbol	#Clusters	XL_reads	#Clusters	XL_reads	#Clusters	XL_reads
40603	0	0	0	0	0	0
40604	0	0	0	0	0	0
40605	0	0	0	0	0	0
40606	0	0	0	0	0	0
40607	0	0	0	0	0	0
40608	0	0	0	0	0	0
40609	0	0	0	0	0	0
40610	0	0	0	0	0	0
40611	0	0	0	0	0	0
40612	0	0	0	0	0	0
40786	0	0	0	0	0	0
40787	0	0	0	0	0	0
40788	0	0	0	0	0	0
40789	0	0	0	0	0	0
40790	0	0	0	0	0	0
40791	0	0	0	0	0	0
40792	0	0	0	0	0	0
40793	0	0	0	0	0	0
40794	0	0	0	0	0	0
40795	0	0	0	0	0	0
40796	0	0	0	0	0	0
40797	0	0	0	0	0	0
40799	0	0	0	0	0	0
40800	0	0	0	0	0	0
40877	0	0	0	0	0	0
40602	0	0	0	0	0	0
A1BG	0	0	0	0	0	0
A1CF	0	0	1	11	1	14
A2M	0	0	0	0	0	0
A2ML1	0	0	0	0	0	0
A3GALT2	0	0	0	0	0	0
A4GALT	0	0	3	39	2	13
A4GNT	0	0	0	0	0	0
AAAS	0	0	1	21	0	0
AACS	6	107	9	218	16	163
AADAC	0	0	0	0	0	0
AADACL2	0	0	0	0	0	0
AADACL3	0	0	0	0	0	0
AADACL4	0	0	0	0	0	0
AADAT	22	636	20	500	27	370
AAED1	0	0	0	0	0	0
AAGAB	11	129	14	281	16	218
AAK1	18	279	30	400	26	314
AAMDC	2	55	7	87	6	37
AAMP	1	38	2	58	2	26
AANAT	0	0	1	9	0	0
AAR2	5	84	5	93	4	41
AARD	0	0	0	0	0	0
AARS	4	52	7	107	5	37
AARS2	0	0	1	9	0	0
AARSD1	0	0	0	0	0	0
AASDH	1	10	8	81	6	42
AASDHPPT	2	26	4	36	5	47
AASS	2	37	10	119	5	39
AATF	36	688	42	1654	48	1192
AATK	0	0	0	0	0	0
ABAT	2	21	4	45	3	17
ABCA1	0	0	2	41	2	13
ABCA10	0	0	1	17	1	5
ABCA12	6	59	10	160	4	34
ABCA13	0	0	1	7	0	0
ABCA2	1	7	2	48	2	19
ABCA3	0	0	0	0	0	0
ABCA4	0	0	0	0	0	0
ABCA5	6	124	12	336	13	173
ABCA6	0	0	0	0	0	0
ABCA7	0	0	2	29	1	9
ABCA8	0	0	0	0	0	0
ABCA9	1	18	0	0	0	0
ABCB1	0	0	1	5	1	5
ABCB10	0	0	1	38	1	7
ABCB11	0	0	1	9	0	0
ABCB4	0	0	0	0	0	0
ABCB5	0	0	0	0	0	0
ABCB6	0	0	0	0	0	0
ABCB7	25	467	38	865	50	934
ABCB8	0	0	5	55	0	0
ABCB9	0	0	0	0	0	0
ABCC1	29	423	38	545	34	400
ABCC10	0	0	1	15	2	11
ABCC11	0	0	0	0	0	0
ABCC12	0	0	0	0	0	0
ABCC2	28	1051	37	1007	47	1273
ABCC3	2	19	7	84	4	79
ABCC4	80	1452	95	2393	124	1839
ABCC5	8	120	20	351	10	92
ABCC6	0	0	0	0	0	0
ABCC8	0	0	0	0	0	0
ABCC9	1	18	0	0	0	0
ABCD1	0	0	0	0	0	0
ABCD2	0	0	1	7	0	0
ABCD3	41	913	53	1274	58	1043
ABCD4	4	31	7	209	3	26
ABCE1	3	87	10	157	10	108
ABCF1	0	0	0	0	0	0
ABCF2	4	51	4	41	9	108
ABCF3	0	0	0	0	0	0
ABCG1	0	0	1	10	1	5
ABCG2	0	0	1	11	1	4
ABCG4	0	0	1	6	2	13
ABCG5	0	0	0	0	0	0
ABCG8	0	0	0	0	0	0
ABHD1	0	0	0	0	0	0
ABHD10	4	99	12	291	12	210
ABHD11	0	0	0	0	0	0
ABHD12	0	0	6	89	6	62
ABHD12B	0	0	0	0	0	0
ABHD13	0	0	2	19	1	24
ABHD14A	0	0	0	0	0	0
ABHD14A-ACY1	0	0	0	0	0	0
ABHD14B	2	51	5	247	1	47
ABHD15	0	0	0	0	0	0
ABHD16A	0	0	0	0	0	0
ABHD16B	0	0	0	0	0	0
ABHD17A	2	35	1	29	4	31
ABHD17B	13	240	20	318	15	207
ABHD17C	11	176	28	475	19	161
ABHD2	4	71	9	173	10	84
ABHD3	4	120	13	364	14	267
ABHD4	0	0	0	0	1	5
ABHD5	2	15	4	58	2	10
ABHD6	2	17	9	108	3	16
ABHD8	0	0	0	0	0	0
ABI1	21	396	28	934	52	624
ABI2	16	260	33	529	29	260
ABI3	0	0	0	0	0	0
ABI3BP	1	21	0	0	0	0
ABL1	10	166	8	128	9	59
ABL2	39	911	54	1994	53	1069
ABLIM1	23	951	41	1097	37	546
ABLIM2	3	33	2	11	1	8
ABLIM3	0	0	3	22	2	21
ABO	0	0	0	0	1	4
ABR	2	12	5	38	5	26
ABRA	0	0	0	0	0	0
ABRACL	2	38	2	32	2	22
ABT1	0	0	0	0	0	0
ABTB1	0	0	1	9	0	0
ABTB2	4	37	11	122	8	50
AC001228.1	0	0	0	0	0	0
AC002310.13	0	0	0	0	0	0
AC002365.5	0	0	0	0	0	0
AC002398.9	0	0	1	11	1	7
AC002985.3	0	0	0	0	0	0
AC003002.4	0	0	0	0	0	0
AC003002.6	0	0	0	0	0	0
AC003005.4	0	0	0	0	0	0
AC003006.7	1	6	11	184	5	46
AC004076.7	0	0	0	0	0	0
AC004076.9	0	0	0	0	0	0
AC004158.1	0	0	0	0	0	0
AC004231.7	0	0	0	0	0	0
AC004381.6	1	33	10	108	0	0
AC004556.1	0	0	0	0	0	0
AC004754.3	0	0	0	0	0	0
AC004813.1	0	0	0	0	0	0
AC004824.2	0	0	0	0	0	0
AC004824.3	0	0	0	0	0	0
AC004953.1	0	0	0	0	0	0
AC005042.1	0	0	0	0	0	0
AC005477.1	0	0	0	0	0	0
AC005480.1	0	0	0	0	0	0
AC005779.2	0	0	0	0	0	0
AC006116.20	0	0	0	0	0	0
AC006328.4	0	0	0	0	0	0
AC006386.1	0	0	0	0	0	0
AC006445.1	0	0	0	0	0	0
AC006448.1	0	0	0	0	0	0
AC006449.1	0	0	0	0	0	0
AC006449.2	0	0	0	0	0	0
AC006486.9	0	0	0	0	0	0
AC006518.2	0	0	0	0	0	0
AC006538.4	0	0	0	0	0	0
AC006547.14	0	0	0	0	0	0
AC006994.3	0	0	0	0	0	0
AC007040.11	0	0	0	0	0	0
AC007163.2	0	0	0	0	0	0
AC007325.1	0	0	0	0	0	0
AC007325.2	0	0	0	0	0	0
AC007326.1	0	0	0	0	0	0
AC007557.5	0	0	0	0	0	0
AC007906.1	0	0	0	0	0	0
AC008074.1	0	0	0	0	0	0
AC008622.1	0	0	0	0	0	0
AC008641.1	0	0	0	0	0	0
AC008686.1	0	0	0	0	0	0
AC008759.1	0	0	0	0	0	0
AC008810.1	0	0	0	0	0	0
AC008914.1	0	0	0	0	0	0
AC009022.1	0	0	0	0	0	0
AC009060.2	0	0	0	0	0	0
AC009065.4	0	0	0	0	0	0
AC009121.2	0	0	0	0	0	0
AC009133.22	0	0	0	0	0	0
AC009336.19	0	0	0	0	0	0
AC009491.1	0	0	0	0	0	0
AC009491.2	0	0	0	0	0	0
AC009977.1	0	0	0	0	0	0
AC010184.1	0	0	0	0	0	0
AC010287.1	0	0	0	0	0	0
AC010547.9	0	0	2	18	1	9
AC010642.1	4	119	3	101	1	15
AC010646.3	0	0	0	0	0	0
AC010655.1	0	0	0	0	0	0
AC010724.2	0	0	0	0	0	0
AC011043.1	34	1597	47	2573	43	1435
AC011043.2	0	0	0	0	0	0
AC011155.1	0	0	0	0	0	0
AC011295.1	0	0	0	0	0	0
AC011295.2	0	0	0	0	0	0
AC011380.1	0	0	0	0	0	0
AC011476.1	0	0	0	0	0	0
AC011476.2	0	0	0	0	0	0
AC011476.3	0	0	0	0	0	0
AC011476.4	0	0	0	0	0	0
AC011476.5	0	0	0	0	0	0
AC011476.6	0	0	0	0	0	0
AC011476.7	0	0	0	0	0	0
AC011513.3	0	0	0	0	0	0
AC011530.4	0	0	0	0	0	0
AC011841.1	0	0	0	0	0	0
AC012005.3	0	0	0	0	0	0
AC012005.4	0	0	0	0	0	0
AC012363.2	0	0	0	0	0	0
AC013269.5	0	0	0	0	0	0
AC013286.1	0	0	0	0	0	0
AC015688.3	0	0	0	0	0	0
AC016142.1	0	0	0	0	0	0
AC016549.1	0	0	0	0	0	0
AC016577.1	0	0	0	0	0	0
AC016734.1	0	0	0	0	0	0
AC016753.2	0	0	0	0	0	0
AC017028.10	0	0	0	0	0	0
AC017081.1	0	0	0	0	0	0
AC018512.1	0	0	0	0	0	0
AC018867.1	0	0	0	0	0	0
AC018902.1	0	0	0	0	0	0
AC019206.1	0	0	0	0	0	0
AC022210.1	0	0	0	0	0	0
AC022431.2	0	0	0	0	0	0
AC022819.2	0	0	0	0	0	0
AC023491.2	0	0	0	0	0	0
AC024060.1	0	0	0	0	0	0
AC024361.1	0	0	0	0	0	0
AC024592.12	0	0	0	0	0	0
AC024940.1	0	0	0	0	0	0
AC025048.1	0	0	0	0	0	0
AC025263.3	0	0	0	0	0	0
AC026449.1	0	0	0	0	0	0
AC037459.4	0	0	0	0	0	0
AC037482.2	0	0	0	0	0	0
AC055733.1	0	0	0	0	0	0
AC055866.1	0	0	0	0	0	0
AC063956.1	0	0	0	0	0	0
AC064829.1	0	0	0	0	0	0
AC068533.7	0	0	0	0	0	0
AC069063.1	0	0	0	0	0	0
AC069063.2	0	0	0	0	0	0
AC069368.3	0	0	0	0	1	7
AC069499.1	0	0	0	0	0	0
AC069547.1	0	0	0	0	0	0
AC073072.1	0	0	0	0	0	0
AC073107.1	0	0	0	0	0	0
AC073130.2	0	0	0	0	0	0
AC073333.1	0	0	0	0	0	0
AC073610.5	0	0	0	0	0	0
AC073657.1	0	0	0	0	0	0
AC074033.1	0	0	0	0	0	0
AC079355.1	0	0	0	0	0	0
AC079907.1	0	0	0	0	0	0
AC084219.2	0	0	0	0	0	0
AC087350.1	0	0	0	0	0	0
AC087392.1	0	0	0	0	0	0
AC087651.1	0	0	0	0	0	0
AC087651.2	0	0	0	0	0	0
AC087762.1	0	0	0	0	0	0
AC090154.1	0	0	0	0	0	0
AC091180.1	0	0	0	0	0	0
AC091742.1	0	0	0	0	0	0
AC092159.1	0	0	0	0	0	0
AC092299.1	0	0	0	0	0	0
AC092384.1	0	0	0	0	0	0
AC092718.1	0	0	0	0	0	0
AC092835.2	0	0	0	0	0	0
AC092881.1	0	0	0	0	0	0
AC093323.1	0	0	0	0	0	0
AC100821.2	0	0	0	0	0	0
AC104057.1	0	0	0	0	0	0
AC104073.2	0	0	0	0	0	0
AC104389.1	0	0	0	0	0	0
AC104389.2	0	0	0	0	0	0
AC104532.2	0	0	0	0	0	0
AC104534.3	0	0	0	0	0	0
AC104581.1	0	0	0	0	0	0
AC104650.2	0	0	0	0	0	0
AC104809.3	1	9	0	0	0	0
AC104981.1	0	0	0	0	0	0
AC105009.1	0	0	0	0	0	0
AC105219.1	0	0	0	0	0	0
AC107081.1	0	0	0	0	0	0
AC108925.1	0	0	0	0	0	0
AC108938.5	0	0	0	0	0	0
AC109829.1	0	0	0	0	0	0
AC109829.2	0	0	0	0	0	0
AC110602.1	0	0	0	0	0	0
AC110615.1	0	0	0	0	0	0
AC112719.2	0	0	0	0	0	0
AC114494.1	0	0	0	0	0	0
AC118758.1	0	0	0	0	0	0
AC124312.1	0	0	0	0	0	0
AC126407.1	0	0	0	0	0	0
AC127518.1	0	0	0	0	0	0
AC129492.1	0	0	0	0	0	0
AC129507.1	0	0	0	0	0	0
AC129507.2	0	0	0	0	0	0
AC130310.1	0	0	0	0	0	0
AC131056.1	0	0	0	0	0	0
AC131263.1	0	0	0	0	0	0
AC133551.1	0	0	0	0	0	0
AC136352.5	0	0	0	0	0	0
AC136352.6	0	0	0	0	0	0
AC136612.1	0	0	0	0	0	0
AC136616.1	0	0	0	0	0	0
AC136616.2	0	0	0	0	0	0
AC136616.3	0	0	0	0	0	0
AC138028.1	0	0	0	0	0	0
AC138374.1	0	0	0	0	0	0
AC138374.2	0	0	0	0	0	0
AC138749.2	0	0	0	0	0	0
AC138969.4	0	0	0	0	0	0
AC141272.1	0	0	0	0	0	0
AC142525.1	0	0	0	0	0	0
AC145212.2	0	0	0	0	0	0
AC171558.1	0	0	0	0	0	0
AC183087.1	0	0	0	0	0	0
AC203639.1	0	0	0	0	0	0
AC213203.1	0	0	0	0	0	0
AC226007.1	0	0	0	0	0	0
AC231657.1	0	0	0	0	0	0
AC233282.1	0	0	0	0	0	0
AC233755.1	0	0	0	0	0	0
AC233755.2	0	0	0	0	0	0
AC234301.1	0	0	0	0	0	0
AC234301.2	0	0	0	0	0	0
AC234458.2	0	0	0	0	0	0
AC234582.1	0	0	0	0	0	0
AC234582.2	0	0	0	0	0	0
AC237044.1	0	0	0	0	0	0
AC239612.1	0	0	0	0	0	0
AC240274.1	0	0	0	0	0	0
AC240565.1	0	0	0	0	0	0
AC241377.2	0	0	0	0	0	0
AC241585.2	0	0	0	0	0	0
AC242988.1	0	0	0	0	0	0
AC243627.1	0	0	0	0	0	0
AC243653.1	0	0	0	0	0	0
AC243653.2	0	0	0	0	0	0
AC243660.2	0	0	0	0	0	0
AC243756.1	0	0	0	0	0	0
AC243790.2	0	0	0	0	0	0
AC243791.1	0	0	0	0	0	0
AC243824.1	0	0	0	0	0	0
AC243829.1	0	0	0	0	0	0
AC243945.1	0	0	0	0	0	0
AC243951.2	0	0	0	0	0	0
AC244452.1	0	0	0	0	0	0
AC244452.2	0	0	0	0	0	0
AC244452.3	0	0	0	0	0	0
AC244452.4	0	0	0	0	0	0
AC244452.5	0	0	0	0	0	0
AC244489.1	0	0	0	0	0	0
AC244489.3	0	0	0	0	0	0
AC245023.1	0	0	0	0	0	0
AC245023.3	0	0	0	0	0	0
AC245023.4	0	0	0	0	0	0
AC245049.1	0	0	0	0	0	0
AC245078.1	0	0	0	0	0	0
AC245078.2	0	0	0	0	0	0
AC245078.3	0	0	0	0	0	0
AC245100.1	0	0	0	0	0	0
AC245136.1	0	0	0	0	0	0
AC245369.1	0	0	0	0	0	0
AC245369.2	0	0	0	0	0	0
AC246787.10	0	0	0	0	0	0
AC246787.8	0	0	0	0	0	0
AC253572.1	0	0	0	0	0	0
AC254560.1	0	0	0	0	0	0
AC254995.1	0	0	0	0	0	0
AC255560.1	0	0	0	0	0	0
ACAA1	1	10	2	19	0	0
ACAA2	0	0	1	12	0	0
ACACA	91	2563	154	4111	152	3171
ACACB	0	0	0	0	0	0
ACAD10	1	23	3	60	3	24
ACAD11	11	197	25	634	18	435
ACAD8	0	0	2	70	1	5
ACAD9	9	496	12	867	7	535
ACADL	0	0	0	0	0	0
ACADM	1	8	3	84	3	19
ACADS	0	0	1	52	0	0
ACADSB	0	0	4	47	4	27
ACADVL	0	0	0	0	1	9
ACAN	0	0	0	0	0	0
ACAP1	0	0	0	0	0	0
ACAP2	32	964	54	1437	61	1105
ACAP3	1	28	1	6	0	0
ACAT1	5	154	5	502	6	125
ACAT2	0	0	1	12	0	0
ACBD3	1	12	6	72	3	21
ACBD4	0	0	1	13	0	0
ACBD5	0	0	4	79	3	41
ACBD6	71	1487	113	3275	126	2881
ACBD7	0	0	0	0	0	0
ACCS	0	0	0	0	0	0
ACCSL	0	0	0	0	0	0
ACD	0	0	0	0	0	0
ACE	0	0	1	6	0	0
ACE2	0	0	0	0	0	0
ACER1	0	0	0	0	0	0
ACER2	14	301	16	206	20	268
ACER3	27	567	45	883	34	440
ACHE	0	0	0	0	0	0
ACIN1	14	598	36	1200	25	569
ACKR1	0	0	0	0	0	0
ACKR2	0	0	1	10	0	0
ACKR3	0	0	0	0	0	0
ACKR4	0	0	0	0	0	0
ACLY	0	0	0	0	0	0
ACMSD	0	0	0	0	1	6
ACO1	4	51	5	55	10	97
ACO2	2	20	6	69	6	48
ACOT1	0	0	0	0	0	0
ACOT11	7	182	17	279	17	165
ACOT12	0	0	0	0	0	0
ACOT13	2	11	4	58	3	20
ACOT2	0	0	0	0	0	0
ACOT4	0	0	0	0	0	0
ACOT6	0	0	0	0	0	0
ACOT7	1	5	7	87	2	29
ACOT8	0	0	0	0	1	5
ACOT9	5	54	6	173	13	130
ACOX1	4	50	5	60	5	73
ACOX2	0	0	0	0	0	0
ACOX3	2	46	7	83	6	81
ACOXL	25	479	56	775	55	542
ACP1	5	108	6	100	9	89
ACP2	1	9	2	38	4	37
ACP5	0	0	0	0	0	0
ACP6	0	0	0	0	0	0
ACPP	0	0	0	0	0	0
ACPT	0	0	0	0	0	0
ACR	0	0	0	0	0	0
ACRBP	0	0	1	17	0	0
ACRC	0	0	5	119	2	35
ACRV1	0	0	0	0	0	0
ACSBG1	0	0	0	0	0	0
ACSBG2	0	0	0	0	0	0
ACSF2	2	53	3	38	4	23
ACSF3	12	142	15	406	10	98
ACSL1	2	31	5	42	4	33
ACSL3	44	1162	47	1241	56	1035
ACSL4	16	706	32	1051	28	652
ACSL5	23	597	33	1004	40	890
ACSL6	0	0	2	11	0	0
ACSM1	0	0	0	0	0	0
ACSM2A	0	0	0	0	0	0
ACSM2B	0	0	0	0	0	0
ACSM3	0	0	2	25	1	5
ACSM4	0	0	0	0	0	0
ACSM5	0	0	0	0	0	0
ACSM6	0	0	0	0	0	0
ACSS1	1	7	1	13	0	0
ACSS2	8	102	12	205	10	189
ACSS3	0	0	0	0	0	0
ACTA1	0	0	0	0	0	0
ACTA2	1	11	9	95	6	35
ACTB	0	0	1	7	0	0
ACTBL2	0	0	0	0	0	0
ACTC1	0	0	0	0	0	0
ACTG1	0	0	0	0	0	0
ACTG2	0	0	0	0	0	0
ACTL10	0	0	0	0	0	0
ACTL6A	5	49	3	41	4	63
ACTL6B	0	0	0	0	0	0
ACTL7A	0	0	0	0	0	0
ACTL7B	0	0	0	0	1	5
ACTL8	0	0	0	0	0	0
ACTL9	0	0	0	0	0	0
ACTN1	12	224	31	545	21	251
ACTN2	0	0	2	23	0	0
ACTN3	0	0	0	0	0	0
ACTN4	16	280	25	426	29	356
ACTR10	4	45	2	19	8	100
ACTR1A	4	51	7	111	4	37
ACTR1B	0	0	0	0	1	7
ACTR2	3	260	5	174	5	83
ACTR3	27	704	42	1040	51	797
ACTR3B	4	91	5	121	4	44
ACTR3C	0	0	2	25	0	0
ACTR5	5	101	10	469	10	237
ACTR6	1	6	0	0	0	0
ACTR8	0	0	1	6	0	0
ACTRT1	0	0	0	0	0	0
ACTRT2	0	0	0	0	0	0
ACTRT3	0	0	0	0	0	0
ACVR1	22	455	32	573	29	358
ACVR1B	4	93	8	476	9	154
ACVR1C	0	0	4	57	2	26
ACVR2A	22	390	31	632	42	605
ACVR2B	6	79	13	333	10	103
ACVRL1	0	0	0	0	0	0
ACY1	0	0	1	13	0	0
ACY3	0	0	0	0	0	0
ACYP1	4	35	8	135	5	91
ACYP2	37	671	62	1013	66	676
AD000671.6	0	0	0	0	0	0
ADA	0	0	3	42	2	23
ADAD1	0	0	0	0	0	0
ADAD2	0	0	0	0	0	0
ADAL	0	0	1	6	0	0
ADAM10	32	641	55	1028	65	807
ADAM11	0	0	0	0	0	0
ADAM12	0	0	0	0	0	0
ADAM15	0	0	0	0	1	11
ADAM17	7	221	9	433	15	116
ADAM18	0	0	0	0	0	0
ADAM19	10	186	21	218	28	272
ADAM2	0	0	0	0	0	0
ADAM20	4	61	9	230	9	214
ADAM21	0	0	0	0	0	0
ADAM22	21	313	44	594	40	464
ADAM23	0	0	0	0	1	4
ADAM28	0	0	0	0	0	0
ADAM29	0	0	0	0	1	6
ADAM30	0	0	0	0	0	0
ADAM32	93	2650	118	3533	148	3512
ADAM33	0	0	0	0	0	0
ADAM7	0	0	0	0	0	0
ADAM8	0	0	0	0	0	0
ADAM9	78	1708	75	2364	99	2174
ADAMDEC1	0	0	0	0	0	0
ADAMTS1	0	0	0	0	0	0
ADAMTS10	0	0	0	0	0	0
ADAMTS12	0	0	1	25	1	9
ADAMTS13	0	0	0	0	0	0
ADAMTS14	0	0	1	9	1	6
ADAMTS15	0	0	1	12	0	0
ADAMTS16	15	225	21	272	29	241
ADAMTS17	33	598	65	1077	73	813
ADAMTS18	0	0	1	12	0	0
ADAMTS19	0	0	1	6	0	0
ADAMTS2	0	0	1	6	1	6
ADAMTS20	1	9	1	6	0	0
ADAMTS3	1	14	0	0	0	0
ADAMTS4	0	0	0	0	0	0
ADAMTS5	0	0	0	0	0	0
ADAMTS6	0	0	3	26	0	0
ADAMTS7	3	105	3	39	2	17
ADAMTS8	0	0	0	0	0	0
ADAMTS9	0	0	0	0	0	0
ADAMTSL1	1	25	0	0	0	0
ADAMTSL2	0	0	0	0	0	0
ADAMTSL3	0	0	5	35	4	18
ADAMTSL4	0	0	0	0	0	0
ADAMTSL5	0	0	1	10	0	0
ADAP1	8	217	13	341	13	197
ADAP2	0	0	2	14	0	0
ADAR	15	333	21	587	27	362
ADARB1	38	565	50	1263	55	897
ADARB2	0	0	3	52	0	0
ADAT1	0	0	1	8	0	0
ADAT2	9	187	15	268	18	212
ADAT3	0	0	0	0	0	0
ADCK1	2	14	7	55	4	22
ADCK2	0	0	0	0	0	0
ADCK3	16	369	26	955	24	393
ADCK4	2	17	3	30	0	0
ADCK5	0	0	0	0	0	0
ADCY1	0	0	1	48	0	0
ADCY10	2	16	3	38	0	0
ADCY2	2	112	0	0	1	17
ADCY3	5	70	18	294	9	106
ADCY4	0	0	0	0	0	0
ADCY5	0	0	0	0	0	0
ADCY6	0	0	3	51	2	20
ADCY7	1	20	2	29	1	7
ADCY8	1	11	1	7	0	0
ADCY9	2	47	9	166	9	49
ADCYAP1	0	0	0	0	0	0
ADCYAP1R1	0	0	0	0	0	0
ADD1	21	394	25	626	22	420
ADD2	0	0	0	0	0	0
ADD3	7	96	21	272	14	131
ADGB	0	0	0	0	0	0
ADGRA1	0	0	0	0	0	0
ADGRA2	0	0	0	0	0	0
ADGRA3	0	0	0	0	0	0
ADGRB1	0	0	0	0	0	0
ADGRB2	0	0	0	0	0	0
ADGRB3	0	0	0	0	0	0
ADGRD1	0	0	0	0	0	0
ADGRD2	0	0	0	0	0	0
ADGRE1	0	0	0	0	0	0
ADGRE2	0	0	0	0	0	0
ADGRE3	0	0	0	0	0	0
ADGRE5	0	0	0	0	0	0
ADGRF1	0	0	0	0	0	0
ADGRF2	0	0	0	0	0	0
ADGRF3	0	0	0	0	0	0
ADGRF4	0	0	0	0	0	0
ADGRF5	0	0	0	0	0	0
ADGRG1	0	0	0	0	0	0
ADGRG2	0	0	0	0	0	0
ADGRG3	0	0	0	0	0	0
ADGRG4	0	0	0	0	0	0
ADGRG5	0	0	0	0	0	0
ADGRG6	0	0	0	0	0	0
ADGRG7	0	0	0	0	0	0
ADGRL1	0	0	0	0	0	0
ADGRL2	0	0	0	0	0	0
ADGRL3	0	0	0	0	0	0
ADGRL4	0	0	0	0	0	0
ADGRV1	0	0	0	0	0	0
ADH1A	0	0	0	0	0	0
ADH1B	0	0	0	0	0	0
ADH1C	0	0	0	0	0	0
ADH4	0	0	0	0	0	0
ADH5	2	16	5	46	1	11
ADH6	0	0	0	0	0	0
ADH7	0	0	0	0	0	0
ADHFE1	0	0	0	0	0	0
ADI1	5	56	3	79	6	60
ADIG	0	0	0	0	0	0
ADIPOQ	0	0	0	0	0	0
ADIPOR1	1	21	6	53	3	24
ADIPOR2	41	900	46	2308	60	1393
ADIRF	0	0	0	0	0	0
ADK	237	7023	318	9458	370	7328
ADM	0	0	0	0	0	0
ADM2	0	0	0	0	0	0
ADM5	5	99	4	72	4	405
ADNP	18	604	28	1644	39	1178
ADNP2	39	1613	29	1488	47	1589
ADO	0	0	1	18	0	0
ADORA1	0	0	5	62	1	5
ADORA2A	1	24	2	27	2	46
ADORA2B	11	204	20	684	21	194
ADORA3	0	0	0	0	0	0
ADPGK	11	245	15	375	14	286
ADPRH	0	0	0	0	1	4
ADPRHL1	0	0	0	0	1	7
ADPRHL2	0	0	1	6	0	0
ADPRM	2	18	1	13	2	16
ADRA1A	0	0	1	6	0	0
ADRA1B	0	0	0	0	0	0
ADRA1D	0	0	0	0	0	0
ADRA2A	1	9	0	0	0	0
ADRA2B	0	0	0	0	0	0
ADRA2C	0	0	0	0	0	0
ADRB1	0	0	0	0	0	0
ADRB2	0	0	0	0	0	0
ADRB3	0	0	0	0	0	0
ADRBK1	1	8	6	57	0	0
ADRBK2	25	774	34	661	40	429
ADRM1	0	0	1	7	0	0
ADSL	2	39	9	139	4	74
ADSS	16	269	20	603	18	249
ADSSL1	4	127	5	113	4	29
ADTRP	0	0	0	0	0	0
AEBP1	0	0	0	0	0	0
AEBP2	4	45	19	232	21	206
AEN	5	99	6	186	13	216
AES	1	7	3	32	3	13
AF131216.1	0	0	0	0	0	0
AF165138.7	0	0	0	0	0	0
AF181898.1	0	0	0	0	0	0
AF186192.2	0	0	0	0	0	0
AF196779.12	0	0	0	0	0	0
AFAP1	25	401	41	840	29	329
AFAP1L1	2	33	6	70	2	12
AFAP1L2	0	0	0	0	0	0
AFF1	26	534	61	1197	55	650
AFF2	0	0	0	0	0	0
AFF3	0	0	0	0	0	0
AFF4	31	646	50	1244	61	939
AFG3L2	4	58	6	99	7	55
AFM	0	0	0	0	0	0
AFMID	1	64	1	23	3	36
AFP	0	0	0	0	0	0
AFTPH	4	47	13	287	10	123
AGA	1	9	0	0	2	11
AGAP1	113	2303	174	4372	176	2311
AGAP2	1	8	5	43	1	7
AGAP3	14	235	27	525	18	270
AGAP4	0	0	0	0	0	0
AGAP5	0	0	1	5	0	0
AGAP6	0	0	0	0	0	0
AGAP9	0	0	0	0	0	0
AGBL1	1	18	4	27	0	0
AGBL2	0	0	0	0	0	0
AGBL3	13	259	22	308	31	277
AGBL4	2	25	2	63	3	24
AGBL5	0	0	0	0	0	0
AGER	0	0	0	0	0	0
AGFG1	22	414	47	1193	53	799
AGFG2	0	0	2	13	1	5
AGGF1	0	0	0	0	0	0
AGK	40	1533	52	1571	66	1106
AGL	18	515	18	289	15	171
AGMAT	0	0	0	0	0	0
AGMO	0	0	1	42	0	0
AGO1	17	274	27	795	35	443
AGO2	19	324	33	593	22	218
AGO3	37	765	55	1066	61	819
AGO4	0	0	0	0	1	6
AGPAT1	0	0	0	0	0	0
AGPAT2	0	0	0	0	0	0
AGPAT3	17	412	33	722	28	466
AGPAT4	23	509	40	971	46	509
AGPAT5	45	1155	55	1842	55	1348
AGPAT6	3	65	7	85	6	36
AGPAT9	2	20	8	140	7	43
AGPS	34	573	54	1099	67	1027
AGR2	0	0	0	0	0	0
AGR3	1	26	0	0	0	0
AGRN	2	12	2	32	3	22
AGRP	0	0	0	0	0	0
AGT	0	0	0	0	0	0
AGTPBP1	44	962	79	1927	93	1264
AGTR1	0	0	0	0	0	0
AGTR2	0	0	0	0	0	0
AGTRAP	1	6	1	7	3	16
AGXT	0	0	0	0	0	0
AGXT2	0	0	0	0	0	0
AHCTF1	20	524	30	772	36	554
AHCY	2	36	5	162	2	67
AHCYL1	13	473	10	320	15	321
AHCYL2	56	1341	95	3562	107	2143
AHDC1	6	48	13	338	8	62
AHI1	56	1430	91	2138	104	1749
AHNAK	1	15	4	32	3	19
AHNAK2	2	42	1	28	5	49
AHR	3	25	5	71	4	52
AHRR	27	631	38	939	45	702
AHSA1	1	12	2	18	2	13
AHSA2	0	0	0	0	0	0
AHSG	0	0	0	0	0	0
AHSP	0	0	0	0	0	0
AICDA	0	0	0	0	0	0
AIDA	0	0	7	63	4	49
AIF1	0	0	0	0	0	0
AIF1L	0	0	3	43	1	4
AIFM1	1	17	4	37	7	43
AIFM2	4	90	8	84	2	14
AIFM3	0	0	0	0	0	0
AIG1	48	744	88	1844	81	907
AIM1	1	10	1	9	0	0
AIM1L	0	0	0	0	0	0
AIM2	0	0	0	0	0	0
AIMP1	10	275	14	283	16	260
AIMP2	0	0	0	0	0	0
AIP	0	0	1	16	1	5
AIPL1	0	0	0	0	0	0
AIRE	0	0	0	0	0	0
AJ239318.1	0	0	0	0	0	0
AJAP1	0	0	0	0	1	5
AJUBA	1	15	2	14	0	0
AK1	0	0	0	0	0	0
AK2	5	78	9	105	8	114
AK3	4	90	12	156	11	123
AK4	11	191	13	204	12	113
AK5	0	0	1	6	0	0
AK7	0	0	0	0	0	0
AK8	0	0	3	43	1	7
AK9	0	0	3	37	4	27
AKAP1	26	556	27	784	26	761
AKAP10	9	139	18	397	22	204
AKAP11	11	226	16	289	21	354
AKAP12	53	1388	67	2091	75	1518
AKAP13	78	1814	125	3233	149	2097
AKAP14	0	0	0	0	0	0
AKAP17A	0	0	0	0	0	0
AKAP2	32	854	44	957	39	478
AKAP3	0	0	0	0	1	8
AKAP4	0	0	0	0	0	0
AKAP5	0	0	2	30	0	0
AKAP6	1	9	7	88	5	26
AKAP7	3	23	16	186	13	84
AKAP8	0	0	4	41	0	0
AKAP8L	15	235	14	512	11	178
AKAP9	12	159	36	546	36	385
AKIP1	1	17	0	0	1	5
AKIRIN1	3	22	5	147	5	67
AKIRIN2	4	62	10	155	8	113
AKNA	0	0	4	35	1	6
AKNAD1	24	1294	39	2258	36	1149
AKR1A1	4	45	4	71	5	71
AKR1B1	0	0	0	0	2	15
AKR1B10	0	0	0	0	0	0
AKR1B15	0	0	0	0	0	0
AKR1C1	0	0	2	19	1	4
AKR1C2	0	0	0	0	0	0
AKR1C3	0	0	0	0	0	0
AKR1C4	0	0	0	0	0	0
AKR1D1	0	0	0	0	0	0
AKR1E2	1	18	1	9	1	5
AKR7A2	1	10	2	16	1	5
AKR7A3	0	0	0	0	0	0
AKT1	0	0	1	4	1	6
AKT1S1	1	62	1	28	1	10
AKT2	9	167	9	182	10	77
AKT3	0	0	5	44	0	0
AKTIP	0	0	0	0	0	0
AL008723.1	0	0	0	0	0	0
AL021546.6	0	0	0	0	0	0
AL022328.1	0	0	0	0	0	0
AL022578.1	0	0	0	0	0	0
AL023806.1	0	0	0	0	0	0
AL049794.1	0	0	0	0	0	0
AL049872.1	0	0	0	0	0	0
AL109659.1	0	0	0	0	0	0
AL109927.1	0	0	0	0	0	0
AL133335.1	0	0	0	0	0	0
AL133373.1	0	0	0	0	0	0
AL133373.2	0	0	0	0	0	0
AL133475.1	0	0	0	0	0	0
AL135745.1	0	0	0	0	0	0
AL135842.1	0	0	0	0	0	0
AL137164.1	0	0	0	0	0	0
AL138706.2	0	0	0	0	0	0
AL138751.1	0	0	0	0	0	0
AL139333.1	0	0	0	0	0	0
AL158147.2	0	0	0	0	0	0
AL158801.1	0	0	0	0	0	0
AL158839.1	0	0	0	0	0	0
AL161784.1	0	0	0	0	0	0
AL162426.1	0	0	0	0	0	0
AL354822.1	5	55	5	69	10	112
AL354828.1	0	0	0	0	0	0
AL354828.2	0	0	0	0	0	0
AL356135.1	0	0	0	0	0	0
AL356289.1	0	0	0	0	0	0
AL356585.2	0	0	0	0	0	0
AL356585.5	0	0	0	0	0	0
AL357140.1	0	0	0	0	0	0
AL358852.1	0	0	0	0	0	0
AL365181.2	0	0	0	0	0	0
AL365202.1	0	0	0	0	0	0
AL445183.1	0	0	0	0	0	0
AL513523.1	0	0	0	0	0	0
AL513523.2	0	0	0	0	0	0
AL589743.1	0	0	0	0	0	0
AL589842.1	0	0	0	0	0	0
AL591806.1	0	0	0	0	0	0
AL592183.1	2	31	5	91	5	53
AL596220.1	0	0	0	0	0	0
AL645728.1	0	0	0	0	0	0
AL645922.1	0	0	0	0	0	0
AL662852.1	0	0	0	0	0	0
AL901608.3	0	0	0	0	0	0
AL928742.2	0	0	0	0	0	0
AL928742.3	0	0	0	0	0	0
AL929561.1	0	0	0	0	0	0
ALAD	0	0	0	0	0	0
ALAS1	0	0	2	37	0	0
ALAS2	0	0	0	0	0	0
ALB	0	0	0	0	0	0
ALCAM	47	932	64	1651	95	1055
ALDH16A1	0	0	0	0	0	0
ALDH18A1	6	91	4	203	8	101
ALDH1A1	0	0	0	0	0	0
ALDH1A2	1	13	7	84	1	9
ALDH1A3	17	625	28	957	15	181
ALDH1B1	1	13	0	0	0	0
ALDH1L1	0	0	0	0	0	0
ALDH1L2	0	0	0	0	1	4
ALDH2	0	0	3	24	0	0
ALDH3A1	0	0	0	0	0	0
ALDH3A2	5	80	6	306	9	67
ALDH3B1	1	5	1	18	0	0
ALDH3B2	0	0	0	0	0	0
ALDH4A1	0	0	2	21	1	4
ALDH5A1	0	0	0	0	1	5
ALDH6A1	0	0	1	12	0	0
ALDH7A1	1	10	6	73	2	14
ALDH8A1	3	58	9	138	8	54
ALDH9A1	3	43	8	111	7	61
ALDOA	2	30	3	44	2	18
ALDOB	0	0	0	0	0	0
ALDOC	0	0	1	24	0	0
ALG1	0	0	1	13	0	0
ALG10	0	0	0	0	0	0
ALG10B	0	0	0	0	0	0
ALG11	4	116	8	94	7	73
ALG12	0	0	0	0	0	0
ALG13	40	903	53	2245	52	1770
ALG14	11	121	25	310	29	296
ALG1L	0	0	0	0	0	0
ALG1L2	0	0	0	0	0	0
ALG2	1	7	1	6	1	6
ALG3	2	19	2	55	3	41
ALG5	7	80	7	106	11	94
ALG6	10	190	18	335	22	306
ALG8	2	32	3	26	5	50
ALG9	0	0	0	0	0	0
ALK	1	8	1	11	1	8
ALKBH1	7	170	7	120	10	108
ALKBH2	0	0	0	0	0	0
ALKBH3	6	120	13	211	13	180
ALKBH4	0	0	0	0	0	0
ALKBH5	3	30	7	105	2	44
ALKBH6	0	0	0	0	0	0
ALKBH7	0	0	0	0	0	0
ALKBH8	11	208	19	351	14	219
ALLC	8	117	7	153	17	190
ALMS1	26	491	45	839	44	473
ALOX12	0	0	0	0	0	0
ALOX12B	0	0	0	0	0	0
ALOX15	0	0	0	0	0	0
ALOX15B	0	0	0	0	0	0
ALOX5	0	0	0	0	0	0
ALOX5AP	0	0	0	0	0	0
ALOXE3	0	0	1	11	0	0
ALPI	0	0	0	0	0	0
ALPK1	13	206	26	322	19	119
ALPK2	1	21	0	0	0	0
ALPK3	19	595	27	1205	32	752
ALPL	0	0	0	0	0	0
ALPP	0	0	0	0	0	0
ALPPL2	0	0	0	0	0	0
ALS2	8	76	16	237	16	143
ALS2CL	0	0	2	17	0	0
ALS2CR11	2	19	5	56	3	14
ALS2CR12	0	0	2	15	2	16
ALX1	0	0	0	0	0	0
ALX3	0	0	0	0	0	0
ALX4	0	0	1	6	0	0
ALYREF	0	0	0	0	0	0
AMACR	0	0	0	0	0	0
AMBN	0	0	0	0	0	0
AMBP	0	0	0	0	0	0
AMBRA1	59	1336	74	2301	96	1523
AMD1	4	132	4	67	9	111
AMDHD1	0	0	0	0	0	0
AMDHD2	5	101	4	66	8	72
AMELX	0	0	0	0	0	0
AMELY	0	0	0	0	0	0
AMER1	0	0	2	29	2	13
AMER2	0	0	0	0	0	0
AMER3	0	0	0	0	0	0
AMFR	12	241	17	401	14	259
AMH	1	7	1	9	0	0
AMHR2	0	0	0	0	0	0
AMICA1	0	0	0	0	0	0
AMIGO1	0	0	0	0	0	0
AMIGO2	0	0	0	0	0	0
AMIGO3	0	0	0	0	0	0
AMMECR1	9	146	27	489	27	228
AMMECR1L	3	22	2	50	5	43
AMN	0	0	0	0	0	0
AMN1	0	0	4	91	4	26
AMOT	0	0	2	17	0	0
AMOTL1	14	172	14	398	12	114
AMOTL2	0	0	3	29	0	0
AMPD1	0	0	0	0	0	0
AMPD2	2	36	2	11	3	21
AMPD3	4	84	18	224	19	158
AMPH	0	0	1	4	0	0
AMT	0	0	0	0	0	0
AMTN	0	0	0	0	0	0
AMY1A	0	0	0	0	0	0
AMY1B	0	0	0	0	0	0
AMY1C	0	0	0	0	0	0
AMY2A	0	0	0	0	0	0
AMY2B	0	0	0	0	1	6
AMZ1	0	0	0	0	0	0
AMZ2	0	0	0	0	0	0
ANAPC1	4	98	5	72	5	61
ANAPC10	35	969	50	1422	58	1060
ANAPC11	0	0	0	0	0	0
ANAPC13	0	0	0	0	0	0
ANAPC15	0	0	0	0	0	0
ANAPC16	5	92	5	103	5	41
ANAPC2	3	59	6	183	3	70
ANAPC4	8	191	16	1161	14	788
ANAPC5	8	323	14	697	14	416
ANAPC7	6	104	12	374	11	204
ANG	0	0	0	0	0	0
ANGEL1	3	52	9	218	4	80
ANGEL2	0	0	2	32	1	5
ANGPT1	0	0	1	7	0	0
ANGPT2	1	13	1	6	0	0
ANGPT4	0	0	0	0	0	0
ANGPTL1	0	0	0	0	0	0
ANGPTL2	0	0	0	0	0	0
ANGPTL3	0	0	0	0	0	0
ANGPTL4	0	0	0	0	0	0
ANGPTL5	0	0	0	0	0	0
ANGPTL6	0	0	0	0	0	0
ANGPTL7	0	0	0	0	0	0
ANHX	0	0	0	0	0	0
ANK1	2	17	0	0	0	0
ANK2	38	626	90	1551	74	902
ANK3	24	2578	30	600	47	579
ANKAR	10	127	9	196	20	240
ANKDD1A	3	30	13	184	6	42
ANKDD1B	2	39	7	140	7	51
ANKEF1	1	13	5	39	1	7
ANKFN1	3	58	4	31	3	17
ANKFY1	10	169	18	426	16	174
ANKH	9	157	22	414	15	120
ANKHD1	6	47	21	411	20	326
ANKHD1-EIF4EBP3	19	345	18	837	26	582
ANKIB1	62	1364	74	2100	72	989
ANKK1	0	0	0	0	0	0
ANKLE1	0	0	2	24	0	0
ANKLE2	7	179	8	733	11	227
ANKMY1	10	101	15	375	18	232
ANKMY2	3	21	8	154	9	73
ANKRA2	0	0	1	12	1	4
ANKRD1	0	0	0	0	0	0
ANKRD10	15	562	25	1114	21	438
ANKRD11	170	6001	175	7712	222	5638
ANKRD12	24	537	37	894	50	665
ANKRD13A	3	46	4	73	7	42
ANKRD13B	2	38	6	170	3	36
ANKRD13C	29	793	43	1104	53	716
ANKRD13D	6	94	8	234	9	223
ANKRD16	0	0	6	62	3	18
ANKRD17	192	9089	217	12157	289	11261
ANKRD18A	4	50	4	54	2	14
ANKRD18B	0	0	0	0	1	7
ANKRD2	0	0	1	10	1	7
ANKRD20A1	0	0	0	0	0	0
ANKRD20A2	0	0	0	0	0	0
ANKRD20A3	0	0	0	0	0	0
ANKRD20A4	0	0	0	0	0	0
ANKRD22	0	0	0	0	0	0
ANKRD23	0	0	0	0	0	0
ANKRD24	0	0	1	8	0	0
ANKRD26	5	75	5	83	7	48
ANKRD27	2	37	1	12	3	120
ANKRD28	42	1108	80	1958	87	1411
ANKRD29	3	38	5	69	4	36
ANKRD30A	0	0	0	0	1	13
ANKRD30B	0	0	0	0	0	0
ANKRD30BL	1	20	1	9	0	0
ANKRD31	0	0	1	11	0	0
ANKRD32	7	120	23	307	22	203
ANKRD33	0	0	0	0	0	0
ANKRD33B	12	180	20	325	17	162
ANKRD34A	0	0	0	0	0	0
ANKRD34B	0	0	0	0	0	0
ANKRD34C	0	0	0	0	0	0
ANKRD35	0	0	0	0	0	0
ANKRD36	1	19	3	83	2	67
ANKRD36B	1	11	2	30	2	13
ANKRD36C	2	19	4	81	2	38
ANKRD37	0	0	0	0	0	0
ANKRD39	1	9	1	14	1	7
ANKRD40	7	155	9	118	9	95
ANKRD42	6	59	17	284	11	128
ANKRD44	4	47	19	244	9	74
ANKRD45	1	13	1	15	0	0
ANKRD46	4	72	3	28	4	24
ANKRD49	0	0	0	0	0	0
ANKRD50	18	297	36	927	41	636
ANKRD52	2	51	9	373	6	93
ANKRD53	0	0	0	0	0	0
ANKRD54	0	0	0	0	1	6
ANKRD55	0	0	0	0	0	0
ANKRD6	10	97	26	304	14	141
ANKRD60	0	0	0	0	0	0
ANKRD61	0	0	0	0	0	0
ANKRD62	1	16	0	0	0	0
ANKRD63	0	0	0	0	0	0
ANKRD65	0	0	0	0	0	0
ANKRD66	0	0	0	0	0	0
ANKRD7	0	0	1	7	0	0
ANKRD9	0	0	0	0	0	0
ANKS1A	41	955	78	1971	75	941
ANKS1B	6	82	25	281	22	206
ANKS3	2	23	2	22	5	47
ANKS4B	0	0	0	0	0	0
ANKS6	7	127	20	243	17	165
ANKUB1	0	0	0	0	2	15
ANKZF1	3	28	3	98	4	55
ANLN	1	23	16	223	4	32
ANO1	0	0	6	59	0	0
ANO10	34	595	72	1250	77	998
ANO2	1	21	3	57	0	0
ANO3	0	0	1	10	1	5
ANO4	9	106	14	172	19	165
ANO5	2	30	14	134	8	45
ANO6	36	747	76	1352	58	724
ANO7	0	0	0	0	0	0
ANO8	0	0	0	0	0	0
ANO9	2	32	3	147	4	54
ANP32A	11	227	14	257	7	116
ANP32B	4	97	5	77	6	44
ANP32D	0	0	0	0	0	0
ANP32E	0	0	0	0	0	0
ANPEP	0	0	0	0	1	10
ANTXR1	1	10	12	125	6	41
ANTXR2	3	20	14	201	15	130
ANTXRL	0	0	0	0	0	0
ANXA1	8	227	10	156	14	120
ANXA10	6	90	11	136	18	171
ANXA11	20	931	22	747	26	461
ANXA13	0	0	0	0	0	0
ANXA2	24	678	37	1447	29	683
ANXA2R	0	0	0	0	1	7
ANXA3	6	107	11	257	6	140
ANXA4	17	333	34	959	29	451
ANXA5	7	162	19	678	14	220
ANXA6	0	0	2	57	0	0
ANXA7	4	46	10	267	6	45
ANXA8	0	0	0	0	0	0
ANXA8L1	0	0	0	0	0	0
ANXA9	0	0	0	0	0	0
AOAH	1	21	0	0	0	0
AOC1	0	0	0	0	0	0
AOC2	4	102	7	242	5	105
AOC3	1	21	6	142	3	23
AOX1	0	0	0	0	0	0
AP000275.65	0	0	0	0	0	0
AP000295.9	0	0	0	0	0	0
AP000304.12	0	0	0	0	0	0
AP000322.53	0	0	0	0	0	0
AP000349.1	0	0	0	0	0	0
AP000349.2	0	0	0	0	0	0
AP000350.10	0	0	0	0	0	0
AP000351.1	0	0	0	0	0	0
AP000721.4	0	0	0	0	0	0
AP000866.1	0	0	0	0	0	0
AP001888.1	0	0	0	0	0	0
AP002884.2	0	0	0	0	0	0
AP003419.11	0	0	0	0	0	0
AP005242.1	0	0	0	0	0	0
AP006285.1	0	0	0	0	0	0
AP006285.2	0	0	0	0	0	0
AP1AR	42	1711	42	1922	54	1683
AP1B1	4	100	10	136	9	88
AP1G1	10	139	20	354	20	203
AP1G2	0	0	0	0	2	9
AP1M1	2	32	11	191	5	71
AP1M2	0	0	1	6	1	5
AP1S1	1	12	1	5	1	4
AP1S2	0	0	2	32	0	0
AP1S3	31	932	47	2835	45	969
AP2A1	2	22	2	21	1	5
AP2A2	7	210	15	235	10	92
AP2B1	36	933	61	1358	72	1101
AP2M1	4	187	6	145	2	39
AP2S1	0	0	0	0	1	7
AP3B1	41	730	67	1399	72	1118
AP3B2	0	0	1	8	0	0
AP3D1	1	5	3	99	4	62
AP3M1	8	362	10	648	6	260
AP3M2	1	14	4	98	2	26
AP3S1	104	4710	107	7133	127	6504
AP3S2	35	1094	38	2172	44	1512
AP4B1	2	25	2	34	1	6
AP4E1	8	134	13	210	12	128
AP4M1	0	0	0	0	0	0
AP4S1	1	12	5	63	3	16
AP5B1	0	0	0	0	0	0
AP5M1	4	190	9	499	6	108
AP5S1	0	0	0	0	0	0
AP5Z1	0	0	1	4	0	0
APAF1	11	312	35	944	32	381
APBA1	1	5	0	0	2	19
APBA2	0	0	0	0	0	0
APBA3	0	0	0	0	0	0
APBB1	0	0	0	0	0	0
APBB1IP	0	0	0	0	0	0
APBB2	99	2429	165	4003	186	2999
APBB3	0	0	1	13	2	30
APC	27	515	41	1204	42	783
APC2	0	0	0	0	0	0
APCDD1	0	0	0	0	0	0
APCDD1L	0	0	0	0	0	0
APCS	0	0	0	0	0	0
APEH	0	0	1	11	0	0
APELA	0	0	0	0	0	0
APEX1	1	7	3	38	2	18
APEX2	5	76	9	265	8	161
APH1A	0	0	0	0	0	0
APH1B	0	0	1	7	1	5
API5	0	0	2	27	3	16
APIP	10	442	16	320	16	269
APITD1	0	0	0	0	0	0
APITD1-CORT	0	0	0	0	0	0
APLF	3	62	4	34	4	19
APLN	0	0	0	0	0	0
APLNR	0	0	0	0	0	0
APLP1	0	0	0	0	0	0
APLP2	15	244	22	440	19	287
APMAP	5	94	11	246	12	199
APOA1	0	0	0	0	0	0
APOA1BP	0	0	0	0	0	0
APOA2	0	0	0	0	0	0
APOA4	0	0	0	0	0	0
APOA5	0	0	0	0	0	0
APOB	0	0	0	0	0	0
APOBEC1	0	0	0	0	0	0
APOBEC2	0	0	1	24	0	0
APOBEC3A	0	0	0	0	0	0
APOBEC3B	0	0	0	0	0	0
APOBEC3C	0	0	0	0	3	30
APOBEC3D	0	0	1	5	0	0
APOBEC3F	0	0	0	0	0	0
APOBEC3G	0	0	1	13	0	0
APOBEC3H	0	0	0	0	0	0
APOBEC4	0	0	0	0	0	0
APOBR	0	0	0	0	0	0
APOC1	0	0	0	0	0	0
APOC2	0	0	0	0	0	0
APOC3	0	0	0	0	0	0
APOC4	0	0	0	0	0	0
APOC4-APOC2	0	0	0	0	0	0
APOD	0	0	0	0	0	0
APOE	0	0	0	0	0	0
APOF	0	0	0	0	0	0
APOH	0	0	0	0	0	0
APOL1	0	0	0	0	0	0
APOL2	3	43	6	124	3	45
APOL3	0	0	0	0	0	0
APOL4	0	0	0	0	0	0
APOL5	0	0	0	0	0	0
APOL6	0	0	0	0	0	0
APOLD1	0	0	3	26	0	0
APOM	0	0	0	0	0	0
APOO	1	5	4	44	2	20
APOOL	24	438	29	772	34	638
APOPT1	0	0	1	8	0	0
APP	61	1130	97	2363	105	1454
APPBP2	2	52	10	73	7	83
APPL1	4	75	5	78	6	62
APPL2	4	63	7	157	12	126
APRT	0	0	0	0	0	0
APTX	31	659	46	1509	48	958
AQP1	3	31	7	113	5	38
AQP10	0	0	0	0	0	0
AQP11	0	0	0	0	0	0
AQP12A	0	0	0	0	0	0
AQP12B	0	0	0	0	0	0
AQP2	0	0	0	0	0	0
AQP3	0	0	0	0	0	0
AQP4	1	13	0	0	0	0
AQP5	0	0	0	0	0	0
AQP6	0	0	0	0	0	0
AQP7	0	0	0	0	0	0
AQP8	0	0	0	0	0	0
AQP9	0	0	0	0	0	0
AQR	17	358	30	784	28	377
AR	0	0	1	24	0	0
ARAF	1	102	4	56	4	42
ARAP1	3	48	15	218	9	79
ARAP2	31	596	33	435	52	614
ARAP3	2	30	1	41	1	6
ARC	0	0	0	0	0	0
ARCN1	0	0	0	0	0	0
AREG	0	0	0	0	0	0
AREL1	3	24	9	122	11	71
ARF1	8	96	8	270	10	131
ARF3	20	868	29	3508	25	1366
ARF4	3	40	4	42	8	59
ARF5	0	0	1	14	1	14
ARF6	0	0	2	25	1	34
ARFGAP1	1	48	6	81	2	20
ARFGAP2	2	21	6	114	10	108
ARFGAP3	2	26	1	17	1	6
ARFGEF1	63	2055	78	2295	94	1979
ARFGEF2	12	308	23	558	22	273
ARFGEF3	0	0	0	0	0	0
ARFIP1	45	1233	69	3254	74	2151
ARFIP2	0	0	0	0	1	5
ARFRP1	0	0	4	48	2	11
ARG1	0	0	0	0	0	0
ARG2	0	0	2	32	1	5
ARGFX	0	0	0	0	0	0
ARGLU1	3	42	9	170	7	65
ARHGAP1	0	0	1	10	0	0
ARHGAP10	82	2075	131	2889	122	1872
ARHGAP11A	1	4	3	135	3	21
ARHGAP11B	2	20	15	352	6	65
ARHGAP12	81	3020	121	4385	150	3656
ARHGAP15	0	0	1	4	0	0
ARHGAP17	20	365	44	1181	30	551
ARHGAP18	38	1058	62	1320	59	1122
ARHGAP19	1	12	5	116	5	52
ARHGAP19-SLIT1	0	0	0	0	0	0
ARHGAP20	0	0	0	0	0	0
ARHGAP21	14	240	37	558	43	388
ARHGAP22	11	134	23	397	31	273
ARHGAP23	0	0	0	0	0	0
ARHGAP24	21	329	45	576	33	263
ARHGAP25	2	42	0	0	0	0
ARHGAP26	119	2248	158	3250	174	1902
ARHGAP27	0	0	0	0	0	0
ARHGAP28	0	0	0	0	2	10
ARHGAP29	73	2788	94	5254	106	4801
ARHGAP30	1	19	2	36	1	46
ARHGAP31	1	11	3	25	0	0
ARHGAP32	51	891	92	2066	100	1293
ARHGAP33	0	0	0	0	0	0
ARHGAP35	5	142	19	398	15	307
ARHGAP36	1	70	0	0	0	0
ARHGAP39	24	762	38	830	39	575
ARHGAP4	0	0	0	0	0	0
ARHGAP40	2	25	0	0	1	9
ARHGAP42	35	672	56	1055	56	717
ARHGAP44	31	522	39	886	39	472
ARHGAP5	36	1414	53	1267	58	1214
ARHGAP6	1	53	1	6	0	0
ARHGAP8	14	218	28	390	32	345
ARHGAP9	0	0	0	0	0	0
ARHGDIA	0	0	0	0	1	5
ARHGDIB	0	0	0	0	0	0
ARHGDIG	0	0	0	0	0	0
ARHGEF1	5	31	8	118	3	32
ARHGEF10	7	118	12	193	11	81
ARHGEF10L	4	39	16	211	9	66
ARHGEF11	27	414	40	920	37	439
ARHGEF12	57	2319	95	3084	98	1845
ARHGEF15	0	0	0	0	0	0
ARHGEF16	0	0	0	0	0	0
ARHGEF17	1	12	2	31	2	9
ARHGEF18	3	73	7	204	3	28
ARHGEF19	0	0	3	46	1	5
ARHGEF2	5	55	15	381	9	71
ARHGEF25	0	0	0	0	0	0
ARHGEF26	2	46	7	100	8	51
ARHGEF28	16	275	50	612	39	359
ARHGEF3	42	717	70	1184	68	645
ARHGEF33	0	0	4	62	1	5
ARHGEF35	0	0	0	0	1	4
ARHGEF37	0	0	0	0	0	0
ARHGEF38	0	0	0	0	0	0
ARHGEF39	0	0	1	5	0	0
ARHGEF4	28	877	41	833	42	605
ARHGEF40	0	0	0	0	0	0
ARHGEF5	0	0	1	5	0	0
ARHGEF6	1	40	3	24	0	0
ARHGEF7	38	933	72	1957	66	871
ARHGEF9	0	0	0	0	0	0
ARID1A	42	1991	37	2539	51	1524
ARID1B	60	1148	98	1479	104	1003
ARID2	64	2164	96	3095	114	2455
ARID3A	0	0	6	95	3	27
ARID3B	5	105	10	139	7	58
ARID3C	0	0	0	0	0	0
ARID4A	6	111	6	140	8	77
ARID4B	39	883	57	1400	56	893
ARID5A	0	0	0	0	0	0
ARID5B	12	253	22	456	13	148
ARIH1	69	2662	83	2878	101	2479
ARIH2	13	170	27	696	31	545
ARIH2OS	0	0	0	0	0	0
ARL1	5	91	6	110	5	45
ARL10	0	0	0	0	0	0
ARL11	0	0	0	0	0	0
ARL13A	0	0	0	0	0	0
ARL13B	14	370	38	1056	28	477
ARL14	0	0	0	0	0	0
ARL14EP	4	58	5	71	8	89
ARL14EPL	0	0	0	0	0	0
ARL15	90	1945	150	3535	156	2526
ARL16	0	0	0	0	0	0
ARL17A	0	0	0	0	0	0
ARL17B	0	0	1	26	2	27
ARL2	0	0	0	0	0	0
ARL2-SNX15	0	0	0	0	0	0
ARL2BP	0	0	0	0	0	0
ARL3	1	5	3	27	0	0
ARL4A	0	0	0	0	0	0
ARL4C	0	0	0	0	0	0
ARL4D	0	0	1	15	0	0
ARL5A	10	142	14	304	18	251
ARL5B	0	0	7	136	6	50
ARL5C	0	0	0	0	0	0
ARL6	1	5	2	11	2	13
ARL6IP1	2	15	4	227	3	42
ARL6IP4	0	0	0	0	0	0
ARL6IP5	1	9	1	8	2	11
ARL6IP6	2	21	7	88	4	21
ARL8A	0	0	1	29	3	17
ARL8B	28	561	34	1731	50	1566
ARL9	3	30	4	72	4	48
ARMC1	2	18	0	0	3	61
ARMC10	1	29	2	20	1	5
ARMC12	0	0	0	0	0	0
ARMC2	3	42	10	151	5	34
ARMC3	2	36	11	130	8	57
ARMC4	21	469	30	522	36	341
ARMC5	0	0	0	0	0	0
ARMC6	2	32	3	37	5	28
ARMC7	1	29	4	47	2	15
ARMC8	34	651	55	1645	55	949
ARMC9	6	84	32	532	16	166
ARMCX1	0	0	0	0	0	0
ARMCX2	0	0	0	0	0	0
ARMCX3	0	0	0	0	0	0
ARMCX4	0	0	0	0	0	0
ARMCX5	0	0	1	10	0	0
ARMCX6	0	0	0	0	0	0
ARMS2	0	0	0	0	0	0
ARMT1	0	0	0	0	0	0
ARNT	4	40	12	184	6	67
ARNT2	0	0	6	67	3	19
ARNTL	4	38	16	237	6	41
ARNTL2	2	55	5	61	1	9
ARPC1A	2	13	6	71	5	60
ARPC1B	0	0	1	4	0	0
ARPC2	5	165	17	250	12	123
ARPC3	2	30	3	66	4	26
ARPC4	3	70	2	19	6	156
ARPC4-TTLL3	2	97	2	45	3	21
ARPC5	0	0	2	10	1	5
ARPC5L	1	7	0	0	2	17
ARPIN	0	0	0	0	0	0
ARPP19	9	227	17	412	14	247
ARPP21	0	0	0	0	0	0
ARR3	0	0	0	0	0	0
ARRB1	10	166	21	330	14	171
ARRB2	0	0	2	17	0	0
ARRDC1	0	0	2	19	0	0
ARRDC2	0	0	2	19	0	0
ARRDC3	0	0	0	0	0	0
ARRDC4	1	5	3	43	1	6
ARRDC5	0	0	0	0	0	0
ARSA	0	0	0	0	0	0
ARSB	3	49	8	103	6	41
ARSD	0	0	1	12	0	0
ARSE	0	0	0	0	0	0
ARSF	0	0	0	0	0	0
ARSG	5	84	11	135	12	105
ARSH	0	0	0	0	0	0
ARSI	0	0	0	0	0	0
ARSJ	0	0	2	17	8	53
ARSK	1	56	7	79	3	34
ART1	0	0	0	0	0	0
ART3	0	0	0	0	0	0
ART4	0	0	0	0	0	0
ART5	0	0	0	0	0	0
ARTN	0	0	0	0	0	0
ARV1	3	52	6	109	3	44
ARVCF	3	49	9	123	3	27
ARX	0	0	0	0	1	5
AS3MT	4	58	9	122	5	66
ASAH1	0	0	0	0	4	26
ASAH2	0	0	0	0	0	0
ASAH2B	5	59	6	96	14	170
ASAP1	95	2016	154	3907	175	2201
ASAP2	7	139	30	461	13	118
ASAP3	1	7	7	131	1	8
ASB1	6	105	13	195	15	194
ASB10	0	0	0	0	0	0
ASB11	0	0	0	0	0	0
ASB12	0	0	0	0	0	0
ASB13	0	0	0	0	1	7
ASB14	0	0	0	0	0	0
ASB15	0	0	0	0	0	0
ASB16	0	0	0	0	0	0
ASB17	0	0	0	0	0	0
ASB18	0	0	0	0	0	0
ASB2	0	0	0	0	0	0
ASB4	0	0	0	0	0	0
ASB5	0	0	0	0	0	0
ASB6	0	0	0	0	0	0
ASB7	6	74	12	294	13	169
ASB8	1	33	2	15	0	0
ASB9	0	0	0	0	0	0
ASCC1	9	144	24	341	14	148
ASCC2	6	90	13	389	7	94
ASCC3	134	3939	195	5869	271	5500
ASCL1	0	0	0	0	0	0
ASCL2	0	0	0	0	0	0
ASCL3	0	0	0	0	0	0
ASCL4	0	0	0	0	0	0
ASCL5	0	0	0	0	0	0
ASF1A	0	0	3	32	0	0
ASF1B	0	0	3	81	0	0
ASGR1	0	0	0	0	0	0
ASGR2	0	0	0	0	0	0
ASH1L	20	372	38	778	39	609
ASH2L	0	0	2	17	2	9
ASIC1	9	220	19	798	9	82
ASIC2	1	5	2	24	0	0
ASIC3	0	0	0	0	0	0
ASIC4	0	0	2	16	1	5
ASIC5	0	0	0	0	0	0
ASIP	0	0	0	0	0	0
ASL	0	0	1	13	0	0
ASMT	0	0	0	0	0	0
ASMTL	0	0	0	0	0	0
ASNA1	0	0	1	9	0	0
ASNS	3	64	4	92	5	41
ASNSD1	2	50	1	17	0	0
ASPA	0	0	0	0	0	0
ASPDH	0	0	0	0	0	0
ASPG	0	0	0	0	0	0
ASPH	126	3993	173	7887	206	4799
ASPHD1	0	0	1	22	0	0
ASPHD2	0	0	2	30	1	9
ASPM	0	0	9	131	4	32
ASPN	0	0	0	0	0	0
ASPRV1	0	0	0	0	0	0
ASPSCR1	6	111	8	142	4	21
ASRGL1	2	31	4	80	1	5
ASS1	2	72	3	99	1	7
ASTE1	0	0	1	25	0	0
ASTL	0	0	0	0	0	0
ASTN1	1	11	0	0	0	0
ASTN2	73	2136	96	2289	129	2685
ASUN	15	556	15	464	17	416
ASXL1	34	970	51	1567	71	1236
ASXL2	24	468	30	741	32	413
ASXL3	0	0	1	6	0	0
ASZ1	0	0	1	14	1	5
ATAD1	13	255	26	721	28	535
ATAD2	2	52	16	312	9	67
ATAD2B	6	77	9	105	13	104
ATAD3A	0	0	1	13	2	13
ATAD3B	0	0	1	214	0	0
ATAD3C	0	0	1	5	0	0
ATAD5	3	36	9	241	3	21
ATAT1	0	0	0	0	0	0
ATCAY	0	0	0	0	0	0
ATE1	24	394	44	1036	46	599
ATF1	3	39	6	106	5	76
ATF2	21	399	29	768	36	546
ATF3	3	230	8	138	5	68
ATF4	0	0	0	0	0	0
ATF5	0	0	0	0	1	5
ATF6	45	1028	96	2126	91	1264
ATF6B	0	0	0	0	0	0
ATF7	47	1306	62	2723	69	1908
ATF7IP	46	1263	50	1650	65	1135
ATF7IP2	13	267	23	588	22	443
ATG10	19	314	52	912	47	500
ATG101	0	0	0	0	0	0
ATG12	7	165	9	316	12	211
ATG13	4	54	9	192	7	81
ATG14	2	72	8	171	6	73
ATG16L1	12	564	17	314	24	258
ATG16L2	0	0	4	31	2	13
ATG2A	0	0	1	18	0	0
ATG2B	4	73	8	131	4	40
ATG3	3	37	4	37	7	51
ATG4A	1	14	8	175	10	69
ATG4B	8	297	8	255	12	159
ATG4C	10	169	24	369	27	260
ATG4D	0	0	0	0	0	0
ATG5	33	657	51	1135	55	853
ATG7	53	1157	87	1962	101	1354
ATG9A	1	6	0	0	1	5
ATG9B	0	0	0	0	0	0
ATHL1	0	0	0	0	0	0
ATIC	13	177	15	213	13	210
ATL1	0	0	0	0	0	0
ATL2	38	1125	51	1263	55	1658
ATL3	2	29	3	48	2	14
ATM	17	342	36	660	29	359
ATMIN	1	6	4	60	2	15
ATN1	0	0	0	0	0	0
ATOH1	0	0	0	0	0	0
ATOH7	0	0	0	0	0	0
ATOH8	0	0	0	0	0	0
ATOX1	0	0	0	0	0	0
ATP10A	0	0	0	0	0	0
ATP10B	1	35	3	29	0	0
ATP10D	3	43	6	62	3	17
ATP11A	18	360	26	466	29	392
ATP11AUN	0	0	0	0	0	0
ATP11B	9	130	32	527	29	315
ATP11C	22	390	58	992	51	550
ATP12A	0	0	0	0	0	0
ATP13A1	0	0	2	17	1	7
ATP13A2	0	0	0	0	0	0
ATP13A3	47	1093	48	1318	71	1057
ATP13A4	0	0	1	8	0	0
ATP13A5	0	0	0	0	0	0
ATP1A1	4	48	11	171	7	55
ATP1A2	0	0	0	0	0	0
ATP1A3	1	25	2	52	0	0
ATP1A4	0	0	0	0	0	0
ATP1B1	1	8	1	9	2	10
ATP1B2	0	0	0	0	0	0
ATP1B3	26	619	41	1231	39	932
ATP1B4	0	0	0	0	0	0
ATP2A1	0	0	0	0	0	0
ATP2A2	20	497	18	673	28	379
ATP2A3	0	0	1	4	0	0
ATP2B1	22	745	49	1430	47	813
ATP2B2	0	0	0	0	0	0
ATP2B3	0	0	0	0	0	0
ATP2B4	13	217	28	560	22	224
ATP2C1	25	387	41	712	39	502
ATP2C2	0	0	2	16	1	7
ATP4A	0	0	0	0	0	0
ATP4B	0	0	0	0	0	0
ATP5A1	0	0	3	84	0	0
ATP5B	1	32	3	33	2	15
ATP5C1	15	646	16	1500	19	876
ATP5D	0	0	0	0	0	0
ATP5E	0	0	0	0	0	0
ATP5EP2	0	0	0	0	0	0
ATP5F1	2	114	4	84	4	37
ATP5G1	0	0	0	0	1	5
ATP5G2	2	73	3	44	5	175
ATP5G3	0	0	1	10	1	4
ATP5H	0	0	1	9	1	6
ATP5I	0	0	0	0	0	0
ATP5J	0	0	0	0	0	0
ATP5J2	5	52	1	65	1	8
ATP5J2-PTCD1	0	0	0	0	0	0
ATP5L	0	0	0	0	0	0
ATP5L2	0	0	0	0	0	0
ATP5O	0	0	0	0	0	0
ATP5S	3	33	5	56	5	44
ATP5SL	0	0	1	22	2	11
ATP6AP1	0	0	0	0	0	0
ATP6AP1L	5	81	14	168	15	126
ATP6AP2	0	0	1	11	1	5
ATP6V0A1	18	358	20	1087	14	278
ATP6V0A2	2	17	1	24	4	43
ATP6V0A4	0	0	0	0	0	0
ATP6V0B	3	39	4	108	3	49
ATP6V0C	6	138	6	315	10	283
ATP6V0D1	6	65	8	179	9	69
ATP6V0D2	0	0	0	0	0	0
ATP6V0E1	10	205	8	208	14	159
ATP6V0E2	0	0	0	0	0	0
ATP6V1A	8	161	14	227	16	180
ATP6V1B1	0	0	0	0	0	0
ATP6V1B2	3	28	10	157	5	64
ATP6V1C1	8	121	14	257	10	94
ATP6V1C2	1	19	0	0	0	0
ATP6V1D	0	0	1	11	1	5
ATP6V1E1	0	0	1	11	0	0
ATP6V1E2	2	13	3	57	3	19
ATP6V1F	0	0	0	0	0	0
ATP6V1G1	3	17	3	108	4	100
ATP6V1G2	0	0	0	0	0	0
ATP6V1G2-DDX39B	0	0	0	0	0	0
ATP6V1G3	0	0	0	0	0	0
ATP6V1H	29	454	44	600	44	588
ATP7A	0	0	0	0	0	0
ATP7B	1	10	6	57	5	36
ATP8A1	2	14	9	156	0	0
ATP8A2	0	0	2	60	1	6
ATP8B1	5	221	19	378	18	142
ATP8B2	0	0	4	47	1	4
ATP8B3	0	0	0	0	0	0
ATP8B4	0	0	1	12	0	0
ATP9A	8	134	23	324	16	139
ATP9B	34	685	56	868	65	694
ATPAF1	3	205	7	99	5	31
ATPAF2	2	24	9	196	8	118
ATPIF1	0	0	0	0	0	0
ATR	35	1573	38	1729	58	1872
ATRAID	1	13	2	31	1	5
ATRIP	1	12	1	58	1	11
ATRN	34	878	55	1781	64	1263
ATRNL1	6	98	3	18	3	14
ATRX	0	0	0	0	0	0
ATXN1	55	937	103	1955	82	1089
ATXN10	98	2599	102	3135	118	2633
ATXN1L	3	34	13	376	4	78
ATXN2	38	704	67	1618	66	995
ATXN2L	2	24	5	253	3	100
ATXN3	12	381	12	249	10	103
ATXN3L	0	0	0	0	0	0
ATXN7	21	337	34	810	31	392
ATXN7L1	46	972	56	910	59	702
ATXN7L2	2	69	1	60	0	0
ATXN7L3	0	0	0	0	2	10
ATXN7L3B	0	0	0	0	0	0
AUH	43	1112	63	1932	65	990
AUNIP	0	0	2	19	0	0
AUP1	2	32	2	71	3	106
AURKA	0	0	2	17	1	7
AURKAIP1	0	0	0	0	0	0
AURKB	0	0	0	0	0	0
AURKC	0	0	1	9	0	0
AUTS2	1	5	3	42	0	0
AVEN	11	154	22	338	21	171
AVIL	1	6	4	44	1	7
AVL9	16	327	36	803	27	373
AVP	0	0	0	0	0	0
AVPI1	1	6	0	0	1	8
AVPR1A	0	0	0	0	0	0
AVPR1B	0	0	0	0	0	0
AVPR2	0	0	0	0	0	0
AWAT1	0	0	0	0	0	0
AWAT2	0	0	0	0	0	0
AXDND1	13	196	21	257	32	317
AXIN1	0	0	3	32	0	0
AXIN2	2	11	1	7	3	23
AXL	0	0	2	15	2	36
AZGP1	0	0	0	0	0	0
AZI2	1	15	5	52	3	19
AZIN1	23	1332	17	480	22	421
AZIN2	0	0	0	0	0	0
AZU1	0	0	0	0	0	0
B2M	4	57	6	380	3	47
B3GALNT1	0	0	0	0	0	0
B3GALNT2	7	87	15	287	13	192
B3GALT1	0	0	0	0	0	0
B3GALT2	0	0	0	0	0	0
B3GALT4	0	0	0	0	0	0
B3GALT5	0	0	0	0	0	0
B3GALT6	0	0	0	0	0	0
B3GALTL	3	67	13	141	5	59
B3GAT1	0	0	0	0	0	0
B3GAT2	0	0	2	17	1	5
B3GAT3	0	0	1	17	1	5
B3GNT2	6	93	9	197	7	68
B3GNT3	0	0	2	12	0	0
B3GNT4	0	0	1	7	1	9
B3GNT5	5	95	3	66	8	62
B3GNT6	0	0	0	0	0	0
B3GNT7	0	0	0	0	0	0
B3GNT8	0	0	0	0	1	5
B3GNT9	0	0	0	0	0	0
B3GNTL1	28	544	41	998	41	876
B4GALNT1	2	32	5	85	4	52
B4GALNT2	0	0	0	0	0	0
B4GALNT3	3	40	7	178	7	56
B4GALNT4	0	0	1	8	0	0
B4GALT1	6	107	11	129	8	58
B4GALT2	0	0	1	13	0	0
B4GALT3	0	0	2	21	2	20
B4GALT4	3	51	2	15	7	88
B4GALT5	22	480	26	522	38	424
B4GALT6	6	105	14	302	7	86
B4GALT7	2	25	5	113	3	22
B4GAT1	0	0	0	0	0	0
B9D1	2	13	3	23	1	4
B9D2	0	0	0	0	0	0
BAALC	0	0	0	0	0	0
BAAT	2	28	0	0	1	5
BABAM1	0	0	2	29	0	0
BACE1	0	0	2	23	1	6
BACE2	9	168	25	518	25	248
BACH1	4	63	9	110	10	70
BACH2	12	185	27	314	15	97
BAD	0	0	0	0	0	0
BAG1	1	8	3	50	5	38
BAG2	2	23	3	72	8	89
BAG3	1	7	8	235	4	24
BAG4	1	25	0	0	1	5
BAG5	0	0	1	5	0	0
BAG6	0	0	0	0	0	0
BAGE5	0	0	0	0	0	0
BAHCC1	0	0	0	0	0	0
BAHD1	1	64	3	33	3	40
BAIAP2	16	259	22	312	25	256
BAIAP2L1	21	968	29	1744	32	892
BAIAP2L2	1	5	2	19	3	27
BAIAP3	0	0	0	0	0	0
BAK1	0	0	0	0	0	0
BAMBI	0	0	0	0	0	0
BANF1	0	0	0	0	0	0
BANF2	0	0	0	0	0	0
BANK1	0	0	1	16	2	17
BANP	14	244	29	643	25	290
BAP1	1	33	2	39	1	16
BARD1	2	45	20	494	4	37
BARHL1	0	0	0	0	0	0
BARHL2	0	0	0	0	0	0
BARX1	0	0	0	0	0	0
BARX2	0	0	0	0	1	5
BASP1	0	0	0	0	0	0
BATF	0	0	0	0	0	0
BATF2	0	0	1	4	0	0
BATF3	0	0	3	63	2	13
BAX	1	10	3	79	2	18
BAZ1A	5	86	13	221	19	194
BAZ1B	0	0	0	0	0	0
BAZ2A	14	412	21	824	15	307
BAZ2B	32	514	63	1059	67	697
BBC3	0	0	0	0	1	7
BBIP1	4	46	4	35	3	37
BBOX1	0	0	1	6	0	0
BBS1	0	0	1	11	3	45
BBS10	0	0	0	0	2	9
BBS12	0	0	0	0	0	0
BBS2	2	15	1	12	2	18
BBS4	4	78	11	173	5	44
BBS5	3	23	4	63	3	36
BBS7	1	18	6	95	3	21
BBS9	33	525	68	1068	68	817
BBX	52	1165	107	3171	99	1444
BCAM	1	8	3	65	2	22
BCAN	0	0	0	0	0	0
BCAP29	11	375	13	339	17	212
BCAP31	0	0	0	0	0	0
BCAR1	1	11	6	76	1	7
BCAR3	13	193	29	430	15	172
BCAS1	0	0	2	77	1	26
BCAS2	1	11	3	48	2	38
BCAS3	129	2626	234	5442	209	2682
BCAS4	4	45	2	20	3	18
BCAT1	0	0	1	6	0	0
BCAT2	1	6	2	94	1	21
BCCIP	13	754	20	879	23	540
BCDIN3D	0	0	0	0	0	0
BCHE	0	0	1	5	0	0
BCKDHA	0	0	3	37	1	4
BCKDHB	25	369	59	1125	42	373
BCKDK	0	0	0	0	0	0
BCL10	1	15	3	43	5	50
BCL11A	2	14	7	118	1	6
BCL11B	0	0	0	0	1	4
BCL2	4	46	9	101	4	21
BCL2A1	0	0	0	0	0	0
BCL2L1	35	1434	39	1236	48	1098
BCL2L10	0	0	0	0	0	0
BCL2L11	14	336	24	537	15	323
BCL2L12	1	10	3	51	2	13
BCL2L13	4	54	9	120	6	41
BCL2L14	0	0	0	0	1	6
BCL2L15	0	0	0	0	0	0
BCL2L2	1	56	5	247	2	101
BCL2L2-PABPN1	0	0	0	0	0	0
BCL3	0	0	0	0	0	0
BCL6	0	0	2	46	1	9
BCL6B	0	0	0	0	0	0
BCL7A	0	0	0	0	0	0
BCL7B	0	0	0	0	0	0
BCL7C	6	233	9	217	6	90
BCL9	0	0	0	0	0	0
BCL9L	6	95	10	401	8	146
BCLAF1	4	89	9	183	17	191
BCO1	0	0	0	0	0	0
BCO2	8	295	13	279	11	127
BCOR	6	82	13	177	10	79
BCORL1	1	7	7	79	5	34
BCR	9	133	22	557	27	495
BCS1L	0	0	0	0	0	0
BDH1	1	4	5	51	1	15
BDH2	1	6	1	6	0	0
BDKRB1	0	0	0	0	0	0
BDKRB2	0	0	0	0	0	0
BDNF	20	372	21	871	32	713
BDP1	0	0	0	0	0	0
BEAN1	0	0	0	0	0	0
BECN1	1	5	2	57	0	0
BEGAIN	0	0	0	0	0	0
BEND2	0	0	0	0	0	0
BEND3	0	0	0	0	0	0
BEND4	0	0	0	0	0	0
BEND5	0	0	0	0	0	0
BEND6	1	9	4	36	4	36
BEND7	7	211	8	122	7	56
BEST1	0	0	0	0	0	0
BEST2	0	0	0	0	0	0
BEST3	0	0	0	0	0	0
BEST4	0	0	0	0	0	0
BET1	1	7	6	67	4	27
BET1L	4	66	6	120	4	25
BEX1	0	0	0	0	0	0
BEX2	0	0	0	0	0	0
BEX4	0	0	0	0	0	0
BEX5	0	0	0	0	0	0
BFAR	0	0	2	15	3	29
BFSP1	5	80	7	162	6	45
BFSP2	0	0	0	0	0	0
BGLAP	0	0	1	13	0	0
BGN	0	0	0	0	0	0
BHLHA15	0	0	0	0	0	0
BHLHA9	0	0	0	0	0	0
BHLHB9	0	0	2	21	1	11
BHLHE22	0	0	0	0	0	0
BHLHE23	0	0	0	0	0	0
BHLHE40	0	0	0	0	2	15
BHLHE41	0	0	0	0	0	0
BHMG1	0	0	0	0	0	0
BHMT	0	0	0	0	0	0
BHMT2	0	0	0	0	0	0
BICC1	1	11	1	7	0	0
BICD1	38	544	68	1542	56	643
BICD2	3	59	11	199	7	97
BID	3	31	7	174	5	55
BIK	0	0	0	0	0	0
BIN1	1	39	5	61	2	11
BIN2	0	0	0	0	0	0
BIN3	6	100	13	186	8	124
BIRC2	12	161	20	1007	24	580
BIRC3	0	0	1	11	0	0
BIRC5	0	0	0	0	0	0
BIRC6	60	1237	79	2360	107	1459
BIRC7	0	0	0	0	0	0
BIRC8	0	0	0	0	0	0
BIVM	5	104	8	100	5	45
BIVM-ERCC5	0	0	0	0	0	0
BLACE	0	0	0	0	0	0
BLCAP	14	440	10	812	15	705
BLID	0	0	0	0	0	0
BLK	0	0	0	0	0	0
BLM	3	45	12	238	3	17
BLMH	3	52	8	212	6	68
BLNK	0	0	0	0	0	0
BLOC1S1	0	0	0	0	0	0
BLOC1S2	0	0	3	67	2	25
BLOC1S3	1	11	2	77	3	32
BLOC1S4	0	0	0	0	0	0
BLOC1S5	6	109	10	103	3	30
BLOC1S5-TXNDC5	0	0	0	0	0	0
BLOC1S6	3	61	5	143	5	54
BLVRA	1	20	4	54	2	15
BLVRB	0	0	0	0	0	0
BLZF1	19	648	15	511	20	723
BMF	0	0	1	6	0	0
BMI1	0	0	0	0	1	6
BMP1	2	29	10	165	6	79
BMP10	0	0	1	7	0	0
BMP15	0	0	0	0	0	0
BMP2	0	0	0	0	0	0
BMP2K	21	279	37	468	35	391
BMP3	0	0	0	0	0	0
BMP4	5	57	6	179	8	120
BMP5	0	0	0	0	0	0
BMP6	1	19	7	72	4	31
BMP7	0	0	2	15	1	8
BMP8A	0	0	0	0	0	0
BMP8B	0	0	0	0	0	0
BMPER	2	42	1	7	1	4
BMPR1A	84	2772	105	4445	120	3375
BMPR1B	5	123	6	77	2	37
BMPR2	13	227	13	350	19	226
BMS1	20	557	27	888	30	683
BMX	0	0	0	0	0	0
BNC1	0	0	0	0	0	0
BNC2	1	13	1	7	0	0
BNIP1	2	18	2	23	1	17
BNIP2	4	61	7	202	4	47
BNIP3	0	0	1	7	0	0
BNIP3L	1	6	2	20	1	13
BNIPL	0	0	0	0	1	5
BOC	0	0	1	38	1	4
BOD1	4	39	4	107	8	62
BOD1L1	3	35	10	183	9	93
BOD1L2	0	0	0	0	0	0
BOK	1	7	1	7	1	5
BOLA1	0	0	0	0	0	0
BOLA2	0	0	0	0	0	0
BOLA2B	0	0	0	0	0	0
BOLA3	0	0	0	0	0	0
BOLL	0	0	0	0	1	7
BOP1	0	0	0	0	0	0
BORA	1	21	4	56	5	43
BPGM	1	5	5	67	2	12
BPHL	15	241	26	1078	16	345
BPI	0	0	0	0	0	0
BPIFA1	0	0	0	0	0	0
BPIFA2	0	0	0	0	0	0
BPIFA3	0	0	0	0	0	0
BPIFB1	0	0	0	0	0	0
BPIFB2	0	0	0	0	0	0
BPIFB3	0	0	0	0	0	0
BPIFB4	0	0	0	0	0	0
BPIFB6	0	0	0	0	0	0
BPIFC	0	0	0	0	0	0
BPNT1	1	49	2	48	3	26
BPTF	20	501	19	299	34	436
BPY2	0	0	0	0	0	0
BPY2B	0	0	0	0	0	0
BPY2C	0	0	0	0	0	0
BRAF	64	1720	110	3641	131	2962
BRAP	0	0	1	10	2	9
BRAT1	0	0	2	22	0	0
BRCA1	0	0	1	8	0	0
BRCA2	0	0	2	35	0	0
BRCC3	0	0	0	0	0	0
BRD1	20	470	23	892	25	322
BRD2	0	0	0	0	0	0
BRD3	0	0	2	9	0	0
BRD4	15	344	43	945	36	568
BRD7	14	634	20	764	25	590
BRD8	1	74	5	93	3	34
BRD9	23	827	20	894	23	662
BRDT	0	0	0	0	0	0
BRE	82	1498	155	3118	184	1990
BRF1	12	211	9	153	7	70
BRF2	0	0	0	0	0	0
BRI3	1	6	3	23	1	5
BRI3BP	1	7	1	4	0	0
BRICD5	0	0	0	0	0	0
BRINP1	0	0	1	18	0	0
BRINP2	0	0	1	9	0	0
BRINP3	0	0	0	0	0	0
BRIP1	3	65	52	1034	26	218
BRIX1	0	0	0	0	1	6
[truncated: 17,895 more rows]

## Sheet: NXPM
Number of crosslinked reads per million (NXPM or number of crosslinked reads per mRNA normalized by overall mRNA abundance) of Matrin3 RNA targets and non-targets
NXPM_total_genes									NXPM_target_genes				NXPM_non-target_genes
Gene_ID	Symbol	FPKM_siCTRL_1	FPKM_siCTRL_2	FPKM_siCTRL_3	average(FPKM)	Average_XL_reads	NXPM		Targets (=> 500 bp and => 5 FPKM)	log2_FoldChange (siMATR3/siCTRL)	NXPM		Non-targets (=> 500 bp and => 5 FPKM)	log2_FoldChange (siMATR3/siCTRL)	NXPM
ENSG00000000003	TSPAN6	7.09	7.69	9.64	8.14	10	1.2285		MALAT1	0.0628574	22.2313		TSPAN6	-0.0749803	1.2285
ENSG00000000005	TNMD	0	0.06	0	0.02	0	0		HMGA2	-0.19207	283.768		DPM1	0.111964	2.43278
ENSG00000000419	DPM1	18.46	19.47	16.74	18.2233	44.3333	2.43278		DCBLD2	-0.167977	99.3025		BAD	-0.0446148	0
ENSG00000000457	SCYL3	2.76	2.91	3.47	3.04667	42.6667	14.0044		ARHGAP29	0.2983	160.9		CD99	0.216252	0
ENSG00000000460	C1orf112	5.72	7.44	7.55	6.90333	60.3333	8.73974		NTSR1	0.101214	66.8648		SNX11	0.304278	4.38977
ENSG00000000938	FGR	0	0	0	0	0	0		ZBTB20	0.218299	1113.07		M6PR	0.531549	1.50707
ENSG00000000971	CFH	0.08	0.11	0	0.0633333	0	0		KITLG	0.487676	163.726		DBNDD1	-0.120398	0
ENSG00000001036	FUCA2	13.36	19.91	15.63	16.3	284	17.4233		STK39	0.0743179	207.623		NDUFAF7	0.0863708	3.21062
ENSG00000001084	GCLC	26.96	24.25	26.04	25.75	618.667	24.0259		N4BP2L2	-0.0818276	205.701		ARF5	0.0286101	0.250492
ENSG00000001167	NFYA	8.59	10.29	10.41	9.76333	86.3333	8.84261		MATR3	-1.04986	43.8594		POLDIP2	0.000399605	0
ENSG00000001460	STPG1	2.86	2.78	2.3	2.64667	76.3333	28.8413		SCD	0.00969722	5.38831		PLXND1	0.301574	0.20517
ENSG00000001461	NIPAL3	2.84	1.99	2.87	2.56667	37.3333	14.5455		ARHGAP12	-0.224511	89.4831		DVL2	0.0454166	0.651397
ENSG00000001497	LAS1L	17.02	14.68	15.24	15.6467	127.667	8.15935		SF1	0.0784503	6.61631		SLC25A5	0.143934	0.0106302
ENSG00000001561	ENPP4	2.02	3.16	3.05	2.74333	22.6667	8.26245		EIF4B	0.180234	4.31115		POLR2J	0.281229	0
ENSG00000001617	SEMA3F	3.21	2.67	3.39	3.09	12.3333	3.99137		FRMD5	-0.0302057	919.918		SPPL2B	-0.0067905	2.781
ENSG00000001626	CFTR	0	0.17	0	0.0566667	0	0		GRWD1	0.135794	16.5996		WDR54	0.096463	0
ENSG00000001629	ANKIB1	18.43	17.93	22.42	19.5933	1484.33	75.7571		MLLT10	-0.0356886	408.684		RHBDD2	0.214874	0
ENSG00000001630	CYP51A1	35.14	35.94	36.9	35.9933	746.667	20.7446		PRKDC	-0.115072	25.6994		PDK2	0.229556	0.198413
ENSG00000001631	KRIT1	9.03	7.91	10.04	8.99333	485.333	53.9659		DNAH14	-0.16334	417.31		GDE1	-0.0326294	0.700625
ENSG00000002016	RAD52	9.8	7.84	6.17	7.93667	236.333	29.7774		PALLD	0.0855861	57.8614		CRLF1	0.294167	0
ENSG00000002079	MYH16	0.49	0.57	1.52	0.86	274.667	319.38		AP3S1	-0.345327	49.8221		TMEM98	-0.132811	0.340301
ENSG00000002330	BAD	15.87	16.65	11.63	14.7167	0	0		PELP1	0.0700455	47.0547		TMEM132A	0.589508	0.346542
ENSG00000002549	LAP3	20.91	21.63	19.8	20.78	21.6667	1.04267		PUM1	0.0946861	108.041		ZNF263	-0.0342904	1.63537
ENSG00000002586	CD99	9.91	13.68	11.4	11.6633	0	0		ANKRD17	0.0672372	397.591		GTF2IRD1	-0.115892	0
ENSG00000002587	HS3ST1	23.16	26	20.02	23.06	1065.67	46.2128		FAT1	0.0471888	40.389		PAF1	0.122826	0.0824946
ENSG00000002726	AOC1	0	0.09	0	0.03	0	0		PAM	-0.0359209	88.2276		CCDC124	0.113831	0.248254
ENSG00000002745	WNT16	18.16	18.11	27.35	21.2067	134.667	6.3502		CD164	0.174012	9.71126		RPUSD1	0.21058	0
ENSG00000002746	HECW1	1.97	2.8	1.91	2.22667	191.333	85.9281		UBE2H	0.133062	124.613		TSR3	-0.185655	0
ENSG00000002822	MAD1L1	17.04	16.04	17.27	16.7833	1296.33	77.2393		TNKS	0.210495	259.153		E2F2	-0.0396851	0
ENSG00000002834	LASP1	31.38	34.83	33.81	33.34	201	6.02879		PPP6R3	0.154846	132.952		CDK11A	-0.113746	0.669746
ENSG00000002919	SNX11	6.96	6.89	6.88	6.91	30.3333	4.38977		ADIPOR2	0.154932	68.8463		SYPL1	0.036465	0.393002
ENSG00000002933	TMEM176A	0	0	0.06	0.02	0	0		NAP1L1	0.133309	11.3158		PLEKHG6	-0.0120965	0.350604
ENSG00000003056	M6PR	41.68	46.16	41.55	43.13	65	1.50707		GOSR1	-0.160906	54.406		SS18L2	0.135469	1.8018
ENSG00000003096	KLHL13	2.1	2.45	2.23	2.26	212.667	94.1003		KAT7	0.205425	21.5062		MPND	0.137301	0
ENSG00000003137	CYP26B1	3.05	2.79	2.84	2.89333	0	0		SMAD2	-0.0508004	65.7239		PKD1	-0.0787077	0
ENSG00000003147	ICA1	4.3	4.23	5.45	4.66	92	19.7425		TANK	-0.0250063	78.0983		RPS20	0.0711052	0
ENSG00000003249	DBNDD1	16.04	17.71	16.32	16.69	0	0		ATL2	0.078044	57.3413		POMT2	0.242185	4.24258
ENSG00000003393	ALS2	10.3	8.59	7.17	8.68667	152	17.4981		TGOLN2	-0.100437	271.307		MLXIPL	0.259106	0
ENSG00000003400	CASP10	0.72	0.58	0.28	0.526667	4.66667	8.86076		XRN2	0.00327671	82.3503		BAZ1B	0.0907488	0
ENSG00000003402	CFLAR	6.88	6.55	6.14	6.52333	190.333	29.1773		SH3D19	-0.474807	111.352		SPRTN	-0.147535	1.64609
ENSG00000003436	TFPI	11.7	10.42	12.31	11.4767	657.667	57.3047		GNAI1	0.13349	117.535		METTL13	0.0637114	1.10006
ENSG00000003509	NDUFAF7	9.93	6.78	6.65	7.78667	25	3.21062		GTPBP10	0.055278	63.3113		UQCRC1	-0.00851883	0.124329
ENSG00000003756	RBM5	33.58	27.13	35.84	32.1833	29.6667	0.921802		SND1	0.273409	301.857		NCAPD2	0.317974	0.209505
ENSG00000003987	MTMR7	1.11	0.64	1.01	0.92	0	0		COA1	-0.0150492	102.958		IDS	-0.113248	0
ENSG00000003989	SLC7A2	3.38	3	3.25	3.21	30.6667	9.55348		PPP2R2A	0.121652	94.7418		ZNF200	-0.541679	3.88228
ENSG00000004059	ARF5	33.6	37.39	40.79	37.26	9.33333	0.250492		STK3	-0.397421	449.814		LYPLA2	0.266306	0.405327
ENSG00000004139	SARM1	0.1	0.38	0.11	0.196667	0	0		VTI1A	0.0716088	281.769		APBA3	0.16517	0
ENSG00000004142	POLDIP2	24.02	26.8	25.91	25.5767	0	0		TIMM10B	0.205849	903.821		MKS1	-0.102027	3.50346
ENSG00000004399	PLXND1	9.43	7.12	7.82	8.12333	1.66667	0.20517		MTF2	0.14913	68.2957		PLAUR	0.4021	0
ENSG00000004455	AK2	51.26	57.96	55.34	54.8533	99	1.80481		LARP4	-0.0376652	33.8472		BRCA1	-0.226715	0.255591
ENSG00000004468	CD38	0	0	0	0	0	0		MDM2	-0.241803	16.1729		PRICKLE3	0.580899	0
ENSG00000004478	FKBP4	84.38	95.66	80.35	86.7967	28.3333	0.326433		LRIG2	-0.228961	116.035		UBR7	0.110548	1.06418
ENSG00000004487	KDM1A	56.22	66.63	65.63	62.8267	1248.33	19.8695		PAN3	-0.717498	393.444		PSMC4	0.0351303	0.0424118
ENSG00000004534	RBM6	18.21	16.43	17.14	17.26	1578.67	91.4639		UCK2	0.237022	60.4009		SLC25A39	0.157133	0.133732
ENSG00000004660	CAMKK1	1.18	1.16	1.14	1.16	5.66667	4.88506		MARK3	-0.0369367	94.6706		MVP	-0.57811	0
ENSG00000004700	RECQL	5.35	5.76	6.35	5.82	49	8.41924		TNRC6A	0.556928	101.573		NUB1	0.223375	2.99356
ENSG00000004766	VPS50	5.1	6.15	6.8	6.01667	16	2.65928		CMIP	0.0995369	260.445		CLK1	-0.0785542	1.64937
ENSG00000004776	HSPB6	0.17	0.12	0.29	0.193333	0	0		UBE2Z	-0.192836	11.1299		DDX11	-0.148762	0.384854
ENSG00000004777	ARHGAP33	0.9	4.66	2.89	2.81667	0	0		METTL16	0.0560402	45.9012		HEBP1	-0.0201419	1.48454
ENSG00000004779	NDUFAB1	55.22	57.78	63.44	58.8133	145	2.46543		ERCC1	-0.120293	22.7703		TACC3	-0.0841403	0
ENSG00000004799	PDK4	0.35	0.6	0.2	0.383333	0	0		EPC2	-0.278466	306.336		UFL1	-0.0581045	1.65848
ENSG00000004809	SLC22A16	0	0	0	0	0	0		PHC2	-0.484931	94.2932		POLA2	0.044258	3.30579
ENSG00000004838	ZMYND10	0.65	0.29	0.71	0.55	0	0		NDUFA10	-0.147121	45.8111		XYLT2	0.111746	0.747508
ENSG00000004846	ABCB5	0.06	0.01	0.02	0.03	0	0		BLCAP	0.532179	87.9155		GLT8D1	-0.132905	0
ENSG00000004848	ARX	0.05	0.06	0.25	0.12	1.66667	13.8889		DDX17	0.10372	18.0062		SLC38A5	0.604804	0
ENSG00000004864	SLC25A13	8.77	6.25	8.12	7.71333	1394.67	180.812		TGFBR2	-0.199479	279.222		PHLDB1	-0.163175	0
ENSG00000004866	ST7	5.41	6.07	7.88	6.45333	2865	443.957		CMSS1	-0.0650646	667.284		CYP24A1	-0.493478	0.700256
ENSG00000004897	CDC27	30.21	34.75	33.08	32.68	222	6.79315		ZZZ3	-0.238337	359.584		RUNX3	-0.0981562	0.537634
ENSG00000004939	SLC4A1	0	0	0	0	0	0		WDR82	-0.50933	22.0645		SERPINB1	0.0474786	0.186498
ENSG00000004948	CALCR	0	0.17	0.03	0.0666667	14.6667	220		UBE2K	0.0991933	85.3666		NLRP2	0.159359	0
ENSG00000004961	HCCS	10.22	13.47	12.65	12.1133	20	1.65107		CEP120	-0.478195	193.252		ALAS1	0.0859276	0.662607
ENSG00000004975	DVL2	14.31	18.61	14.67	15.8633	10.3333	0.651397		PPARD	0.183626	167.918		GLRX2	0.347453	0.440367
ENSG00000005001	PRSS22	2.55	3.63	1.98	2.72	1.33333	0.490196		MACF1	-0.232761	46.4371		DEPDC1	0.0377962	0.667285
ENSG00000005007	UPF1	28.22	20.73	23.92	24.29	98	4.03458		FAM135A	-0.0780829	206.077		NR1H3	0.160014	0
ENSG00000005020	SKAP2	4.61	6.07	5.09	5.25667	278.333	52.9486		UBE3D	0.204217	401.321		HMGB3	0.532097	0
ENSG00000005022	SLC25A5	159.78	163.36	147.22	156.787	1.66667	0.0106302		SNX14	0.0333202	81.2596		BAK1	-0.434552	0
ENSG00000005059	MCUB	5.44	4.52	6.47	5.47667	675.667	123.372		PLAGL1	-0.374369	119.377		GRN	0.113735	0
ENSG00000005073	HOXA11	2.56	2.64	3.15	2.78333	0	0		SMYD3	-0.0409599	890.213		CENPQ	-0.811251	3.3908
ENSG00000005075	POLR2J	22.1	24.6	23.27	23.3233	0	0		ST7	-0.119664	443.957		PNPLA6	-0.105438	0.162683
ENSG00000005100	DHX33	16.7	17.25	17.22	17.0567	59.6667	3.49814		TMED4	-0.167378	22.2194		ALG1	0.230192	0.470333
ENSG00000005102	MEOX1	0	0	0	0	0	0		IMMP2L	-0.820161	1579.02		ZCCHC8	0.103474	1.98675
ENSG00000005108	THSD7A	0.01	0.16	0.02	0.0633333	0	0		FAM3C	-0.0783274	39.3304		FAM136A	-0.1208	0
ENSG00000005156	LIG3	13.18	14.82	10.59	12.8633	29.3333	2.28038		ZNF800	-0.215852	244.998		RPL26L1	-0.257024	0.877495
ENSG00000005175	RPAP3	15.65	16.38	15.23	15.7533	365.333	23.1909		LMBR1	0.0568118	253.426		MAT2B	-0.132296	0.219909
ENSG00000005187	ACSM3	1.72	2.16	3.42	2.43333	10	4.10959		WAC	-0.00833409	69.7019		PNKP	0.265153	0
ENSG00000005189	REXO5	5.34	2.82	6.73	4.96333	0	0		NSMCE2	-0.057098	161.528		PHF23	0.129336	0.0783208
ENSG00000005194	CIAPIN1	30.34	37.14	36.16	34.5467	22.3333	0.646469		MAPK8	-0.353401	123.68		THAP3	0.1206	0.655022
ENSG00000005206	SPPL2B	12.22	16.56	14.37	14.3833	40	2.781		KAT6A	0.161218	183.486		CAPG	-0.0834256	0.253662
ENSG00000005238	FAM214B	1.35	2.15	2.1	1.86667	0	0		MRPS28	-0.118393	103.229		AP2S1	0.161609	0.0280393
ENSG00000005243	COPZ2	0	0	0	0	0	0		ZFAND1	-0.148845	42.9236		JADE2	0.444928	0
ENSG00000005249	PRKAR2B	2.78	3.79	2.4	2.99	27.3333	9.14158		ZCCHC7	-0.0939343	606.891		ZIC2	-0.49752	0
ENSG00000005302	MSL3	4.04	4.53	3.66	4.07667	25.6667	6.29599		ADK	-0.0368242	385.072		HSPA5	0.324365	0.0456482
ENSG00000005339	CREBBP	18.61	18.59	18.66	18.62	632	33.942		EHMT1	-0.0705731	150.024		NOP16	-0.0952984	1.83184
ENSG00000005379	TSPOAP1	0.06	0.11	0	0.0566667	0	0		PTEN	0.117041	137.584		MRPS10	-0.141706	0.926088
ENSG00000005381	MPO	0	0	0	0	0	0		RBM41	-0.433662	294.391		EPN3	0.1787	2.60239
ENSG00000005421	PON1	0.22	0	0.05	0.09	30	333.333		GBF1	-0.130795	79.7939		RCN1	0.301579	0.197601
ENSG00000005436	GCFC2	5.59	6.41	9.14	7.04667	87	12.3463		HTR7	-0.0909104	176.382		RFC2	0.000469188	0
ENSG00000005448	WDR54	8.72	9.54	5.88	8.04667	0	0		TCTN3	0.0208206	32.1231		HEXB	-0.429668	0.261691
ENSG00000005469	CROT	0	0	0	0	0	0		EIF3A	0.175188	6.74887		ARHGEF5	-0.283582	0.330469
ENSG00000005471	ABCB4	0	0	0	0	0	0		METTL15	-0.322461	583.617		HERPUD1	0.499301	0.219692
ENSG00000005483	KMT2E	12.95	14.8	16.84	14.8633	1415.67	95.2456		CTNND1	-0.281857	52.9532		HOMER3	0.376508	0
ENSG00000005486	RHBDD2	14.3	14.78	12.59	13.89	0	0		MYEOV	-0.340524	101.605		CYBA	0.305345	0.133483
ENSG00000005513	SOX8	0.7	0.73	0.43	0.62	2	3.22581		TPP1	-0.109538	40.9091		THOC3	-0.159596	0
ENSG00000005700	IBTK	14.62	16.23	15.97	15.6067	751.667	48.1632		FAM168A	-0.0926612	247.965		PRSS8	-0.177608	0
ENSG00000005801	ZNF195	21.98	19.88	21.93	21.2633	1606	75.5291		TMEM123	0.0588891	10.7766		SIKE1	0.023511	0.890337
ENSG00000005810	MYCBP2	15.68	12.18	14.14	14	2364.67	168.905		RPAP2	-0.314698	103.693		MSMO1	-0.0832989	0.19253
ENSG00000005812	FBXL3	7.23	6.98	8.06	7.42333	24	3.23305		ARID2	-0.598785	182.02		MRTO4	0.0914241	0.105932
ENSG00000005844	ITGAL	0	0.33	0	0.11	0	0		SPATS2	0.466403	87.1047		PHPT1	0.190225	0.175824
ENSG00000005882	PDK2	7.91	8.27	9.02	8.4	1.66667	0.198413		LEMD3	-0.0403242	179.412		PLEKHH1	-0.211978	0
ENSG00000005884	ITGA3	34.42	34.33	34.67	34.4733	560.667	16.2638		CNOT2	0.220014	156.966		GINM1	-0.267781	0.633383
ENSG00000005889	ZFX	7.5	9.88	7.27	8.21667	473.333	57.6065		VEZT	-0.326084	78.6352		MRPL43	0.134638	0.655956
ENSG00000005893	LAMP2	11.49	12.74	11.28	11.8367	86	7.26556		SFT2D2	-0.159753	105.728		TRAF3IP2	-0.19324	3.98126
ENSG00000005955		15.37	15.9	17.6	16.29	0	0		RCOR1	-0.13688	145.103		PITHD1	-0.115619	0
ENSG00000005961	ITGA2B	0.13	0.39	0.68	0.4	0	0		MAP4K5	0.0763209	193.409		UNKL	-0.174368	2.43605
ENSG00000005981	ASB4	0	0.02	0	0.00666667	0	0		PPP2R5E	0.0461282	156.651		GATB	0.18754	0
ENSG00000006007	GDE1	16.02	18.71	18.08	17.6033	12.3333	0.700625		CHD2	-0.184008	57.4141		OGFR	0.0716644	0
ENSG00000006015	REX1BD	11.75	11.88	12.94	12.19	2762.33	226.607		USP10	0.0748072	24.7418		ACAA1	0.087901	0.733249
ENSG00000006016	CRLF1	5.39	9.39	10.76	8.51333	0	0		KLHDC4	0.0848263	22.8235		MRPS24	0.366074	0
ENSG00000006025	OSBPL7	2.6	2.39	1.12	2.03667	3.33333	1.63666		NDEL1	-0.212669	52.3143		POLD1	0.00557214	0.234192
ENSG00000006042	TMEM98	6.32	8.07	6.18	6.85667	2.33333	0.340301		PSME3	0.186055	17.1659		RPL18	0.0705279	0
ENSG00000006047	YBX2	0.17	0.42	0.2	0.263333	0	0		VMP1	-0.142497	13.3271		ISOC2	0.389914	0.156904
ENSG00000006059	KRT33A	0	0	0	0	0	0		SMARCA4	-0.0648254	17.66		MED29	-0.0149126	1.36752
ENSG00000006062	MAP3K14	2.45	2.76	2.46	2.55667	15.3333	5.99739		MAU2	-0.157341	59.9731		MTMR1	-0.0298169	0
ENSG00000006071	ABCC8	0	0	0	0	0	0		ZNF121	-0.139445	20.1918		GPC1	0.319203	0.624863
ENSG00000006074		0	0	0	0	0	0		ZNF577	-0.437834	105.242		HAGH	-0.262481	0.464331
ENSG00000006075		0.09	0	0	0.03	0	0		CAMKMT	-0.527786	525.432		SPA17	0.01399	0.326584
ENSG00000006114		13.62	8.92	8.36	10.3	0	0		CCT7	0.106204	2.94796		RFXANK	0.184404	0.385439
ENSG00000006116	CACNG3	0	0	0	0	0	0		UBE2E3	-0.0448003	81.0326		LPAR2	-0.151707	0
ENSG00000006118	TMEM132A	16.88	22.5	26.99	22.1233	7.66667	0.346542		GLS	-0.105569	64.947		CTSA	-0.180473	0
ENSG00000006125	AP2B1	43.24	53.62	52.41	49.7567	1130.67	22.7239		GIGYF2	0.159293	126.586		CNN2	-0.153038	0
ENSG00000006128	TAC1	0	0	0	0	0	0		ORC4	-0.0705627	212.98		ABCA7	0.0382152	1.23257
ENSG00000006194	ZNF263	13.39	10.93	8.7	11.0067	18	1.63537		ZMYND8	0.180172	89.7922		DDX20	-0.162443	0.186012
ENSG00000006210	CX3CL1	0	0.15	0.04	0.0633333	0	0		NRIP1	0.226308	200.742		HMG20B	0.346833	0
ENSG00000006282	SPATA20	6.68	8.04	5.52	6.74667	21	3.11265		RSRC1	-0.147201	296.271		TAF11	-0.142235	0
ENSG00000006283	CACNA1G	0.51	0.83	0.91	0.75	4.66667	6.22222		TBC1D5	-0.00161116	256.806		SLC9A3R2	0.474873	1.17917
ENSG00000006327	TNFRSF12A	31.71	33.88	37.05	34.2133	9.66667	0.282541		SMARCC1	0.115891	50.1537		NTHL1	0.0727619	0
ENSG00000006377	DLX6	0	0	0.05	0.0166667	2.33333	140		NAA50	0.993277	17.6971		OAT	-0.00340751	0.662195
ENSG00000006432	MAP3K9	4.57	5.09	4.42	4.69333	774	164.915		ATR	0.44808	274.337		WDR18	0.170631	0
ENSG00000006451	RALA	17.36	14.69	17.08	16.3767	411.333	25.117		PCDH7	0.36541	747.721		MCM10	0.0474059	0.0832362
ENSG00000006453	BAIAP2L1	14.08	14.54	14.76	14.46	1201.33	83.0798		HS3ST1	0.253704	46.2128		ERBB3	0.177649	0.856531
ENSG00000006459	KDM7A	3.67	5.78	5	4.81667	0	0		PDS5A	0.0199941	26.7054		ADAT1	-0.263457	0.159521
ENSG00000006468	ETV1	6.79	10.03	7.75	8.19	17.3333	2.1164		APBB2	-0.190911	165.514		ASPM	-0.215859	7.72878
ENSG00000006530	AGK	11.47	13.51	12.72	12.5667	1403.33	111.671		DDX60L	0.231649	254.608		ELOVL1	0.0879564	0.0540482
ENSG00000006534	ALDH3B1	2.63	3.34	2.91	2.96	7.66667	2.59009		SH3RF1	0.130934	235.547		THUMPD1	0.597711	0
ENSG00000006555	TTC22	0.04	0.1	0.09	0.0766667	0	0		AP3B1	-0.14344	66.0496		MSANTD3	-0.197323	3.58596
ENSG00000006576	PHTF2	9.91	9.64	9.81	9.78667	462	47.2071		ZKSCAN8	-0.353287	218.939		FECH	0.190169	0.553385
ENSG00000006606	CCL26	0	0	0.24	0.08	0	0		FOXO3	-0.150416	197.431		IDI1	-0.175408	0.105374
ENSG00000006607	FARP2	14.66	19.86	17.38	17.3	242	13.9884		SCAF8	0.192948	121.1		KLF6	-0.268005	0
ENSG00000006611	USH1C	3.19	4.48	3.99	3.88667	14	3.60206		WTAP	0.0274415	33.6857		PHKA1	-0.117439	0
ENSG00000006625	GGCT	22.58	22.81	24.92	23.4367	105	4.48016		SRPK1	-0.0742335	89.6163		DHX8	0.0192249	0.922671
ENSG00000006634	DBF4	20.41	22.85	24.83	22.6967	491	21.6331		ME1	-0.0127921	130.377		IDH3G	0.344943	0
ENSG00000006638	TBXA2R	0.86	1.01	1.39	1.08667	0	0		ASCC3	-0.214037	335.775		HYAL2	0.0440955	0
ENSG00000006652	IFRD1	15.64	12.8	14.29	14.2433	89	6.24854		REV3L	0.196036	392.006		RASSF1	0.392664	1.0118
ENSG00000006659	LGALS14	0	0	0	0	0	0		TOMM20	-0.010935	8.96359		COASY	0.0927282	0.100664
ENSG00000006695	COX10	7.48	7.14	7.72	7.44667	512.667	68.8451		RBM34	0.120712	12.0155		PLEKHH3	0.017894	0.239349
ENSG00000006704	GTF2IRD1	8.24	7.45	9.68	8.45667	0	0		CRCP	0.332007	49.083		OTUD5	-0.0581158	0.205098
ENSG00000006712	PAF1	18.12	22.22	20.27	20.2033	1.66667	0.0824946		PSMC2	-0.16315	16.8478		GPKOW	-0.0116085	0
ENSG00000006715	VPS41	15.86	16.62	12.58	15.02	783.667	52.1749		MET	0.193919	98.8422		GRIPAP1	0.0377803	0
ENSG00000006740	ARHGAP44	3.24	3.18	2.94	3.12	626.667	200.855		GTPBP4	0.329982	27.3581		FTSJ1	0.199765	0
ENSG00000006744	ELAC2	45.36	41.91	43.81	43.6933	81	1.85383		AGK	0.078313	111.671		PRR11	-0.0807128	0.108592
ENSG00000006747	SCIN	0.33	0.23	0.38	0.313333	0	0		CUL1	0.125301	48.2121		LAPTM4A	-0.231416	0.505689
ENSG00000006756	ARSD	1.53	2.36	1.75	1.88	4	2.12766		RBM33	-0.0723331	93.4078		IP6K2	0.131847	0.447508
ENSG00000006757	PNPLA4	3.18	4.4	4.46	4.01333	2.33333	0.581395		BRAF	-0.00726742	339.992		PITX1	0.0574643	0
ENSG00000006788	MYH13	0	0	0	0	0	0		VPS37A	-0.00935276	119.365		VPS35	-0.000559601	0.832611
ENSG00000006831	ADIPOR2	23.74	21.61	21.48	22.2767	1533.67	68.8463		ADAM9	0.198079	66.5743		DNAJA2	0.187006	0.119996
ENSG00000006837	CDKL3	1.27	0.99	1.23	1.16333	101.667	87.3926		PDP1	0.0479751	1.37731		BCL3	-0.441865	0
ENSG00000007001	UPP2	0	0	0	0	3.33333	0		EMC2	0.127626	47.9241		FUNDC1	0.345531	0.865052
ENSG00000007038	PRSS21	0	0	0	0	0	0		EFR3A	0.253617	77.1968		NUCB2	0.616799	2.33677
ENSG00000007047	MARK4	9.26	8	12.07	9.77667	41	4.19366		SLC20A2	0.0583844	57.732		RNF126	0.210692	0.138873
ENSG00000007062	PROM1	8.61	7.35	8.47	8.14333	107.333	13.1805		UBR5	-0.240302	71.5083		MNT	-0.38522	1.31279
ENSG00000007080	CCDC124	41.97	45.18	41.75	42.9667	10.6667	0.248254		EIF3H	0.315096	62.2405		WIPI1	0.122765	1.07771
ENSG00000007129	CEACAM21	0	0	0	0	0	0		TRAPPC9	-0.129614	512.684		ST6GALNAC2	-0.652431	0
ENSG00000007168	PAFAH1B1	39.9	38.47	34.8	37.7233	790	20.9419		ZNF251	-0.904787	180.812		CFAP20	-0.206737	0
ENSG00000007171	NOS2	0	0	0	0	0	0		MTAP	0.494105	27.2766		RPL31	0.131072	0.0200409
ENSG00000007174	DNAH9	0.04	0.03	0.11	0.06	1.33333	22.2222		GDA	0.237617	423.234		ATP6AP1	0.0934518	0
ENSG00000007202	KIAA0100	48.18	49.18	48.18	48.5133	38	0.78329		ERCC6L2	0.103361	63.6093		MBD3	-0.0618249	0.543647
ENSG00000007216	SLC13A2	0	0	0	0	0	0		RABGAP1	0.27919	122.488		FAM50A	-0.0799215	0
ENSG00000007237	GAS7	1.6	1.13	0.56	1.09667	85.3333	77.8116		UBAP2	-0.0356684	38.6044		CPSF1	0.132212	0
ENSG00000007255	TRAPPC6A	1.27	2.68	1.48	1.81	8.33333	4.60405		GNAQ	0.0116973	184.487		PDCD2	-0.0748336	0
ENSG00000007264	MATK	0.28	0	0	0.0933333	0	0		TEX10	0.176601	100.246		PRKACA	-0.4136	0.09572
ENSG00000007306	CEACAM7	0	0	0	0	0	0		BMPR1A	0.30602	548.24		ADGRL1	0.139326	0
ENSG00000007312	CD79B	0	0.21	0.11	0.106667	0	0		OGT	-0.166082	37.6802		SMC1A	0.509794	0
ENSG00000007314	SCN4A	0.04	0.15	0.44	0.21	0	0		HS6ST2	0.331478	716.515		HSD17B10	0.0812042	0
ENSG00000007341	ST7L	8.13	5.92	7.24	7.09667	218.667	30.8126		BTRC	0.147199	123.527		ACADVL	-0.127699	0.032359
ENSG00000007350	TKTL1	0	0	0	0	0	0		TCF7L2	0.0556554	145.735		PVR	0.101429	1.23796
ENSG00000007372	PAX6	1.59	1.99	2.41	1.99667	0	0		HERC4	-0.0803886	142.417		XRCC1	0.0302567	0.421804
ENSG00000007376	RPUSD1	21.91	20.95	19.46	20.7733	0	0		SAR1A	-0.240356	23.4924		MCM2	0.189539	0.259702
ENSG00000007384	RHBDF1	2.78	2.63	2.4	2.60333	0	0		TEAD1	0.23218	188.417		SDHA	-0.0106915	0.435525
ENSG00000007392	LUC7L	14.06	16.91	13.46	14.81	41.6667	2.81341		QSER1	0.0599234	61.2404		MRPS34	0.101423	0
ENSG00000007402	CACNA2D2	0.83	1.75	1.6	1.39333	20	14.3541		TRIM44	-0.0453577	179.158		BCS1L	-0.125796	0
ENSG00000007516	BAIAP3	1.84	3.83	2.11	2.59333	0	0		HSD17B12	0.0580159	72.7839		HACD3	0.266048	0
ENSG00000007520	TSR3	20.08	19.14	15.57	18.2633	0	0		TMEM135	0.354662	230.727		MYDGF	0.184991	0
ENSG00000007541	PIGQ	1.85	3.23	2.13	2.40333	5	2.08044		DNAJB4	-0.19952	142.734		TUBE1	-0.0451873	0
ENSG00000007545	CRAMP1	4.97	6.16	6.19	5.77333	963.333	166.859		ZNF195	8.31e-05	75.5291		ACTR6	0.00212255	0.263852
ENSG00000007866	TEAD3	4.8	5.82	4.62	5.08	33.3333	6.56168		SBF2	-0.133259	194.688		TIPIN	-0.403726	0
ENSG00000007908	SELE	0	0	0	0	0	0		PRKACB	0.38073	82.0603		GTSE1	-0.205688	1.62983
ENSG00000007923	DNAJC11	25.8	26.26	26.14	26.0667	238	9.13043		PAK1	0.0159112	128.299		TTC38	0.148006	0
ENSG00000007933	FMO3	0.19	0	0.11	0.1	4	40		GPRC5A	0.300265	65.7191		TIMM21	0.190983	1.72333
ENSG00000007944	MYLIP	3.8	3.36	3.9	3.68667	33.6667	9.13201		SYT1	-0.0691924	476.091		SLC25A3	-0.0503745	0.0906606
ENSG00000007952	NOX1	0.06	0.03	0.38	0.156667	0	0		AHCYL1	0.0813854	17.3089		ACTB	-0.0483646	0.00248111
ENSG00000007968	E2F2	6.58	8.17	9.26	8.00333	0	0		ARF3	0.248933	55.6827		SLC46A1	0.130881	0
ENSG00000008018	PSMB1	76.92	77.17	73.79	75.96	2014	26.514		TFCP2	0.105604	128.148		XAB2	-0.0962152	0
ENSG00000008056	SYN1	0	0	0	0	21.3333	0		ATF7	-0.018445	297.743		NFKB2	0.0964083	0
ENSG00000008083	JARID2	3.59	5.99	4.99	4.85667	1179.67	242.896		TMBIM4	0.142161	152.343		UBE2T	0.207929	0.151515
ENSG00000008086	CDKL5	0.8	0.86	1.37	1.01	204.333	202.31		SART3	0.141303	18.5654		EXOSC5	0.237647	3.74139
ENSG00000008118	CAMK1G	0	0	0	0	0	0		NAA25	-0.205081	35.7429		FAM76B	-0.0243147	1.09775
ENSG00000008128	CDK11A	12.96	14.14	16.2	14.4333	9.66667	0.669746		MED13L	-0.120337	201.352		POLD3	-0.219219	2.81917
ENSG00000008130	NADK	27.69	25.56	27.26	26.8367	125	4.65781		DLEU1	-0.395722	611.757		JADE1	0.0615661	0
ENSG00000008196	TFAP2B	0	0	0	0	0	0		MBNL2	0.174677	248.358		HOXA9	-0.00489779	0.39303
ENSG00000008197	TFAP2D	0	0	0	0	0	0		UBAC2	0.0375213	234.649		VDAC3	-0.0178631	0.113677
ENSG00000008226	DLEC1	0.08	0.17	0.24	0.163333	0	0		CUL4A	-0.0775722	20.7565		TP73	-0.508209	0.25974
ENSG00000008256	CYTH3	3.71	4.03	3.81	3.85	409	106.234		PROSER1	-0.023397	45.0792		UBE2D4	-0.256796	0.262985
ENSG00000008277	ADAM22	3.26	3.37	3.81	3.48	457	131.322		COMMD6	0.38781	27.8911		CIC	0.342586	0.360288
ENSG00000008282	SYPL1	24.45	27.9	26.53	26.2933	10.3333	0.393002		ANKRD10	-0.0366361	11.0936		LIPE	0.030639	0
ENSG00000008283	CYB561	15.78	15.93	14.41	15.3733	27.3333	1.77797		SRP54	-0.320034	58.9665		PAFAH1B3	0.306659	0
ENSG00000008294	SPAG9	28.62	23.95	27.97	26.8467	1274	47.4547		PSMA3	-0.0232164	2.79488		KIF22	0.0646117	0
ENSG00000008300	CELSR3	0.74	1.22	0.76	0.906667	3.33333	3.67647		DCAF6	0.453236	180.486		RABL2B	0.179073	0
ENSG00000008311	AASS	0.78	1.67	1.12	1.19	65	54.6218		RAD51B	-0.524431	645.786		KEAP1	0.150138	0
ENSG00000008323	PLEKHG6	6.23	14.03	5.41	8.55667	3	0.350604		TRAF3	-0.0251139	105.712		HSP90AA1	0.182085	0.00925594
ENSG00000008324	SS18L2	11.44	9.58	10.06	10.36	18.6667	1.8018		PRRC2C	0.0417007	35.9074		RBL1	-0.107276	4.68594
ENSG00000008382	MPND	4.43	7.69	6.07	6.06333	0	0		TTC5	-0.374864	74.979		NDC80	-0.0563037	1.4318
ENSG00000008394	MGST1	72.69	79.26	67.29	73.08	2116.67	28.9637		ACIN1	0.0772409	13.0041		TCF7	0.122445	0.304775
ENSG00000008405	CRY1	5.23	5.27	4.43	4.97667	726.667	146.015		STRN3	0.506264	215.058		HSPB11	0.0953822	0.817353
ENSG00000008438	PGLYRP1	0.41	0.23	0.35	0.33	0	0		TCF12	-0.0545116	114.931		BZW1	-0.130129	0.0259956
ENSG00000008441	NFIX	9.45	11.27	8.99	9.90333	68.6667	6.93369		TMED3	0.0404393	36.1035		C5orf22	-0.354925	0.563798
ENSG00000008513	ST3GAL1	5.37	7.93	3.67	5.65667	90	15.9104		AKAP13	-0.0283078	163.291		DLG3	0.231573	6.32399
ENSG00000008516	MMP25	0.23	0.22	0.69	0.38	0	0		UBE3A	-0.00758333	95.287		PALB2	0.0172284	0.550358
ENSG00000008517	IL32	0	0	0.29	0.0966667	0	0		ARPP19	-0.18548	7.46231		RPS5	0.0287246	0.0193149
ENSG00000008710	PKD1	14.99	18.89	17.62	17.1667	0	0		ZNF280D	0.0871893	86.2928		YTHDC1	0.0287149	0
ENSG00000008735	MAPK8IP2	1.11	1.87	1.95	1.64333	2.66667	1.62272		PKM	0.0319592	1.74501		GSTP1	-0.0581938	0
ENSG00000008838	MED24	31.84	25.37	31.18	29.4633	120.667	4.09549		SRRM2	0.00688709	9.09068		WBP11	-0.105354	0.0620797
ENSG00000008853	RHOBTB2	2.11	2.79	3.43	2.77667	0	0		CDC73	0.285599	307.632		EIF3I	0.0461961	0.0234641
ENSG00000008869	HEATR5B	4.22	3.02	4.05	3.76333	167	44.3756		UQCRC2	-0.0864196	1.73703		AGBL5	-0.222071	0
ENSG00000008952	SEC62	17.44	18.05	15.26	16.9167	133	7.86207		CHD9	-0.284883	193.722		CAD	0.2147	0.78845
ENSG00000008988	RPS20	491.74	609.46	533.38	544.86	0	0		NFAT5	0.037873	188.43		ATRX	-0.0972017	0
ENSG00000009307	CSDE1	126.92	125.8	131.88	128.2	392	3.05772		PDPR	0.186289	109.82		AKR1B1	-0.607815	0.258621
ENSG00000009335	UBE3C	27.97	32.86	40.22	33.6833	549.333	16.3088		ITFG1	-0.0589239	100.061		RRN3	-0.478386	0.147254
ENSG00000009413	REV3L	4.31	7.4	9.43	7.04667	2762.33	392.006		BRD7	0.14481	21.0839		ORC1	0.0587253	0
ENSG00000009694	TENM1	0	0	0	0	13.6667	0		CFDP1	0.244046	59.2578		CHERP	0.0839533	0.830635
ENSG00000009709	PAX7	0	0	0	0	0	0		ANKRD11	-0.0935882	141.631		POMGNT1	-0.129509	0
ENSG00000009724	MASP2	0.83	1.2	1.19	1.07333	2	1.86335		TTC19	-0.315714	120.175		RAD54L	0.111616	3.70809
ENSG00000009765	IYD	0.03	0	0	0.01	0	0		AP2B1	-0.0758097	22.7239		DIMT1	0.053768	0.318907
ENSG00000009780	FAM76A	1.91	2.65	3.87	2.81	32	11.3879		PTRH2	0.155311	54.8659		SEPHS1	0.0737586	0.737265
ENSG00000009790	TRAF3IP3	1.72	1.72	1.69	1.71	0	0		MED13	0.00112458	71.4342		MRPL28	0.202155	0
ENSG00000009830	POMT2	15.75	10.14	14.18	13.3567	56.6667	4.24258		USP36	0.124517	34.3344		RBM22	0.00277965	0.189645
ENSG00000009844	VTA1	23.06	23.13	21.87	22.6867	312.667	13.782		CEP192	0.114945	101.075		TMED2	0.245748	1.10445
ENSG00000009950	MLXIPL	6.74	9.28	6.89	7.63667	0	0		RBBP8	-0.115778	37.4554		HUWE1	-0.101139	0.0234742
ENSG00000009954	BAZ1B	32.69	30.19	32.35	31.7433	0	0		ZNF24	0.281274	66.0922		ALG9	-0.180541	0
ENSG00000010017	RANBP9	12.83	13.69	14.86	13.7933	814.667	59.0623		PSTPIP2	-0.363668	51.4105		PPP1R15A	-0.14709	0
ENSG00000010030	ETV7	0.29	0.11	0.31	0.236667	2.33333	9.85915		ZNF317	-0.0855312	35.5322		PIGS	0.248369	1.13581
ENSG00000010072	SPRTN	6.07	5.97	9.83	7.29	12	1.64609		DNM2	0.141937	14.7179		ATXN7L3	0.015263	0.239063
ENSG00000010165	METTL13	19.33	14.67	13.27	15.7567	17.3333	1.10006		C19orf48	0.161505	9.30471		PSMC5	0.0797343	0.0300255
ENSG00000010219	DYRK4	10.25	10.01	10.8	10.3533	65.3333	6.31037		ZNF512	-0.136	73.7629		AURKA	-0.1603	0.268067
ENSG00000010244	ZNF207	66.02	65.94	60.6	64.1867	261.667	4.07665		STAMBP	0.189808	22.0843		METTL2A	-0.00590402	0.367197
ENSG00000010256	UQCRC1	89.57	111.8	104.27	101.88	12.6667	0.124329		MAP4K4	0.173108	45.3442		CNOT3	0.120581	0
ENSG00000010270	STARD3NL	10.17	12.47	12.35	11.6633	183.333	15.7188		R3HDM1	-0.230058	80.2182		TPX2	0.0975427	0.942675
ENSG00000010278	CD9	35.29	38.87	34.87	36.3433	48.3333	1.32991		MBD5	-0.793332	284.494		PDRG1	-0.0689022	2.40202
ENSG00000010282	HHATL	0.21	0.25	0	0.153333	0	0		CERS6	0.155336	282.114		COQ9	0.0757422	0.764129
ENSG00000010292	NCAPD2	29.01	26.94	34.74	30.23	6.33333	0.209505		XRCC5	0.152475	27.132		DYNLL1	-0.0344286	0.0414541
ENSG00000010295	IFFO1	0.31	0.29	0.39	0.33	28.3333	85.8586		LRPPRC	0.126956	54.9429		RPL6	0.229438	0.0156144
ENSG00000010310	GIPR	0.34	0.98	0.87	0.73	0	0		USP34	-0.294401	179.631		KDM2B	0.190331	0
ENSG00000010318	PHF7	2.4	2.51	2.27	2.39333	0	0		VPS54	-0.525153	82.9025		RPLP0	0.0721761	0.031694
ENSG00000010319	SEMA3G	0.51	0.42	0.41	0.446667	0	0		MALL	0.386156	13.7916		TRMT6	-0.0537101	2.08526
ENSG00000010322	NISCH	20.11	18.8	16.15	18.3533	121.333	6.61097		METTL8	0.268431	142.567		PEBP1	0.190211	0.0729051
ENSG00000010327	STAB1	0	0	0.13	0.0433333	0	0		OLA1	0.0584148	59.6511		BRAP	-0.0340496	0.846325
ENSG00000010361	FUZ	0.26	0.53	1.03	0.606667	0	0		TFPI	-0.30542	57.3047		FXYD5	-0.124484	0.870666
ENSG00000010379	SLC6A13	0.13	0.56	0.57	0.42	37	88.0952		AP1S3	-0.258346	41.5657		BIRC5	0.232437	0
ENSG00000010404	IDS	13.58	11.44	9.09	11.37	0	0		HDLBP	0.00516467	42.4161		DDX24	0.158612	0.420571
ENSG00000010438	PRSS3	20.98	17.83	16.49	18.4333	559.333	30.3436		PRNP	-0.247373	19.7927		ARHGAP4	0.674113	0
ENSG00000010539	ZNF200	5.95	5.13	4.89	5.32333	20.6667	3.88228		ITCH	-0.0171744	52.0188		BLVRB	0.092859	0
ENSG00000010610	CD4	0.83	1.11	1.79	1.24333	0	0		YWHAB	0.122227	7.51945		MRPS33	-0.127842	0.415294
ENSG00000010626	LRRC23	0.92	2.49	1.86	1.75667	0	0		BCL2L1	-0.191864	53.0779		NUDC	0.217299	0.85666
ENSG00000010671	BTK	0.25	0.04	0	0.0966667	0	0		TRPC4AP	0.181349	45.8084		MUL1	0.0207828	0
ENSG00000010704	HFE	3.2	4.1	4.37	3.89	9.66667	2.485		UQCC1	-0.421792	136.513		GNPTG	-0.121085	0.390054
ENSG00000010803	SCMH1	13.49	9.44	10.15	11.0267	589.333	53.4462		TTC3	-0.173559	71.9942		CERS4	0.206391	5.65052
ENSG00000010810	FYN	5.16	4.84	4.46	4.82	263.667	54.7026		CSTB	-0.01537	6.10506		NAT14	0.259394	0.338409
ENSG00000010818	HIVEP2	1.3	1.95	1.69	1.64667	437	265.385		SLC19A1	0.0912838	71.0447		DTX2	0.00336552	0
ENSG00000010932	FMO1	0.04	0.45	0.71	0.4	8.33333	20.8333		EIF3D	0.000966334	5.13815		SPAG7	-0.0427755	0
ENSG00000011007	ELOA	19.61	19.6	17.73	18.98	0	0		KLHL18	0.394078	115.402		ORC6	-0.177007	0
ENSG00000011009	LYPLA2	33.52	37.32	32.78	34.54	14	0.405327		SPCS1	-0.0691695	1.74076		ZC3HC1	-0.163412	1.79104
ENSG00000011021	CLCN6	5.15	4.79	3.02	4.32	31	7.17593		SEC22A	-0.236989	256.448		TMEM101	0.085397	0.350058
ENSG00000011028	MRC2	0.98	0.93	0.57	0.826667	4.33333	5.24194		ZNF644	-0.32723	218.241		PSME1	-0.011963	0
ENSG00000011052	NME1-NME2	49.07	56.97	48.14	51.3933	187.667	3.65158		EVI5	-0.296669	188.154		HAUS4	-0.114556	0.635593
ENSG00000011083	SLC6A7	0	0	0	0	0	0		CLDND1	-0.0540974	6.85044		OSGEP	0.207626	0
ENSG00000011105	TSPAN9	3.23	2.76	2.74	2.91	825	283.505		STAG1	0.0540638	317.429		RNF31	-0.246514	0
ENSG00000011114	BTBD7	6.44	7.36	7.43	7.07667	939.333	132.737		IGF2BP2	0.0547107	128.28		TOX4	-0.182772	0.0918485
ENSG00000011132	APBA3	6.08	7.09	8.23	7.13333	0	0		DLG1	0.0787997	172.818		GEMIN2	0.110984	0.731707
ENSG00000011143	MKS1	8.39	8.23	6.5	7.70667	27	3.50346		PCGF3	-0.217183	61.9807		TINF2	0.0781762	0.629327
ENSG00000011198	ABHD5	8.31	8.1	5.35	7.25333	27.6667	3.81434		KIAA0232	-0.133939	193.157		TYRO3	-0.139038	0.188466
ENSG00000011201	ANOS1	0	0	0	0	77.6667	0		FRAS1	0.0301178	277.242		WDR76	-0.05942	0.209479
ENSG00000011243	AKAP8L	31.11	25.79	26.29	27.73	308.333	11.1191		NAA15	-0.0119223	34.034		CLSPN	-0.0146665	0.898045
ENSG00000011258	MBTD1	7.72	8.69	10.3	8.90333	1358.67	152.602		GPATCH4	0.00502758	16.5855		DPYSL2	-0.282629	3.70149
ENSG00000011260	UTP18	31.48	32.98	33.9	32.7867	295.667	9.01789		UBA6	-0.057797	39.0712		COMT	0.292	1.49183
ENSG00000011275	RNF216	13.52	12.96	14.18	13.5533	711.333	52.484		NUP54	-0.0627286	35.5427		HDAC6	-0.39194	0
ENSG00000011295	TTC19	15.16	18.42	18.86	17.48	2100.67	120.175		PPP3CA	0.186706	105.121		CDC6	-0.241804	0.277257
ENSG00000011304	PTBP1	152.56	159.03	152.86	154.817	93.3333	0.602864		NDUFS6	-0.104325	17.7606		AAAS	0.139938	0.398255
ENSG00000011332	DPF1	3.49	2.79	2.89	3.05667	6.33333	2.07197		GPBP1	0.0495389	52.2677		DHPS	0.178543	0.130804
ENSG00000011347	SYT7	6.72	7.68	7.01	7.13667	121.667	17.0481		ZFYVE16	-0.243815	35.1023		HOOK2	0.265494	0
ENSG00000011376	LARS2	11.99	11.38	8.96	10.7767	684.333	63.5014		COMMD10	-0.441114	316.439		ARCN1	0.174746	0
ENSG00000011405	PIK3C2A	11.98	12.13	11.06	11.7233	414	35.3142		ZFR	0.409002	51.1472		CRAT	0.278953	0
ENSG00000011422	PLAUR	8.14	8.57	11.45	9.38667	0	0		TMEM161B	-0.359564	347.039		NUBP2	0.207523	0
ENSG00000011426	ANLN	44.33	44.51	42.21	43.6833	92.6667	2.12133		UBTD2	-0.0588466	63.0851		TMEM14A	-0.202594	0
ENSG00000011451	WIZ	9.04	10.4	10.88	10.1067	54.6667	5.40897		E2F3	-0.295679	149.412		HNRNPH3	-0.0300928	0.364299
ENSG00000011454	RABGAP1	11.84	10.68	9.63	10.7167	1312.67	122.488		SRSF3	0.157572	1.65405		CDC7	0.499551	2.07597
ENSG00000011465	DCN	0	0	0	0	0	0		ZFAND3	-0.0472624	365.682		TMED1	0.775048	0
ENSG00000011478	QPCTL	2.94	2.29	1.6	2.27667	2.33333	1.02489		TAB2	-0.00115843	137.769		OCEL1	-0.360502	0
ENSG00000011485	PPP5C	47.66	42.96	46.67	45.7633	301.333	6.5846		SNX9	-0.0157137	138.496		PSMD8	0.00478623	0
ENSG00000011523	CEP68	4.95	5.32	4.28	4.85	7	1.4433		DEK	-0.000526689	4.49448		MAGEB2	0.0796757	0.031015
ENSG00000011566	MAP4K3	7.3	9.28	15.95	10.8433	1811	167.015		RLF	0.135506	149.973		CIRBP	0.394354	0
ENSG00000011590	ZBTB32	0.16	1.02	1.1	0.76	0	0		CCNC	0.443652	13.3751		NDUFB7	-0.0539894	0.147941
ENSG00000011600	TYROBP	0	0	0	0	0	0		REPS1	-0.009596	52.4614		TIMM13	0.329414	0
ENSG00000011638	LDAF1	3.73	4.21	4.26	4.06667	0	0		EZR	0.162781	4.73465		CDC34	-0.0941343	0.0757691
ENSG00000011677	GABRA3	0	0	0	0	9.33333	0		TCP1	0.107057	1.68915		MISP	0.226487	0
ENSG00000012048	BRCA1	12.05	8.38	10.87	10.4333	2.66667	0.255591		SFT2D1	-0.106112	14.625		POLRMT	0.214577	0.101937
ENSG00000012061	ERCC1	21.55	23.15	24.03	22.91	521.667	22.7703		PSMB1	0.0724447	26.514		RASSF7	0.292693	0
ENSG00000012124	CD22	0.51	0.24	0.23	0.326667	0	0		PHF14	-0.428851	409.527		PALM	0.0928067	0.662651
ENSG00000012171	SEMA3B	0.57	1.48	1.54	1.19667	0	0		VKORC1L1	0.194216	109.518		MKNK2	-0.145222	0.203077
ENSG00000012174	MBTPS2	3.72	3.45	3.47	3.54667	20.6667	5.82707		CUX1	0.164772	127.222		TRMT2A	-0.123217	0
ENSG00000012211	PRICKLE3	5.37	5.3	4.34	5.00333	0	0		SSBP1	0.0106918	74.8778		RANBP1	0.0769524	0
ENSG00000012223	LTF	0	0	0	0	0	0		REPIN1	-0.0406371	3.63815		ZDHHC8	0.012702	0.218023
ENSG00000012232	EXTL3	17.18	21.53	23.58	20.7633	942.667	45.4005		MAD1L1	-0.174482	77.2393		SNAP29	0.0331815	0.582121
ENSG00000012504	NR1H4	0	0	0	0	0	0		IGF2BP3	-0.258884	48.0564		LZTR1	-0.327265	0.0872981
ENSG00000012660	ELOVL5	22.57	26.74	28.16	25.8233	333.333	12.9082		TRA2A	-0.0426324	5.6952		DDT	0.18405	0.0410046
ENSG00000012779	ALOX5	0.44	0.82	0.33	0.53	0	0		ZNF680	-0.159672	88.8993		CARD10	0.082278	2.03959
ENSG00000012817	KDM5D	0	0	0	0	23.3333	0		BAIAP2L1	0.156876	83.0798		SLC25A1	0.333883	0
ENSG00000012822	CALCOCO1	2.93	3.34	2.61	2.96	19	6.41892		SMURF1	-0.0838374	220.778		GGA1	-0.3713	0.729021
ENSG00000012963	UBR7	11.85	9.98	8.24	10.0233	10.6667	1.06418		PUS7	0.00454795	39.9355		SH3BP1	0.119523	0.117952
ENSG00000012983	MAP4K5	9.35	7.04	8.34	8.24333	1594.33	193.409		TNPO3	-0.0728655	60.5725		LGALS1	0.111097	0
ENSG00000013016	EHD3	0	0	0	0	0	0		KMT2C	-0.246732	290.913		SRRD	0.291459	0.439883
ENSG00000013275	PSMC4	46.64	48.55	46.28	47.1567	2	0.0424118		ERI1	0.238335	94.9929		PATZ1	0.165394	1.24636
ENSG00000013288	MAN2B2	3.42	3.41	5.76	4.19667	8.66667	2.06513		PCM1	-0.0590086	22.5771		TFIP11	0.262804	0.285551
ENSG00000013293	SLC7A14	0.03	0.19	0.01	0.0766667	1.66667	21.7391		LAPTM4B	0.22519	11.3142		GCAT	-0.0291725	0
ENSG00000013297	CLDN11	0.13	0.29	0.24	0.22	2.66667	12.1212		POP1	0.124339	20.4078		ANKRD54	0.0298886	0.226757
ENSG00000013306	SLC25A39	91.11	99.23	93.81	94.7167	12.6667	0.133732		VPS13B	-0.409589	543.961		KDELR3	-0.0353096	0
ENSG00000013364	MVP	19.4	20.29	20.93	20.2067	0	0		PHF20L1	-0.158907	39.2614		TCF20	0.208801	0
ENSG00000013374	NUB1	7.87	9.53	8.99	8.79667	26.3333	2.99356		RB1CC1	-0.161321	154.631		HSCB	-0.109857	0
ENSG00000013375	PGM3	11.42	14.21	12.33	12.6533	96	7.58693		ASPH	-0.147577	49.1527		CBY1	0.164509	0.365364
ENSG00000013392	RWDD2A	1.27	1.33	0.91	1.17	0	0		TMEM64	-0.0380029	33.3409		TOMM22	0.208911	0
ENSG00000013441	CLK1	13.07	12.13	12.39	12.53	20.6667	1.64937		COX6C	-0.21471	6.78637		XBP1	0.206547	0.337965
ENSG00000013503	POLR3B	5.99	5.91	5.86	5.92	694.667	117.342		MRPL13	-0.188553	12.0113		RTCB	0.0435529	0.5004
ENSG00000013523	ANGEL1	6.5	6.71	7.49	6.9	116.667	16.9082		PTK2	-0.103472	134.824		JOSD1	0.14974	0.708104
ENSG00000013561	RNF14	9.42	10.11	12.54	10.69	27	2.52572		FOCAD	-0.151632	121.607		SBF1	0.0776691	1.67946
ENSG00000013563	DNASE1L1	1.57	2.48	3.09	2.38	0	0		SMC5	-0.151414	143.99		CYB5R3	-0.0158265	0.257815
ENSG00000013573	DDX11	27.58	28.46	24.51	26.85	10.3333	0.384854		SGPL1	-0.0692041	61.3891		LMF2	-0.112271	0
ENSG00000013583	HEBP1	6.83	9.48	7.94	8.08333	12	1.48454		RAD23B	0.137001	14.2157		RHBDD3	-0.0440128	0
ENSG00000013588	GPRC5A	25.13	25.82	32.77	27.9067	1834	65.7191		UGCG	0.0286072	55.3544		CHKB	-0.0767413	0
ENSG00000013619	MAMLD1	1.89	2.5	2.5	2.29667	0	0		AUH	-0.291883	170.139		BIK	0.504659	0
ENSG00000013725	CD6	0	0	0	0	0	0		SPTLC1	0.0291369	48.3816		HMOX1	0.485312	0
ENSG00000013810	TACC3	35.91	40.91	36.13	37.65	0	0		NOL8	-0.146948	31.9238		MCAT	0.243665	0.109469
ENSG00000014123	UFL1	5.84	5.07	5.37	5.42667	9	1.65848		STRBP	0.281362	243.337		MCM5	0.48343	0.307212
ENSG00000014138	POLA2	11.29	16.34	9.88	12.5033	41.3333	3.30579		PSMB7	0.0353638	14.529		TSPO	0.274545	0.0494315
ENSG00000014164	ZC3H3	8.47	9.05	7.81	8.44333	366.333	43.3873		EIF2S3	0.266646	14.1137		TTLL12	0.350143	0.34823
ENSG00000014216	CAPN1	41.8	47.73	45.31	44.9467	346.667	7.71284		ALG13	-0.155906	108.541		ZMAT5	-0.375772	0.594059
ENSG00000014257	ACP3	0	0	0	0	28	0		ACSL5	0.157272	15.4318		FOXRED2	0.440677	6.34501
ENSG00000014641	MDH1	65.4	73.2	71.15	69.9167	58	0.829559		OSBPL9	0.197298	110.749		RBX1	0.789984	0.871606
ENSG00000014824	SLC30A9	12.55	12.44	11.11	12.0333	221	18.3657		WDR11	-0.188851	12.8853		L3MBTL2	0.0741338	1.46429
ENSG00000014914	MTMR11	1.25	2.41	3.52	2.39333	0	0		PLEKHA1	-0.539603	80.6182		PHF5A	-0.0601798	0.045045
ENSG00000014919	COX15	23.61	26.05	25.39	25.0167	53	2.11859		ZFYVE9	-0.0584682	94.717		PMM1	0.0570651	0.578369
ENSG00000015133	CCDC88C	10.94	7.13	11.37	9.81333	168.333	17.1535		DOCK1	-0.129343	207.721		CERK	0.155013	7.84903
ENSG00000015153	YAF2	5.64	6.15	5.91	5.9	628	106.441		DIP2C	-0.145782	152.461		HDAC10	0.0197056	0
ENSG00000015171	ZMYND11	12.55	12.74	14.4	13.23	152.333	11.5142		GDI2	0.100964	10.1128		SDR39U1	0.366592	0.941006
ENSG00000015285	WAS	0.08	0.24	0.52	0.28	0	0		PARD3	0.0232793	708.784		GNPNAT1	0.694969	1.04612
ENSG00000015413	DPEP1	5.24	4.4	3.5	4.38	9.66667	2.207		JMJD1C	-0.209548	283.802		CDKN3	0.0668487	0.318841
ENSG00000015475	BID	13.98	16.72	17.2	15.9667	86.6667	5.42797		AP3M1	-0.26692	30.706		ATP6V1D	-0.143955	0.215895
ENSG00000015479	MATR3	113.02	118.9	115.28	115.733	5076	43.8594		ANXA11	0.357063	17.5587		PLEK2	1.04173	0.785498
ENSG00000015520	NPC1L1	0	0.05	0	0.0166667	13.6667	820		ABLIM1	0.106502	31.4844		VTI1B	0.0510942	0.598102
ENSG00000015532	XYLT2	11.54	11.77	12.81	12.04	9	0.747508		CHST15	0.000576812	62.3416		GSTZ1	-0.197532	0
ENSG00000015568	RGPD5	4.64	3.41	4.54	4.19667	0	0		NAT10	0.30968	16.0908		LGMN	-0.0737088	0.980684
ENSG00000015592	STMN4	0	0	0	0	2.66667	0		CD44	0.426465	16.5311		DHRS7	-0.217917	0.241421
ENSG00000015676	NUDCD3	20.49	23.94	20.81	21.7467	1596	73.3906		MARK2	0.0228271	70.8004		SIX4	0.290432	0.515796
ENSG00000016082	ISL1	0.73	0.43	1.38	0.846667	0	0		RBM4	0.217944	41.706		EIF5	0.103582	0.146546
ENSG00000016391	CHDH	2.59	2.44	1.81	2.28	20	8.77193		SPCS2	-0.180598	30.8405		TELO2	0.195908	0
ENSG00000016402	IL20RA	0.63	0.86	0.71	0.733333	0	0		NEU3	0.0328206	89.1144		GSKIP	0.0409932	1.34529
ENSG00000016490	CLCA1	0	0	0	0	0	0		DDX10	-0.202958	354.519		PSMC1	-0.139501	0.171549
ENSG00000016602	CLCA4	0	0	0	0	0	0		SDHD	-0.0346287	55.8707		PSMB5	0.182324	0.147352
ENSG00000016864	GLT8D1	11.18	15.85	15.02	14.0167	0	0		CBL	-0.0853221	88.2195		PABPN1	-0.0299126	0.266985
ENSG00000017260	ATP2C1	27.83	23.95	22.28	24.6867	533.667	21.6176		ARHGEF12	-0.0732507	89.4373		CINP	0.0879252	0.676002
ENSG00000017373		0.63	1.19	1.11	0.976667	0	0		DCUN1D5	0.139788	22.4986		PCK2	0.42037	0.939948
ENSG00000017427	IGF1	0.13	0.37	0.46	0.32	0	0		SIK3	0.05063	195.649		DCAF11	0.0602354	0.212164
ENSG00000017483	SLC38A5	12.58	11.93	11.04	11.85	0	0		PPFIBP1	-0.0139179	48.9458		NFKBIA	0.224715	0
ENSG00000017621		1.36	0.42	0.24	0.673333	0	0		ABCD3	-0.186287	63.1229		EMC9	0.444086	0.198649
ENSG00000017797	RALBP1	16.07	14.43	16.26	15.5867	131.667	8.44739		TBC1D30	0.0354268	82.0957		PSME2	0.00165026	0.138528
ENSG00000018189	RUFY3	11.44	10.09	12.07	11.2	656.667	58.631		DENND5B	0.783142	176.271		GMPR2	-0.262421	0.0837521
ENSG00000018236	CNTN1	1.83	0.69	1.06	1.19333	95	79.6089		SLC38A2	0.289834	3.91087		RABGGTA	0.0157629	0.267977
ENSG00000018280	SLC11A1	0.35	0	0.08	0.143333	0	0		LLPH	0.0343257	12.3434		PCIF1	-0.0287744	0
ENSG00000018408	WWTR1	9.12	9.21	11.36	9.89667	687.667	69.4847		CAPS2	0.130226	159.66		ABHD12	0.0885212	5.03501
ENSG00000018510	AGPS	10.02	8.76	7.51	8.76333	899.667	102.663		ATP2B1	0.135504	66.4443		PROCR	0.5417	0.393572
ENSG00000018607	ZNF806	0	0	0	0	62.3333	0		ANAPC5	0.345897	12.6866		MYBL2	-0.13695	0.630056
ENSG00000018610	STEEP1	9.09	6.08	6.77	7.31333	0	0		ZMYM2	-0.161028	186.273		CSTF1	0.238417	0.491159
ENSG00000018625	ATP1A2	0.03	0	0	0.01	0	0		RFC3	-0.0058566	142.716		CTSZ	-0.0147884	0
ENSG00000018699	TTC27	8.93	8.9	8.73	8.85333	411	46.4232		GTF2F2	0.0410844	120.684		MRGBP	0.156939	0
ENSG00000018869	ZNF582	0	0	0	0	0	0		UCHL3	0.119081	72.2445		EEF1A2	0.356324	0.0293974
ENSG00000019102	VSIG2	0.24	0.28	0.64	0.386667	0	0		RBM26	-0.0161948	127.788		MYL9	0.0798632	0
ENSG00000019144	PHLDB1	10.7	11.77	9.68	10.7167	0	0		PCID2	0.190625	29.3295		CRNKL1	-0.230466	0
ENSG00000019169	MARCO	0	0	0	0	0	0		ARHGAP5	0.153543	93.0483		POFUT1	0.024642	4.37622
ENSG00000019186	CYP24A1	11.47	17.54	29.54	19.5167	13.6667	0.700256		KTN1	-0.372548	59.5344		E2F1	-0.000382639	0
ENSG00000019485	PRDM11	2.93	2.07	1.99	2.33	115.333	49.4993		GPHN	0.243928	723.948		CST3	0.087874	0.0881154
ENSG00000019505	SYT13	0.24	0.23	0.41	0.293333	0	0		GPATCH2L	-0.269826	65.3119		FAM83D	0.202077	0
ENSG00000019549	SNAI2	0.13	0.27	0	0.133333	0	0		WDR89	0.238686	65.6219		CEP76	-0.161263	2.49344
ENSG00000019582	CD74	0.2	0.64	0.55	0.463333	5	10.7914		RABGAP1L	0.0899051	675.706		POLI	-0.500101	3.07925
ENSG00000019991	HGF	0	0	0	0	0	0		SPRED1	-0.233354	86.1086		PSMD10	0.19137	0.510452
ENSG00000019995	ZRANB1	7.87	10.35	9.66	9.29333	191.667	20.6241		ZNF609	-0.00654951	284.028		PGRMC1	0.252946	0.286492
ENSG00000020129	NCDN	9.19	9.4	7.31	8.63333	39	4.51737		DNAJA4	0.175828	10.8612		NKAP	0.0241153	0.27533
ENSG00000020181	ADGRA2	0.9	1.32	1.12	1.11333	0	0		DHX9	0.0469601	11.6624		PRPS2	-0.125077	2.57186
ENSG00000020219	CCT8L1P	0	0	0	0	22.6667	0		SMG7	0.0924832	80.2419		WDR13	0.140437	0
ENSG00000020256	ZFP64	6.21	5.41	4.4	5.34	162.667	30.4619		MEF2A	-0.300657	181.033		SUV39H1	-0.0557588	0
ENSG00000020426	MNAT1	14.42	16	14	14.8067	3286	221.927		RFX7	-0.167404	299.952		PLP2	-0.0613706	0
ENSG00000020577	SAMD4A	1.42	1.11	1.32	1.28333	545	424.675		CHSY1	0.656081	215.424		PLS3	-0.289729	0
ENSG00000020633	RUNX3	5.23	5.26	6.25	5.58	3	0.537634		COX4I1	0.0130529	0.507747		NAA10	0.0415097	0
ENSG00000020922	MRE11	6.31	3.98	5	5.09667	4.33333	0.850229		SMG1	-0.00372017	17.7554		ELF4	-0.367842	6.20975
ENSG00000021300	PLEKHB1	2.94	3.65	2.85	3.14667	0	0		MBTPS1	0.161545	25.9471		FMR1	0.597807	0
ENSG00000021355	SERPINB1	5.94	10.08	10.79	8.93667	1.66667	0.186498		ZDHHC7	-0.0813672	25.5532		PIM2	0.051515	0
ENSG00000021461	CYP3A43	0	0.07	0	0.0233333	0	0		SKI	-0.139833	43.1747		SLC35A2	0.206066	0
ENSG00000021488	SLC7A9	0	0.05	0	0.0166667	0	0		PAFAH1B1	0.182445	20.9419		PQBP1	0.0574022	0
ENSG00000021574	SPAST	3.19	3.58	3.57	3.44667	254	73.6944		CD55	-0.265138	108.964		EMD	0.0760486	0
ENSG00000021645	NRXN3	0	0	0	0	34.3333	0		CD46	-0.127132	97.9672		PGK1	0.065344	0
ENSG00000021762	OSBPL5	7.3	7.84	8.2	7.78	169.667	21.8081		TAOK1	-0.217742	23.3181		MAGT1	0.119633	0
ENSG00000021776	AQR	11.7	12.04	14.67	12.8033	506.333	39.547		MSI2	-0.269577	171.413		UBL4A	0.104404	0
ENSG00000021826	CPS1	10.09	11.33	8.67	10.03	515.333	51.3792		RPS6KB1	-0.020862	14.6393		CDK16	-0.0363914	0.15485
ENSG00000021852	C8B	0	0	0	0	0	0		DDX42	0.123796	17.7783		USP11	0.208	0.918274
ENSG00000022267	FHL1	2.19	2.6	3.93	2.90667	0	0		NOL11	0.0110765	3.89717		HTATSF1	0.0860954	0.338181
ENSG00000022277	RTF2	24.22	20.16	20.4	21.5933	102.667	4.75455		PRKAR1A	0.170463	4.49669		TIMP1	0.170943	0.105809
ENSG00000022355	GABRA1	0	0	0	0	0	0		CTDNEP1	0.0358356	1.16343		MAGED2	0.0450088	0
ENSG00000022556	NLRP2	18.77	21.83	18.46	19.6867	0	0		FXR2	-0.379029	33.9864		RBM3	-0.0495343	0
ENSG00000022567	SLC45A4	7.81	8.7	11.88	9.46333	137.333	14.5122		SPAG9	-0.125735	47.4547		CENPI	-0.114807	1.62272
ENSG00000022840	RNF10	27.22	35.47	49.65	37.4467	50	1.33523		MBTD1	-0.127951	152.602		PBDC1	-0.118692	0
ENSG00000022976	ZNF839	3.52	3.48	4.12	3.70667	2	0.539568		SLC39A11	0.347934	350.779		GLA	-0.182307	0
ENSG00000023041	ZDHHC6	31.1	29.15	33.03	31.0933	209	6.7217		B3GNTL1	-0.03795	157.524		ARMCX3	0.0845859	0
ENSG00000023171	GRAMD1B	1.38	1.73	3.24	2.11667	292.333	138.11		MYL12B	0.104167	1.07919		KLF5	0.1078	1.60091
ENSG00000023191	RNH1	26.9	31.75	29.65	29.4333	75.6667	2.57078		NDUFV2	0.0124988	17.7226		SLC25A15	0.00413077	0.327154
ENSG00000023228	NDUFS1	25.47	25.51	25.25	25.41	45	1.77096		ADNP2	-0.0383659	97.627		ZNF629	0.0572717	0
ENSG00000023287	RB1CC1	6.27	7.66	6.37	6.76667	1046.33	154.631		RPRD1A	-0.164288	40.1194		MAPK3	-0.0316613	0
ENSG00000023318	ERP44	2.96	2.88	3.57	3.13667	402.667	128.374		MBD2	-0.320183	51.4196		CENPT	-0.011987	0.546875
ENSG00000023330	ALAS1	21.24	17.49	17.11	18.6133	12.3333	0.662607		RTTN	-0.0823048	106.784		ARL2BP	-0.210298	0
ENSG00000023445	BIRC3	0.57	0.73	1.4	0.9	3.66667	4.07407		DAZAP1	0.0821593	10.5522		DHODH	-0.0678361	4.14698
ENSG00000023516	AKAP11	6.84	6.63	6.57	6.68	289.667	43.3633		SIRT6	-0.0425755	4.01592		ACD	0.19298	0
ENSG00000023572	GLRX2	10.25	8.08	8.92	9.08333	4	0.440367		RAB10	0.131671	31.3652		POLR2C	0.18441	2.96585
ENSG00000023608	SNAPC1	3.75	2.69	2.59	3.01	53	17.608		VRK2	0.036668	91.1567		MMP15	0.0529198	0.781893
ENSG00000023697	DERA	14.32	13.5	9.31	12.3767	956.667	77.296		ZNF638	-0.209525	107.723		NME3	0.424242	0
ENSG00000023734	STRAP	58.77	62.54	62.33	61.2133	92.3333	1.50839		DDX18	-0.16937	11.3641		NDRG4	-0.208518	0
ENSG00000023839	ABCC2	28.87	31.9	31.19	30.6533	1110.33	36.2223		AGPS	0.617615	102.663		PSMD7	0.304135	0
ENSG00000023892	DEF6	10.2	6.27	7.67	8.04667	210.333	26.1392		RPL37A	-0.0727144	0.282175		SETD6	0.235186	0.818898
ENSG00000023902	PLEKHO1	3.5	2.24	4.09	3.27667	0	0		ROCK2	-0.222472	118.132		COG4	0.0333613	4.42618
ENSG00000023909	GCLM	6.65	10.58	9.34	8.85667	38.3333	4.32819		PUM2	0.0864663	84.3567		SLC7A6OS	-0.185054	4.16922
ENSG00000024048	UBR2	6.84	6.55	7.71	7.03333	340.333	48.3886		PNPT1	0.06296	23.0412		MON1B	0.539048	0.389755
ENSG00000024422	EHD2	8.77	10.96	11.23	10.32	24	2.32558		FANCL	-0.510521	120.082		HCFC1R1	0.311492	0
ENSG00000024526	DEPDC1	15.61	24.22	14.12	17.9833	12	0.667285		XPO1	0.210198	4.32767		TAF1C	0.155391	1.0221
ENSG00000024862	CCDC28A	1.61	1.79	2.66	2.02	24	11.8812		EXOC6B	0.0104899	503.271		NME4	0.286713	0.0849329
ENSG00000025039	RRAGD	4.32	5.56	4.62	4.83333	65.6667	13.5862		REV1	0.381878	68.9647		NOMO3	0.221909	0.109004
ENSG00000025156	HSF2	9.14	6.54	6.61	7.43	388.667	52.3105		SLC35F5	-0.0699892	74.0822		CLCN7	0.279056	1.12084
ENSG00000025293	PHF20	8.05	6.21	7.72	7.32667	746.667	101.911		NCKAP1	-0.0218071	72.1999		HAGHL	0.309845	0
ENSG00000025423	HSD17B6	1.39	0.58	0.98	0.983333	0	0		FOXJ3	-0.154368	235.744		METRN	0.278731	0.151126
ENSG00000025434	NR1H3	6.65	4.61	5.68	5.64667	0	0		CUL3	-0.0153076	68.36		STUB1	0.208266	0
ENSG00000025708	TYMP	4.96	5.09	4.52	4.85667	0	0		ENTPD6	0.102907	38.8054		NUBP1	0.155832	0
ENSG00000025770	NCAPH2	18.81	21.59	21.25	20.55	47.6667	2.31955		RALGAPB	-0.473638	90.0398		UBE2I	-0.00515764	0.125014
ENSG00000025772	TOMM34	18.97	20.63	21.18	20.26	63	3.10958		PTPN1	0.233898	76.6465		CAPN15	-0.215763	4.32875
ENSG00000025796	SEC63	14.14	18.87	19.43	17.48	585	33.4668		STX16	0.307164	26.5262		PIEZO1	0.0825502	0.366458
ENSG00000025800	KPNA6	21.89	19.74	19.92	20.5167	496.667	24.208		FAF1	-0.138895	243.091		BFAR	0.0570393	0.849257
ENSG00000026025	VIM	2.11	2.42	1.73	2.08667	0	0		MRPS6	-0.575707	64.5456		MAZ	-0.0128771	0.96594
ENSG00000026036	RTEL1-TNFRSF6B	2.27	2.13	2.39	2.26333	0	0		ATXN10	0.278677	58.7034		STX4	0.299073	0
ENSG00000026103	FAS	3.89	4.04	4.07	4	77	19.25		ZBED4	0.0428334	63.4992		CDIPT	-0.0635383	0.632286
ENSG00000026297	RNASET2	5.93	8	8.24	7.39	62	8.38972		DGCR2	0.224242	34.2056		BCKDK	0.453081	0
ENSG00000026508	CD44	155.57	153.9	135.57	148.347	2452.33	16.5311		RBFOX2	-0.078459	238.142		KAT8	0.0665789	2.86029
ENSG00000026559	KCNG1	8.17	8.52	7.12	7.93667	64	8.06384		SETD5	0.00363208	35.4331		CCP110	-0.344112	0
ENSG00000026652	AGPAT4	4.84	5.73	3.85	4.80667	663	137.933		PPARG	0.255711	58.5712		RNF40	0.163187	0.183845
ENSG00000026751	SLAMF7	0.16	0.07	0.09	0.106667	0	0		NR2C2	-0.0326878	111.408		KNOP1	0.469771	0.147536
ENSG00000026950	BTN3A1	1.43	2.14	2.23	1.93333	0	0		GOLGA4	-0.309901	73.0686		RPAP1	-0.0142476	1.56413
ENSG00000027001	MIPEP	9.86	8.93	10.65	9.81333	183.667	18.716		CTNNB1	0.147246	34.9109		VPS18	-0.139717	0
ENSG00000027075	PRKCH	7.85	6.08	7.44	7.12333	947.333	132.99		SLMAP	-0.221932	58.1836		OIP5	-0.260844	0.468384
ENSG00000027644	INSRR	0.03	0.06	0	0.03	0	0		PHLDB2	0.0308242	51.7189		CA2	-1.32056	0.831899
ENSG00000027697	IFNGR1	5.9	5.97	7.67	6.51333	39	5.98772		RNF13	-0.122385	131.709		ARMC1	0.277204	2.28986
ENSG00000027847	B4GALT7	5.64	5.05	6.84	5.84333	53.3333	9.12721		TSC22D2	-0.176488	84.2982		CHRAC1	-0.0718139	1.29981
ENSG00000027869	SH2D2A	1.47	1.01	1.08	1.18667	5.33333	4.49438		SLC4A7	0.438639	42.772		GSDMD	-0.0233227	0
ENSG00000028116	VRK2	10.54	11.78	10.36	10.8933	993	91.1567		CCDC12	0.0128292	26.3908		SQLE	0.256708	0.79034
ENSG00000028137	TNFRSF1B	0.38	0.07	0.26	0.236667	0	0		SETD2	-0.231735	111.738		DCTN6	-0.281984	1.06952
ENSG00000028203	VEZT	13.32	14.52	15.83	14.5567	1144.67	78.6352		MAP4	0.132498	47.0281		MCM4	0.0812398	0
ENSG00000028277	POU2F2	1.92	0.16	0.09	0.723333	13	17.9724		MAGI1	-0.0520919	665.658		ASAH1	0.0534829	0.508607
ENSG00000028310	BRD9	14.65	13.42	15.32	14.4633	794.333	54.9205		GSK3B	0.0833242	169.05		KCNN4	0.164509	0.55788
ENSG00000028528	SNX1	20.18	17.21	20.56	19.3167	291.667	15.0992		SLC12A8	0.328442	158.598		NUCB1	0.33296	0.884956
ENSG00000028839	TBPL1	16.69	16.15	9.11	13.9833	209	14.9464		RYK	0.213884	72.4632		GYS1	0.14597	1.07551
ENSG00000029153	ARNTL2	10.04	10.62	10.78	10.48	41.6667	3.97583		COMMD2	-0.242792	51.1078		ECH1	0.110542	0.0977927
ENSG00000029363	BCLAF1	48.83	56.97	50.14	51.98	154.333	2.96909		TBL1XR1	0.228029	114.363		NFKBIB	0.485873	0.981461
ENSG00000029364	SLC39A9	21.77	21.85	21.61	21.7433	462.333	21.2632		ZMAT3	-0.46179	262.08		CLPTM1	0.269016	0.371493
ENSG00000029534	ANK1	0.49	0.12	0.53	0.38	5.66667	14.9123		TBCCD1	-0.234127	32.1041		PPP1R13L	-0.0794052	0.521251
ENSG00000029559	IBSP	0	0	0	0	0	0		USP53	-0.581445	330.258		ERCC2	0.252901	2.15385
ENSG00000029639	TFB1M	12.82	11.42	16.14	13.46	190.333	14.1407		INTU	-0.268231	119.198		PLEKHJ1	-0.0695966	0
ENSG00000029725	RABEP1	16.75	14.4	18.52	16.5567	493.667	29.8168		ARFIP1	-0.0206783	212.893		RNASEH2A	0.0683671	0
ENSG00000029993	HMGB3	30.17	40.62	37.1	35.9633	0	0		WWC2	0.130701	180.974		CD37	-0.105618	0
ENSG00000030066	NUP160	23.29	22.59	31.16	25.68	119.333	4.64694		NELFA	-0.13501	38.8386		AMH	-0.379439	0.794439
ENSG00000030110	BAK1	9.58	9.66	9.22	9.48667	0	0		CCT3	0.198451	4.01515		OAZ1	-0.102025	0.0302663
ENSG00000030304	MUSK	0	0	0	0	0	0		CLOCK	0.252573	211.81		TRMT1	-0.0337375	0
ENSG00000030419	IKZF2	0.25	0.45	0.07	0.256667	5.33333	20.7792		ZMYM4	-0.0716625	126.209		STX10	0.124721	0.296234
ENSG00000030582	GRN	24.94	27.82	29.22	27.3267	0	0		FAM13A	0.181858	490.437		TBC1D17	-0.283356	0.558243
ENSG00000031003	FAM13B	7.8	6	7.25	7.01667	367.333	52.3515		TSPAN5	-0.200421	195.042		PTOV1	-0.135137	0
ENSG00000031081	ARHGAP31	0.55	0.53	0.7	0.593333	12	20.2247		ANAPC10	-0.420888	97.5962		MED25	-0.0479013	0.477755
ENSG00000031544		0.07	0.08	0	0.05	0	0		FBXW7	-0.244094	200.505		SNAPC2	-0.115339	0
ENSG00000031691	CENPQ	5.53	5.7	6.17	5.8	19.6667	3.3908		WDR70	-0.0981999	381.689		TIMM44	0.160441	0.483605
ENSG00000031698	SARS1	26.64	30.02	32.43	29.6967	44.3333	1.49287		TNPO1	0.101063	23.019		IL27RA	0.0629746	0
ENSG00000031823	RANBP3	29.65	26.97	30.15	28.9233	322	11.1329		YTHDC2	0.0213002	136.014		ASF1B	0.0708744	1.17255
ENSG00000032219	ARID4A	4.89	3.25	3.19	3.77667	109.333	28.9497		ARHGAP26	0.28819	80.2777		TNNT1	-0.113834	0.246508
ENSG00000032389	EIPR1	9.84	11.2	12.03	11.0233	3	0.27215		AFF4	-0.231155	62.409		FAM32A	-0.0252781	0
ENSG00000032444	PNPLA6	26.43	31.12	22.36	26.6367	4.33333	0.162683		FAM13B	-0.383131	52.3515		AKAP8	-0.365389	1.08265
ENSG00000032742	IFT88	3.46	4.77	3.73	3.98667	108.667	27.2575		PHYKPL	0.130409	32.1568		ILVBL	0.241379	0.754822
ENSG00000033011	ALG1	11.29	8.11	8.24	9.21333	4.33333	0.470333		BPHL	-0.0103904	94.4381		POP4	0.111191	0.180018
ENSG00000033030	ZCCHC8	9.83	8.23	7.61	8.55667	17	1.98675		SOX4	0.20969	6.30746		CCNE1	-0.315806	0.626911
ENSG00000033050	ABCF2	30.88	28.44	29.45	29.59	66.6667	2.25301		CDKN1A	-0.0486867	21.9838		PDCD5	-0.173399	0.177119
ENSG00000033100	CHPF2	4.29	4.4	4.01	4.23333	26.3333	6.22047		CD2AP	0.00955097	107.199		PIAS4	0.176867	3.09246
ENSG00000033122	LRRC7	0.5	0.9	0.68	0.693333	60.3333	87.0192		FAM83B	-0.155121	187.864		NUMBL	0.160898	0.119048
ENSG00000033170	FUT8	7.4	7.27	7.43	7.36667	1025.67	139.231		SENP6	-0.184552	40.3951		TBCB	0.216778	0.135786
ENSG00000033178	UBA6	25.62	28.21	29.07	27.6333	1079.67	39.0712		MYO6	-0.0870205	95.8149		FSD1	0.25891	0
ENSG00000033327	GAB2	0.55	0.78	0.53	0.62	808.333	1303.76		ZNF292	0.276173	377.147		POLR2I	0.13128	0
ENSG00000033627	ATP6V0A1	13.29	14.76	16.22	14.7567	574.333	38.9203		NUS1	-0.282932	29.1527		TJP3	0.0977122	0
ENSG00000033800	PIAS1	12.29	10.87	9.33	10.83	2161	199.538		TRMT11	-0.153542	65.8937		APLP1	0.168844	0
ENSG00000033867	SLC4A7	13.94	13.58	11.08	12.8667	550.333	42.772		TAF1A	-0.318595	76.5957		CACTIN	0.112186	0
ENSG00000034053	APBA2	0	0.31	0	0.103333	0	0		EXOC2	-1.26337	140.355		CCDC9	0.160031	1.1269
ENSG00000034063		33.24	35.14	32.47	33.6167	0	0		EEF1E1	-0.124896	16.9122		TGFB1	0.236778	0.246171
ENSG00000034152	MAP2K3	27.5	26.86	29.39	27.9167	91.6667	3.28358		DST	-0.261699	104.717		ETFB	0.0674397	0.323658
ENSG00000034239	EFCAB1	0	0	0	0	0	0		MAP3K7	-0.0853544	186.587		BABAM1	-0.0988359	0.290581
ENSG00000034510	TMSB10	586.32	696.26	724.48	669.02	0	0		ATG5	-0.0204896	92.807		TYK2	-0.223711	0.0825627
ENSG00000034533	ASTE1	1.13	1.93	1.32	1.46	8.33333	5.70776		SEC63	0.0879935	33.4668		CDC37	0.179084	0.0193044
ENSG00000034677	RNF19A	7.51	5.96	9.22	7.56333	322.333	42.6179		WASF1	0.354673	84.7483		RABAC1	0.332775	0
ENSG00000034693	PEX3	8.14	5.01	7.03	6.72667	58.3333	8.67195		ECHDC1	0.0432308	47.1678		CYTH2	0.135676	0.746522
ENSG00000034713	GABARAPL2	18.19	15.54	15.76	16.4967	77.6667	4.70802		ARHGAP18	0.192581	80.0915		TMEM205	-0.563572	0
ENSG00000034971	MYOC	0	0	0	0	0	0		AHI1	-0.632879	150.709		WDR83OS	-0.117959	0.422742
ENSG00000035115	SH3YL1	6.17	7.79	8.09	7.35	590.667	80.3628		RAC1	0.0472116	3.53161		DNASE2	-0.207486	0
ENSG00000035141	FAM136A	36.56	40.11	37.55	38.0733	0	0		TAX1BP1	-0.047927	23.8386		PRPF31	0.179562	0
ENSG00000035403	VCL	20.1	22.08	23.88	22.02	884.333	40.1605		OGDH	-0.0510244	43.853		RPL18A	-0.0482522	0.0134133
ENSG00000035499	DEPDC1B	16	18.55	19.05	17.8667	67.3333	3.76866		DMTF1	-0.193628	33.4606		ARRDC2	-0.352119	0.825369
ENSG00000035664	DAPK2	0.91	1.57	0.93	1.13667	18.6667	16.4223		KMT2E	-0.0784938	95.2456		PIK3R2	0.478239	0.810811
ENSG00000035681	NSMAF	21.33	19.25	20.22	20.2667	576	28.4211		HBP1	-0.00929758	66.3105		ISYNA1	0.290142	0
ENSG00000035687	ADSS2	14.08	15.37	15.17	14.8733	373.667	25.1233		ZNF496	-0.0756066	45.3159		COPE	0.237415	0
ENSG00000035720	STAP1	0	0	0	0	2.66667	0		KLHDC10	-0.235238	175.967		DDX49	0.363063	0
ENSG00000035862	TIMP2	7.21	8.65	8.45	8.10333	103	12.7108		EXOC4	-0.365296	220.857		TMEM147	0.0174943	0
ENSG00000035928	RFC1	25.01	29.66	20.62	25.0967	116	4.62213		LUC7L2	0.213536	42.7867		LSR	-0.00493932	0.248456
ENSG00000036054	TBC1D23	5.87	3.69	4.56	4.70667	52	11.0482		C7orf50	0.116936	24.7352		FKBP8	0.177282	0.0637044
ENSG00000036257	CUL3	27.02	27.29	29.35	27.8867	1906.33	68.36		RNF216	0.187902	52.484		GSK3A	-0.123585	0
ENSG00000036448	MYOM2	0.94	1.4	0.71	1.01667	0	0		CDCA7L	0.177851	16.4126		ATP13A1	0.335577	0.39617
ENSG00000036473	OTC	0	0	0	0	0	0		OSBPL3	-0.332313	121.913		ZNF574	-0.0519238	0
ENSG00000036530	CYP46A1	0.13	0.29	0.14	0.186667	7.33333	39.2857		DPY19L1	-0.515587	16.4108		ETHE1	0.186995	0.414794
ENSG00000036549	ZZZ3	16.9	13.97	16.24	15.7033	5646.67	359.584		NUDCD3	0.0770233	73.3906		CADM4	-0.277555	1.5748
ENSG00000036565	SLC18A1	0	0	0	0	0	0		CDC123	0.0868775	10.87		DNAJC2	0.0897931	1.2157
ENSG00000036672	USP2	2.25	3.16	2.46	2.62333	8.66667	3.30368		CDK6	-0.658995	249.224		BRAT1	0.0286077	0.633458
ENSG00000036828	CASR	0	0	0	0	0	0		COG5	0.0224063	362.603		ABHD11	0.338706	0
ENSG00000037042	TUBG2	4.16	3.52	3.72	3.8	0	0		WASL	-0.227159	60.9447		STX1A	0.322118	0
ENSG00000037241	RPL26L1	19.38	19.81	18.93	19.3733	17	0.877495		RBM28	0.0638537	46.036		CHCHD2	-0.120415	0.109887
ENSG00000037280	FLT4	0	0.02	0.06	0.0266667	0	0		CNOT4	-0.0607889	178.569		HSPB1	0.409827	0
ENSG00000037474	NSUN2	36.62	35.1	36.89	36.2033	195	5.38624		SLC37A3	-0.705127	56.4233		BUD31	0.14933	0.201472
ENSG00000037637	FBXO42	6.98	6.32	6.01	6.43667	204.667	31.797		MCPH1	-0.213585	146.524		NUDT1	0.140588	0
ENSG00000037749	MFAP3	9.07	7.41	10.63	9.03667	77	8.52084		SLC25A37	0.0946198	41.8108		TAF6	-0.044297	0
ENSG00000037757	MRI1	4.49	5.32	3.63	4.48	3.66667	0.818452		WRN	-0.098218	284.089		AIMP2	0.400476	0
ENSG00000037897	METTL1	15.26	18.77	19.63	17.8867	30.3333	1.69586		PDSS1	0.34876	27.8338		MOSPD3	0.305183	0.629261
ENSG00000037965	HOXC8	0.45	0.78	0.56	0.596667	2	3.35196		UBXN2B	0.050599	54.4974		IMPDH1	0.140394	0
ENSG00000038002	AGA	2.64	2.09	1.2	1.97667	6.66667	3.37268		RAB2A	0.0379479	49.7982		LSM5	-0.0502749	0
ENSG00000038210	PI4K2B	7.87	7.05	9.64	8.18667	74	9.03909		CSPP1	-0.179306	135.773		PLOD3	0.150258	0
ENSG00000038219	BOD1L1	5.59	5.46	4.34	5.13	103.667	20.2079		GDAP1	0.0430953	95.0865		RPA3	-0.0134092	0
ENSG00000038274	MAT2B	20.17	23.7	24.34	22.7367	5	0.219909		OSGIN2	0.0448473	52.7977		ZNHIT1	0.142406	0
ENSG00000038295	TLL1	1.18	0.25	0.23	0.553333	22.6667	40.9639		ZNF37A	-0.505216	56.8575		MEST	-0.362012	0
ENSG00000038358	EDC4	22.88	25.38	24.77	24.3433	160.333	6.58633		PINX1	0.254685	92.4941		MRPL32	-0.0954413	0.0459612
ENSG00000038382	TRIO	16.03	17.2	15.92	16.3833	2650.33	161.77		PSD3	-0.180712	322.018		BCL7B	0.0817701	0
ENSG00000038427	VCAN	15.62	16.01	17.31	16.3133	224.333	13.7515		TNFRSF10B	0.020796	29.7835		TBL2	0.254053	0
ENSG00000038532	CLEC16A	6.79	8.42	9.37	8.19333	396	48.332		NCOA2	-0.594984	70.3668		CLIP2	0.0839499	0
ENSG00000038945	MSR1	0	0	0	0	4.66667	0		UBE2W	-0.816152	170.624		EIF4H	-0.00657104	0
ENSG00000039068	CDH1	10.69	18.65	13.58	14.3067	180.333	12.6048		TPD52	0.0763902	40.5413		LIMK1	-0.226918	0
ENSG00000039123	MTREX	39.76	39.54	35.78	38.36	235.333	6.13486		EXT1	0.215774	412.512		SEC61B	0.247494	0.788149
ENSG00000039139	DNAH5	0.2	0.19	0	0.13	0	0		TAF2	0.0023321	59.2773		AK1	0.331642	0
ENSG00000039319	ZFYVE16	13.81	10.2	12.17	12.06	423.333	35.1023		DERL1	0.0352866	24.4297		CDC37L1	0.0905469	3.39286
ENSG00000039523	RIPOR1	10.6	12.68	11.56	11.6133	6.33333	0.54535		TATDN1	0.064472	44.447		RIC1	0.298653	0
ENSG00000039537	C6	0	0	0	0	0	0		ASAP1	-0.326273	179.894		NCS1	0.047319	0
ENSG00000039560	RAI14	17.31	15.72	13.31	15.4467	140.333	9.08502		RCL1	0.31784	89.7077		TESK1	-0.2536	0
ENSG00000039600	SOX30	0	0.1	0.07	0.0566667	0	0		KDM4C	0.0234297	220.306		CREB3	0.232762	0
ENSG00000039650	PNKP	9.42	10.75	8.11	9.42667	0	0		CLTA	0.123434	12.1537		EDF1	0.170841	0.121951
ENSG00000039987	BEST2	0	0.13	0	0.0433333	0	0		FAM120A	-0.307916	30.3321		NPDC1	0.355375	0.863029
ENSG00000040199	PHLPP2	6.21	7.15	7.35	6.90333	30.6667	4.4423		INVS	-0.179468	187.78		DVL1	-0.0191844	0.221616
ENSG00000040275	SPDL1	16.86	14.38	14.01	15.0833	149	9.87845		MCU	0.233883	57.2437		SFXN3	0.0163883	0.172592
ENSG00000040341	STAU2	10.54	11.15	13.56	11.75	1351.67	115.035		RABL6	-0.208799	5.31742		NPM3	0.510663	0
ENSG00000040487	SLC66A1	2.99	4.42	3.65	3.68667	0	0		IPPK	-0.0479305	93.7908		CUEDC2	0.180193	0.0845785
ENSG00000040531	CTNS	3.67	4.23	2.72	3.54	0	0		PTPN3	-0.00737223	63.368		ACBD5	-0.686277	4.83871
ENSG00000040608	RTN4R	3.8	4.87	4.8	4.49	11	2.44989		DENND1A	-0.11535	544.567		EDRF1	-0.0107215	0
ENSG00000040633	PHF23	19.71	19.71	24.42	21.28	1.66667	0.0783208		SAT1	-0.0709861	4.79476		TFAM	0.250278	1.61141
ENSG00000040731	CDH10	0	0	0	0	0	0		POLA1	-0.237857	90.9752		UBE2S	0.0247248	0.036075
ENSG00000040933	INPP4A	5.52	6.21	4.37	5.36667	542.667	101.118		YIPF6	0.041116	53.2881		RPL28	0.0224881	0.00994722
ENSG00000041353	RAB27B	0.5	0.76	0.24	0.5	14.3333	28.6667		BRWD3	0.268533	139.492		PPIF	-0.098528	0.208752
ENSG00000041357	PSMA4	101.4	104.75	100.43	102.193	98.3333	0.962228		RBMX	-0.0327366	2.63211		GIT1	0.134824	0.256565
ENSG00000041515	MYO16	0.05	0.03	0.02	0.0333333	10.3333	310		ABCC2	0.913251	36.2223		RPL19	0.11061	0.00247314
ENSG00000041802	LSG1	17.46	21.52	18.24	19.0733	171.333	8.98287		HIF1AN	0.238944	67.9286		UBTF	0.098261	0.150489
ENSG00000041880	PARP3	3.64	2.59	2.92	3.05	0	0		UPF2	0.0604727	153.051		MTMR4	0.0349417	1.28651
ENSG00000041982	TNC	0.07	0.06	0.02	0.05	0	0		ABI1	-0.0572919	63.898		TRIM16L	-0.453339	0.314607
ENSG00000041988	THAP3	6.1	5.5	6.72	6.10667	4	0.655022		MPP7	0.567681	177.223		CDK5RAP3	0.229556	0.234055
ENSG00000042062	RIPOR3	0.5	0.37	0.43	0.433333	6.33333	14.6154		SGMS1	-0.0543839	198.933		GALK1	0.415249	0
ENSG00000042088	TDP1	13.08	10.99	10.31	11.46	174.667	15.2414		DNAJB12	0.363848	20.7476		RNF167	-0.0346396	0.141932
ENSG00000042286	AIFM2	8.18	7.13	8.12	7.81	62.6667	8.0239		POLR3A	0.189873	41.0091		SLC25A11	0.0223859	0
ENSG00000042304	C2orf83	0	0	0	0	0	0		MYOF	0.0934505	39.1149		C1QBP	0.255217	0
ENSG00000042317	SPATA7	4	2.71	2.29	3	35.6667	11.8889		DNMBP	0.0317728	71.9377		FTSJ3	0.0451074	0
ENSG00000042429	MED17	27.49	25.28	26.72	26.4967	32	1.2077		CTBP2	0.17571	74.0541		SMARCD2	0.242108	0.792033
ENSG00000042445	RETSAT	16.37	15.03	15.28	15.56	26	1.67095		PDE4B	0.238813	19.4484		SYNGR2	0.182824	0.280112
ENSG00000042493	CAPG	44.1	40.08	38.03	40.7367	10.3333	0.253662		USP47	-0.246666	143.397		DDX5	0.0205329	0
ENSG00000042753	AP2S1	82.78	89.1	77.77	83.2167	2.33333	0.0280393		ZFP91	-0.1055	56.5303		C17orf75	-0.29243	0.351958
ENSG00000042781	USH2A	0.06	0.07	0.06	0.0633333	7.66667	121.053		PPFIA1	-0.0615946	27.7013		LGALS3BP	0.308245	0
ENSG00000042813	ZPBP	0	0	0	0	7.66667	0		PPME1	0.245313	27.3828		KAT2A	0.424994	0
ENSG00000042832	TG	0	0.03	0.43	0.153333	10.3333	67.3913		TYW3	-0.189709	31.4903		MLX	0.185281	0.290473
ENSG00000042980	ADAM28	0	0	0.07	0.0233333	0	0		YAP1	0.180659	36.6263		EZH1	0.153336	5.7898
ENSG00000043039	BARX2	0.16	0.31	0.12	0.196667	1.66667	8.47458		ACAT1	0.122141	7.25095		PPP1R9B	0.0854205	2.07172
ENSG00000043093	DCUN1D1	9.19	14.96	14.3	12.8167	76.3333	5.95579		TBCEL	-0.132937	266.155		MRPL27	0.263318	0
ENSG00000043143	JADE2	5.99	5.62	5.61	5.74	0	0		OR51I1	0.123332	67.5629		VAT1	-0.22919	0.0780564
ENSG00000043355	ZIC2	14.35	13.89	10.84	13.0267	0	0		TRIM5	-0.183153	109.251		DUSP3	0.234744	1.11598
ENSG00000043462	LCP2	0	0	0	0	0	0		BTBD10	-0.129902	159.842		RANGRF	0.169001	0
ENSG00000043514	TRIT1	10.42	10.02	10.17	10.2033	266	26.0699		IMMP1L	-0.57887	77.6449		DPH1	0.509159	0
ENSG00000043591	ADRB1	0.29	0.34	0.33	0.32	0	0		AMBRA1	0.164832	211.475		DHRS7B	0.0855868	0.454545
ENSG00000044012	GUCA2B	0	0	0	0	0	0		C2CD3	-0.14435	56.9356		WSB1	-0.103414	0.384837
ENSG00000044090	CUL7	3.48	4.51	3.65	3.88	0	0		NARS2	0.134006	78.7812		SLC9A3R1	0.353589	0.134887
ENSG00000044115	CTNNA1	69.19	68.44	74.89	70.84	2600.67	36.7118		PICALM	0.190238	31.9692		NAT9	0.260429	1.07291
ENSG00000044446	PHKA2	4.51	5.4	4.09	4.66667	94	20.1429		PKN2	-0.269831	166.726		TNFAIP1	0.126527	0
ENSG00000044459	CNTLN	1.49	1.67	1.3	1.48667	186	125.112		ERC1	0.207943	248.005		TMEM97	0.197518	0
ENSG00000044524	EPHA3	0	0	0	0	14	0		ATF7IP	-0.0309805	115.955		CDR2L	0.298102	1.06601
ENSG00000044574	HSPA5	89.64	88.71	84.53	87.6267	4	0.0456482		DR1	-0.0516208	6.93739		ALDOC	0.447277	1.48976
ENSG00000046604	DSG2	30.63	32.2	33.63	32.1533	189	5.87808		ETNK1	-0.0692444	39.5758		NMU	0.21403	0.0963206
ENSG00000046647	GEMIN8	2.28	3.78	2.43	2.83	13	4.59364		STK38L	-0.182977	74.0909		LAMTOR3	-0.262775	0
ENSG00000046651	OFD1	5.62	2.89	4.37	4.29333	48.6667	11.3354		PTBP2	-0.130581	212.589		AREG	0.355659	0
ENSG00000046653	GPM6B	0.6	0.53	0.43	0.52	0	0		TMBIM6	-0.408219	2.0701		NDUFC1	0.0900047	0
ENSG00000046774	MAGEC2	0	0	0	0	0	0		ACVR1B	-0.380688	29.9255		WFS1	0.217084	3.34821
ENSG00000046889	PREX2	0	0	0	0	46.6667	0		USP15	-0.508443	41.1351		GRPEL1	0.324555	0.622407
ENSG00000047056	WDR37	3.09	3.37	2.44	2.96667	227.333	76.6292		SRGAP1	-0.277406	171.526		FRG1	0.0729714	0
ENSG00000047188	YTHDC2	8.03	8.35	7.25	7.87667	1071.33	136.014		RAP1B	-0.117704	15.4612		NEIL3	0.0157789	0.831601
ENSG00000047230	CTPS2	4.41	6.02	4.88	5.10333	58.3333	11.4304		FRS2	-0.15631	154.941		HTATIP2	0.220961	0.160146
ENSG00000047249	ATP6V1H	11.71	13.28	13.04	12.6767	547.333	43.1764		KDM5A	0.262826	128.518		ZPR1	0.27913	0
ENSG00000047315	POLR2B	38.09	45.23	41.57	41.63	168.667	4.05157		ZNF384	0.0271793	10.695		SC5D	-0.0598164	1.50616
ENSG00000047346	FAM214A	1.26	1.99	1.86	1.70333	116.667	68.4932		EPS8	-0.416755	143.259		DNAJC4	-0.306494	0
ENSG00000047365	ARAP2	5.6	4.28	4.39	4.75667	548.333	115.277		SLC38A1	0.129379	35.3326		EHD1	-0.377473	0.351719
ENSG00000047410	TPR	25.68	27.83	23.05	25.52	231.667	9.07785		FKBP11	-0.673251	29.0383		UNC93B1	0.121548	0.325348
ENSG00000047457	CP	0.25	0.16	0.23	0.213333	0	0		NACA	0.114018	4.61157		FOXRED1	0.0322471	0.557377
ENSG00000047578	KATNIP	5.68	6.67	6.72	6.35667	257.667	40.5349		R3HDM2	-0.0706707	86.9127		CCDC86	-0.0503512	0.280665
ENSG00000047579	DTNBP1	5.29	5.7	5.49	5.49333	299	54.4296		KRR1	0.100754	6.43691		TMEM109	-0.0390985	2.36583
ENSG00000047597	XK	0.8	1.4	1.27	1.15667	0	0		VPS37B	-0.0683409	10.3282		ANAPC15	0.0567474	0
ENSG00000047617	ANO2	0	0	0	0	26	0		LRCH1	0.0616906	153.874		MDK	-0.0986181	0.0176382
ENSG00000047621	C12orf4	4.8	4.16	8.2	5.72	123	21.5035		FNDC3A	-0.171595	127.988		PTPMT1	-0.0686122	0.378469
ENSG00000047634	SCML1	0.89	1.42	1.07	1.12667	5	4.43787		SNX27	-0.0687898	66.911		NAA40	0.180833	4.6589
ENSG00000047644	WWC3	0.84	1.95	1.55	1.44667	47.6667	32.9493		UBAP2L	0.0195369	8.67842		SLC22A18	-0.278918	0.491703
ENSG00000047648	ARHGAP6	0.2	0	0.04	0.08	19.6667	245.833		PMF1	0.0679185	24.301		CD81	0.0907897	0.312314
ENSG00000047662	FAM184B	0.03	0.02	0.1	0.05	22.3333	446.667		ZDHHC20	0.298814	24.9258		PITPNM1	0.0219222	0.767196
ENSG00000047849	MAP4	42.69	44.41	42.95	43.35	2038.67	47.0281		PARP4	-0.0928229	47.7843		RPS13	0.0451381	0.00698324
ENSG00000047932	GOPC	6.9	7.2	6.91	7.00333	179	25.5593		LNX2	-0.325616	122.991		AIP	0.35249	0.675676
ENSG00000047936	ROS1	0	0	0	0	0	0		ELF1	-0.163794	50.0208		NDUFS8	0.0181582	0
ENSG00000048028	USP28	8.55	6.92	9.6	8.35667	139.667	16.7132		ATF6	-0.15085	255.819		TCIRG1	-0.0155021	0
ENSG00000048052	HDAC9	0.66	0.89	1	0.85	79	92.9412		MYCBP2	0.386688	168.905		P3H3	-0.054228	0
ENSG00000048140	TSPAN17	9.24	12.45	11.6	11.0967	12	1.08141		ABCC4	0.129468	197.567		COQ5	-0.159136	0.339926
ENSG00000048162	NOP16	29.44	32.97	34.76	32.39	59.3333	1.83184		PRPF39	-0.0301888	45.3061		MVK	0.00848386	0.651678
ENSG00000048342	CC2D2A	5.53	5.88	4.46	5.29	396.667	74.9842		PPM1A	0.367625	140.672		BCL7A	-0.170918	0
ENSG00000048392	RRM2B	12.4	15.56	11.45	13.1367	352	26.7952		MNAT1	0.018373	221.927		KRT18	0.0931147	0
ENSG00000048405	ZNF800	13.12	9.84	10.33	11.0967	2718.67	244.998		RBM25	0.148483	11.8128		TNS2	-0.01057	0
ENSG00000048462	TNFRSF17	0.22	0	0.19	0.136667	0	0		BLZF1	-0.261353	104.614		ELK3	0.0667737	4.96862
ENSG00000048471	SNX29	3.69	3.49	4.16	3.78	522.667	138.272		KLC1	-0.0560432	28.3927		MAGOHB	0.210417	0.463468
ENSG00000048540	LMO3	1.98	0.69	0.74	1.13667	0	0		HNRNPC	0.208269	2.80063		FOXM1	0.0720876	0
ENSG00000048544	MRPS10	19.06	19.33	18.84	19.0767	17.6667	0.926088		SPTSSA	-0.282973	9.52106		PRR4	-0.437865	0
ENSG00000048545	GUCA1A	0	0	0	0	0	0		RALGAPA1	-0.0212599	123.579		GPN3	-0.00771502	0
ENSG00000048649	RSF1	16.57	13.56	11.4	13.8433	886.667	64.0501		PRDX6	0.150049	8.79607		RAD51AP1	-0.214551	7.04181
ENSG00000048707	VPS13D	7.17	7.92	6.95	7.34667	692	94.1924		EXOC5	0.115566	31.3617		SH2B3	0.19045	0
ENSG00000048740	CELF2	0.06	0.04	0.11	0.07	25.6667	366.667		L3HYPDH	0.350129	96.732		ALDH2	0.0687879	1.2766
ENSG00000048828	FAM120A	38.56	45.39	44.33	42.76	1297	30.3321		ZFP36L1	-0.195668	4.5024		CDKN1B	-0.495924	0.148075
ENSG00000048991	R3HDM1	25.26	24.81	24.19	24.7533	1985.67	80.2182		SYNJ2BP	0.087137	69.4598		OGFOD2	0.177958	0.920716
ENSG00000049089	COL9A2	0.35	0.4	0.47	0.406667	0	0		BTBD7	0.380715	132.737		CDK2AP1	0.144179	0
ENSG00000049130	KITLG	140.49	155.15	127.17	140.937	23075	163.726		SETD3	-0.0268232	39.7887		DDX55	0.0165784	0.152075
ENSG00000049167	ERCC8	6.11	5.81	5.52	5.81333	100	17.2018		DNAJC16	0.267342	23.4541		RFC5	0.354436	0.1578
ENSG00000049192	ADAMTS6	0.41	0.5	0.47	0.46	8.66667	18.8406		SERF2	0.191861	1.70856		MRPL51	-0.0268276	0
ENSG00000049239	H6PD	1.17	1.52	1.71	1.46667	1.66667	1.13636		MAPK6	-0.231582	56.4758		GAPDH	0.14273	0.00637022
ENSG00000049245	VAMP3	23.52	26.04	30.51	26.69	72.6667	2.72262		PIAS1	0.0095585	199.538		NOP2	-0.0402228	0.839569
ENSG00000049246	PER3	0.9	0.95	0.59	0.813333	34.6667	42.623		NEO1	-0.246953	123.563		COPS7A	-0.101494	0.170132
ENSG00000049247	UTS2	0.37	2.28	0.94	1.19667	3	2.50696		ZFAND6	0.206603	91.065		CDCA3	0.389207	0
ENSG00000049249	TNFRSF9	0	0.15	0	0.05	0	0		HERC2	0.0937216	51.2707		USP5	-0.00469825	0
ENSG00000049283	EPN3	9.57	7.14	6.73	7.81333	20.3333	2.60239		SLTM	-0.276982	20.6645		TPI1	0.167459	0
ENSG00000049319		0.06	0	0	0.02	0	0		MYO1E	0.312268	123.614		ATN1	0.0595134	0
ENSG00000049323	LTBP1	3.6	2.6	2.32	2.84	32.6667	11.5023		AP3S2	-0.324696	150.299		C12orf57	0.197134	0
ENSG00000049449	RCN1	44.27	46.86	50.57	47.2333	9.33333	0.197601		TM2D3	-0.00565747	25.7017		PTPN6	0.099383	0
ENSG00000049540	ELN	0	0	0	0	0	0		CYB5B	0.263427	5.1469		LPCAT3	0.0734954	0
ENSG00000049541	RFC2	27.14	26.37	25.83	26.4467	0	0		GLG1	0.205288	40.2713		PRKAB1	-0.0375479	3.65979
ENSG00000049618	ARID1B	9.96	9.66	10.1	9.90667	1210	122.14		NF1	0.16627	401.483		RAB35	0.250271	0.801336
ENSG00000049656	CLPTM1L	45.79	49.72	51.55	49.02	31	0.632395		PSMD11	0.0687428	27.1056		PHC1	-0.285899	2.61547
ENSG00000049759	NEDD4L	17.96	19.41	16.63	18	763.333	42.4074		SP2	0.243693	20.2261		COX6A1	-0.0815014	0.10608
ENSG00000049768	FOXP3	0.06	0.14	0.32	0.173333	0	0		ITGA3	0.106396	16.2638		SRSF9	0.0130513	0.0382968
ENSG00000049769	PPP1R3F	0.37	0.93	0.27	0.523333	0	0		TOM1L1	0.0111339	71.523		COL12A1	-0.279443	12.9765
ENSG00000049860	HEXB	29.45	26.45	31.99	29.2967	7.66667	0.261691		AKAP1	-0.0696187	27.6812		ASF1A	-0.0255323	1.01716
ENSG00000049883	PTCD2	4.12	4.71	4.33	4.38667	58.6667	13.3739		RAD51C	0.120588	15.24		FBXO5	0.123028	0.606061
ENSG00000050030	NEXMIF	0	0	0	0	0	0		RPTOR	0.0666387	212.533		MTRF1L	-0.0727672	0.545922
ENSG00000050130	JKAMP	16.08	14.61	15.43	15.3733	36.6667	2.38508		CRK	0.0552778	19.8543		MRPL18	0.665952	0.079645
ENSG00000050165	DKK3	0	0	0.07	0.0233333	0	0		SMG6	-0.209388	216.963		RNF8	0.163318	5.65171
ENSG00000050327	ARHGEF5	3.85	7.27	4.01	5.04333	1.66667	0.330469		ZZEF1	0.150069	58.6944		FBXO9	0.0481023	0.689745
ENSG00000050344	NFE2L3	14.33	10.55	11.67	12.1833	98.3333	8.07114		UBE2G1	0.226106	62.5196		RPS12	-0.00219203	0
ENSG00000050393	MCUR1	10.46	10.98	7.79	9.74333	57.3333	5.88437		TVP23C	-0.198538	153.603		GMNN	0.0724637	0
ENSG00000050405	LIMA1	38.08	29.17	33.61	33.62	183.333	5.4531		NUFIP2	0.32348	28.8575		ADGRG6	-0.0734891	0
ENSG00000050426	LETMD1	18.04	18.4	19.63	18.69	229.333	12.2704		SSH2	-0.366457	88.0937		SLC39A7	0.142465	0
ENSG00000050438	SLC4A8	0.96	0.52	0.53	0.67	2	2.98507		LSM12	0.00852032	6.00823		PHF1	-0.0267528	0
ENSG00000050555	LAMC3	2	1.78	1.55	1.77667	11.3333	6.37899		SPOP	0.413043	52.9388		CUTA	0.1743	0
ENSG00000050628	PTGER3	0	0	0	0	0	0		COX11	-0.146143	37.2499		MDFI	-0.271223	0
ENSG00000050730	TNIP3	0	0	0	0	0	0		CDC42	0.049442	6.18356		BYSL	0.114255	0.681013
ENSG00000050748	MAPK9	11.61	14.18	12.49	12.76	191.667	15.0209		RNF43	-0.116974	251.238		MRPL2	-0.092235	0
ENSG00000050767	COL23A1	0	0	0.04	0.0133333	3.33333	250		TMEM241	0.513669	104.504		SRF	-0.215925	0.636766
ENSG00000050820	BCAR1	15.37	18.12	20.33	17.94	31.3333	1.74656		TRAPPC8	-0.236746	44.6744		DNPH1	0.272475	0.675528
ENSG00000051009	FHIP1B	5.52	8.99	8.78	7.76333	25	3.22027		URI1	0.0833483	83.1659		VEGFA	0.0645941	1.41802
ENSG00000051108	HERPUD1	18.83	18.2	13.04	16.69	3.66667	0.219692		PPP5C	0.113044	6.5846		TTK	0.26636	2.3238
ENSG00000051128	HOMER3	6.3	5.87	6.57	6.24667	0	0		ARHGAP35	0.234112	22.0976		HARS2	0.0844008	0.491932
ENSG00000051180	RAD51	13.62	17.26	14.69	15.19	45.3333	2.98442		ZNF587	0.154477	24.1167		KIF20A	-0.0114266	0
ENSG00000051341	POLQ	7.84	7.78	7.05	7.55667	60.6667	8.02823		EEF2	0.155996	0.128812		TMCO6	0.0680771	1.88391
ENSG00000051382	PIK3CB	13.02	12.84	17.7	14.52	520.667	35.8586		ZNF562	-0.132208	18.0118		IK	0.0574531	0.291676
ENSG00000051523	CYBA	41.96	50.61	49.77	47.4467	6.33333	0.133483		BRD4	0.0554481	38.6553		THG1L	0.647626	0
ENSG00000051596	THOC3	22.48	36.75	31.89	30.3733	0	0		KLK8	-0.0137094	10.5828		ARRDC3	-0.312583	0
ENSG00000051620	HEBP2	14.39	14.88	18.39	15.8867	563.333	35.4595		NOC2L	0.122648	1.26974		IRX4	0.387502	0
ENSG00000051825	MPHOSPH9	19.27	18.4	13.57	17.08	103	6.03044		RHOQ	0.160934	17.7317		RAD1	-0.188379	1.12752
ENSG00000052126	PLEKHA5	6.14	7.53	6.46	6.71	1075.67	160.308		GNB1	0.297282	24.5849		BRIX1	-0.00139295	0.0485476
ENSG00000052344	PRSS8	4.73	5.58	6.28	5.53	0	0		DGUOK	0.00356108	8.69367		GNPDA1	0.120411	0.367175
ENSG00000052723	SIKE1	18.05	16.5	11.5	15.35	13.6667	0.890337		MRPL19	-0.145194	34.8753		SEC24A	0.56276	3.74435
ENSG00000052749	RRP12	16.3	16.14	17.66	16.7	22	1.31737		KCMF1	-0.176605	48.5954		DBN1	0.269465	0.152126
ENSG00000052795	FNIP2	3.29	3.18	4.91	3.79333	102.333	26.9772		INPP4A	0.141062	101.118		ACTR8	0.435516	0.203874
ENSG00000052802	MSMO1	21.83	29.33	26.75	25.97	5	0.19253		EIF5B	-0.0526874	19.4827		AMOTL2	-0.601747	1.78571
ENSG00000052841	TTC17	18.6	14.39	19.93	17.64	1075	60.941		PLEKHB2	-0.15499	41.0887		OGG1	-0.0607057	4.05148
ENSG00000052850	ALX4	0.05	0.12	0.12	0.0966667	2	20.6897		SPOPL	0.455687	140.534		GNAI2	-0.124022	0
ENSG00000053108	FSTL4	0.66	0.2	0.47	0.443333	2	4.51128		PSMD14	0.0408515	28.5905		TUSC2	-0.440975	0
ENSG00000053254	FOXN3	6.96	6	4.57	5.84333	1759.33	301.084		NUP35	-0.136666	46.3807		NPRL2	0.239684	0
ENSG00000053328	METTL24	0	0	0	0	0	0		GULP1	-0.155792	147.474		RPL24	0.0137653	0
ENSG00000053371	AKR7A2	15.39	18.1	14.76	16.0833	10.3333	0.642487		TTLL4	-0.0197168	9.54911		IFT57	0.606644	1.65826
ENSG00000053372	MRTO4	32.81	30.49	31.1	31.4667	3.33333	0.105932		RHBDD1	-0.180228	104.333		UMPS	-0.363189	0.249179
ENSG00000053438	NNAT	0.63	0.71	0.38	0.573333	0	0		SP100	-0.586897	105.174		GORASP1	0.0141436	0
ENSG00000053501	USE1	3.82	4.22	2.96	3.66667	0	0		HNRNPR	0.23435	9.94469		RRP9	0.14718	1.03448
ENSG00000053524	MCF2L2	0.79	0.5	1.06	0.783333	17.6667	22.5532		NOL10	0.380073	97.6749		EIF1B	0.199052	0
ENSG00000053702	NRIP2	0.89	0.58	1.3	0.923333	0	0		MEMO1	0.228501	112.618		EEF1B2	0.0276177	0
ENSG00000053747	LAMA3	1.53	2.23	1.94	1.9	33	17.3684		THADA	-0.0416577	72.949		RTKN	-0.135949	1.55844
ENSG00000053770	AP5M1	8.37	9.91	7.07	8.45	265.667	31.4398		RTN4	0.0864895	31.9538		NCL	0.273473	0.0148918
ENSG00000053900	ANAPC4	11.75	11.48	13	12.0767	713.333	59.0671		TIA1	-0.0511596	23.1042		SF3B6	0.0441463	0
ENSG00000053918	KCNQ1	0.64	0.59	1.2	0.81	367.667	453.909		TMEM131	0.122375	134.377		STAM2	0.262078	9.63636
ENSG00000054116	TRAPPC3	21.2	18.8	16.45	18.8167	106.667	5.66873		GNL2	-0.0159079	15.4879		EIF2B4	0.027167	0.237624
ENSG00000054118	THRAP3	41.81	45.64	43.5	43.65	456	10.4467		HIBCH	-0.583502	102.021		REEP6	0.476216	0
ENSG00000054148	PHPT1	21.06	24.09	23.1	22.75	4	0.175824		SATB2	0.159985	120.974		RPS15	-0.0201727	0
ENSG00000054179	ENTPD2	2.24	2.88	3.42	2.84667	0	0		INO80D	0.0375071	145.606		INO80B	-0.0124345	3.94883
ENSG00000054219	LY75	0.04	0	0.26	0.1	0	0		FARSB	0.0920375	48.1434		MOGS	-0.0586648	0.216959
ENSG00000054267	ARID4B	11.12	10.55	7.59	9.75333	1058.67	108.544		ARID1A	0.0588661	90.5339		TTC31	0.111865	0.645995
ENSG00000054277	OPN3	1.59	1.81	1.55	1.65	24.3333	14.7475		IRS1	0.0347438	41.049		NDUFS7	0.0660602	0.184528
ENSG00000054282	SDCCAG8	9.92	8.5	7.73	8.71667	896	102.792		CDC25B	0.156052	3.11709		PCGF1	-0.211527	0
ENSG00000054356	PTPRN	0	0	0	0	0	0		RALY	-0.111872	17.5779		HTRA2	0.165512	0
ENSG00000054392	HHAT	0.93	0.75	0.88	0.853333	380	445.312		PHF20	-0.504694	101.911		DOK1	0.121289	0
ENSG00000054523	KIF1B	15.23	14.98	14.37	14.86	564.667	37.9991		CTNNBL1	0.0282911	77.853		PAPOLG	-0.21752	0.474608
ENSG00000054598	FOXC1	5.84	7.52	6.22	6.52667	16.3333	2.50255		TOP1	-0.0623765	23.782		TXNDC9	0.00860154	0.59322
ENSG00000054611	TBC1D22A	5.31	5.17	2.99	4.49	1840.33	409.874		TASP1	0.412989	581.484		PDCL3	0.227964	0
ENSG00000054654	SYNE2	6.98	9.16	9.62	8.58667	162.667	18.9441		ESF1	-0.0554658	68.329		HSPE1	0.220925	0.00803084
ENSG00000054690	PLEKHH1	6.75	7.8	7.18	7.24333	0	0		SNX5	0.143805	26.7421		STK16	0.419795	0
ENSG00000054793	ATP9A	4.13	5.11	5.31	4.85	199	41.0309		ADNP	0.0961042	43.7046		ID2	-0.204006	0.114895
ENSG00000054796	SPO11	0	0	0	0	0	0		USP25	-0.295496	67.4985		ODC1	-0.328901	0
ENSG00000054803	CBLN4	0	0	0	0	0	0		DYRK1A	0.0551601	74.7065		SRSF7	0.043233	0.267445
ENSG00000054938	CHRDL2	0.22	0.27	0	0.163333	0	0		DIP2A	0.0926111	40.9811		PCYOX1	0.195885	1.67364
ENSG00000054965	FAM168A	6.79	6.7	7.15	6.88	1706	247.965		TIAM1	0.0713136	176.362		ARID3A	-0.647441	5.13901
ENSG00000054967	RELT	5.09	3.7	5.2	4.66333	12.6667	2.71623		URB1	0.0395427	97.3716		MSH6	-0.0380983	0
ENSG00000054983	GALC	0.07	0	0.33	0.133333	0	0		USP24	0.0689445	230.239		SPR	0.3847	0
ENSG00000055044	NOP58	45.52	53.67	58.63	52.6067	246	4.67621		BRWD1	-0.244103	67.5062		BCL9	0.354633	0
ENSG00000055070	SZRD1	38.77	39.62	35.13	37.84	256.333	6.77414		UBE2G2	0.620412	46.8682		CACYBP	0.17994	0
ENSG00000055118	KCNH2	1.86	2.86	2.17	2.29667	13	5.66038		PTTG1IP	0.057857	17.7472		ICMT	-0.403827	0.337079
ENSG00000055130	CUL1	17.8	20.51	19.58	19.2967	930.333	48.2121		EIF3L	0.0780341	6.41589		PHF13	0.0187135	3.0943
ENSG00000055147	FAM114A2	7.24	6.97	5.71	6.64	157	23.6446		MICAL3	-0.140949	86.8327		PARK7	0.24929	0.106746
ENSG00000055163	CYFIP2	9.7	14.17	14.25	12.7067	467	36.7524		ELFN2	0.809998	39.7143		RNF19B	-0.0974475	4.54287
ENSG00000055208	TAB2	14.86	19.5	19.52	17.96	2474.33	137.769		ARL8B	-0.119866	92.7404		SCAMP3	-0.268287	0
ENSG00000055211	GINM1	7.28	9.03	10.53	8.94667	5.66667	0.633383		ATG7	-0.457274	164.207		RHOU	-0.76854	0
ENSG00000055332	EIF2AK2	16.36	14.18	15.88	15.4733	170.667	11.0297		CMC1	-0.184031	73.7768		LAMTOR2	-0.0279551	0.117041
ENSG00000055483	USP36	22.38	26.47	25.74	24.8633	853.667	34.3344		STT3B	-0.23137	45.6943		SRM	0.363761	0.114721
ENSG00000055609	KMT2C	8.73	7.77	9.58	8.69333	2529	290.913		CMTM8	-0.146417	202.82		FBXO2	0.310334	0
ENSG00000055732	MCOLN3	2.8	3	4.09	3.29667	81.3333	24.6714		CMTM7	0.0464584	34.46		FBXO6	0.0526335	0
ENSG00000055813	CCDC85A	0	0.13	0.15	0.0933333	1.33333	14.2857		PCNP	-0.0631687	7.13879		MAD2L2	-0.0782625	0
ENSG00000055917	PUM2	27.59	27.52	21.6	25.57	2157	84.3567		TIMMDC1	-0.263403	5.96426		KIAA2013	0.0408842	0.60015
ENSG00000055950	MRPL43	32.01	38.11	35.07	35.0633	23	0.655956		PDIA5	-0.25777	63.9022		GADD45A	0.192996	0.145843
ENSG00000055955	ITIH4	0.41	0.14	0.5	0.35	1.66667	4.7619		ACAD9	-0.576671	45.32		TMEM9	-0.143573	0.678794
ENSG00000055957	ITIH1	0	0	0	0	0	0		MBNL1	0.275811	55.8739		C1orf109	0.577879	0.175562
ENSG00000056050	HPF1	6.04	6.39	8.63	7.02	0	0		LPP	-0.211053	368.14		ETV3	-0.00613064	4.8312
ENSG00000056097	ZFR	21.47	25.31	24.7	23.8267	1218.67	51.1472		ODF2L	-0.632015	44.1035		MFAP2	0.427644	0
ENSG00000056277	ZNF280C	4.99	3.93	5.05	4.65667	512	109.95		TAMM41	-0.0629639	103.316		GPR89A	-0.0730234	0
ENSG00000056291	NPFFR2	0	0	0	0	0	0		TOP2B	-0.00810893	41.8685		HMGCL	-0.162059	2.83065
ENSG00000056487	PHF21B	0	0	0	0	2.66667	0		SHQ1	-0.135391	137.145		GALE	0.111948	0
ENSG00000056558	TRAF1	0.41	0.35	0.33	0.363333	0	0		TMEM39A	-0.0109949	21.4339		ID3	0.191121	0.0464554
ENSG00000056586	RC3H2	13.11	16.92	14.04	14.69	185.667	12.639		ZNF148	0.329713	90.2826		PRPF3	0.0559553	0.0833333
ENSG00000056661		18.06	16.76	15.81	16.8767	0	0		TRA2B	-0.0515213	12.6983		APH1A	0.148196	0
ENSG00000056736	IL17RB	2.47	3.27	2.39	2.71	0	0		RBPJ	-0.218355	61.5538		P3H1	0.302672	0
ENSG00000056972	TRAF3IP2	4.47	5.34	7.27	5.69333	22.6667	3.98126		TBC1D19	-0.454037	477.445		CDC20	0.0952954	0
ENSG00000056998	GYG2	0	0	0	0	1.66667	0		DCUN1D4	0.267093	67.0164		B4GALT2	0.0047821	0.172437
ENSG00000057019	DCBLD2	211.36	232.1	250.47	231.31	22969.7	99.3025		FIP1L1	-0.168906	27.8094		DARS2	0.0316947	0.269946
ENSG00000057149	SERPINB3	0	0	0	0	0	0		TMEM165	-0.0987609	28.9463		SYF2	0.0248186	0
ENSG00000057252	SOAT1	15.64	13.9	15.14	14.8933	265.667	17.838		RUFY3	-0.268064	58.631		RSRP1	-0.247382	0
ENSG00000057294	PKP2	5.94	6.5	7.53	6.65667	53.3333	8.01202		AFF1	0.0946819	71.6737		NEK2	0.158892	0.17326
ENSG00000057468	MSH4	0.47	0.54	0.73	0.58	1628	2806.9		METAP1	0.0201854	18.9932		RPS6KA1	0.395845	1.26449
ENSG00000057593	F7	0	0	0	0	0	0		GSTCD	-0.125848	38.5639		NENF	-0.038324	0
ENSG00000057608	GDI2	54.96	65.03	64.43	61.4733	621.667	10.1128		AIMP1	0.257914	20.1776		RPA2	0.31406	0.186829
ENSG00000057657	PRDM1	0.48	1.01	1.31	0.933333	28	30		AP1AR	0.111298	180.816		RCN2	-0.216227	0.419184
ENSG00000057663	ATG5	8.1	10.28	10.12	9.5	881.667	92.807		METTL14	0.154392	15.5889		CTSD	0.0221064	0.14243
ENSG00000057704	TMCC3	1.43	1.51	1.6	1.51333	25.3333	16.7401		ARHGAP10	-0.24336	249.398		KMT2A	0.102466	0
ENSG00000057757	PITHD1	20.68	16.61	17.88	18.39	0	0		CERS2	-0.0719395	3.99613		IFT46	-0.0699977	0
ENSG00000057935	MTA3	13.57	12.13	11.3	12.3333	701.667	56.8919		KLHL2	0.106137	35.2513		RPS25	-0.008417	0
ENSG00000058056	USP13	8.46	8.87	10.36	9.23	626	67.8223		RFX5	-0.0487106	20.8592		KIF14	-0.0348943	2.91762
ENSG00000058063	ATP11B	14.11	18.31	13.85	15.4233	324	21.0071		CTBP1	0.681558	5.77744		TGIF2	-0.291542	0.330033
ENSG00000058085	LAMC2	3.29	3.75	4	3.68	16.6667	4.52899		FRYL	0.107827	77.8961		MFSD1	-0.361702	3.3867
ENSG00000058091	CDK14	2.48	4.72	4.66	3.95333	636	160.877		USP46	-0.151584	49.3992		EEF2KMT	0.365853	0
ENSG00000058262	SEC61A1	50.69	48.73	44.11	47.8433	100.333	2.09712		SCFD2	-0.106789	689.808		PPL	-0.408246	0.267523
ENSG00000058272	PPP1R12A	21.67	19.75	19.96	20.46	546.333	26.7025		ARHGEF11	0.0543394	74.9049		NDUFB3	-0.23657	0.138504
ENSG00000058335	RASGRF1	0.63	0.26	0.02	0.303333	0	0		CCNI	-0.0639711	5.59394		SET	0.154811	0.0424203
ENSG00000058404	CAMK2B	0	0.04	0.06	0.0333333	20.6667	620		SEC31A	-0.0792906	22.9176		PHF19	-0.106732	0
ENSG00000058453	CROCC	4.74	4.14	5.03	4.63667	7	1.50971		DCAF8	-0.291733	51.3473		HDHD3	-0.056547	0
ENSG00000058600	POLR3E	22.6	18.2	18.02	19.6067	213.667	10.8977		UBE2D3	-0.0549684	5.01845		C19orf25	0.106214	0.834106
ENSG00000058668	ATP2B4	11.27	11.33	13.84	12.1467	333.667	27.4698		CAMK2D	0.196326	119.945		ZBTB45	-0.120905	0
ENSG00000058673	ZC3H11A	19.37	24.32	20.04	21.2433	475.667	22.3913		LRBA	-0.210253	277.477		IFI27L2	0.0879459	0
ENSG00000058729	RIOK2	17.14	17.44	13.92	16.1667	144	8.90722		TRIO	0.113613	161.77		NPC2	0.00655472	0
ENSG00000058799	YIPF1	4.07	5.03	5.38	4.82667	24.3333	5.04144		NIPBL	-0.201058	206.929		DNAL1	-0.294217	5.89296
ENSG00000058804	NDC1	29.47	29.58	27.04	28.6967	216.333	7.53862		OSMR	-0.138135	34.6906		IRF2BPL	0.204962	0
ENSG00000058866	DGKG	2.25	3.3	3.86	3.13667	259	82.5717		PARP8	0.216663	256.168		SLIRP	0.126488	0.0478175
ENSG00000059122	FLYWCH1	13.89	13.48	10.45	12.6067	63	4.99736		NDUFS4	-0.506714	60.8327		EIF2B2	0.0201052	0.315706
ENSG00000059145	UNKL	8.99	7.65	7.99	8.21	20	2.43605		NDUFAF2	-0.279967	124.044		COQ6	0.385526	1.03493
ENSG00000059377	TBXAS1	0.51	0.76	1.52	0.93	12.3333	13.2616		IPO11	-0.0753988	110.736		FAM98A	0.17842	1.58153
ENSG00000059378	PARP12	7.18	8.4	13.03	9.53667	324.333	34.0091		RASA1	-0.32497	112.394		LGALSL	-0.074939	0.193517
ENSG00000059573	ALDH18A1	27.28	30.45	26.51	28.08	131.667	4.68898		DCP2	-0.168622	17.5603		GPAM	-0.234172	0.743187
ENSG00000059588	TARBP1	3.05	3.23	2.42	2.9	58.6667	20.2299		CSNK1G3	-0.0269312	78.998		MSX2	-0.219202	0
ENSG00000059691	GATB	9.37	10.07	6.73	8.72333	0	0		SMAD5	-0.15249	48.9413		NUP43	-0.123365	0.487329
ENSG00000059728	MXD1	2.03	0.96	2.18	1.72333	76.3333	44.294		CTNNA1	-0.103699	36.7118		CENPL	0.168221	0.276855
ENSG00000059758	CDK17	8.66	9.69	8.78	9.04333	280	30.962		ANKHD1-EIF4EBP3	0.239366	76.1001		ACAT2	0.0885884	0.237436
ENSG00000059769	DNAJC25	10.92	9.58	8.89	9.79667	725	74.0048		FBXO38	-0.141837	40.113		PDZD11	-0.230922	0
ENSG00000059804	SLC2A3	0.92	0.43	0.7	0.683333	0	0		SQSTM1	0.030589	3.9005		EXOSC8	-0.049678	0
ENSG00000059915	PSD	1.28	1.33	1.03	1.21333	2	1.64835		BRD9	-0.000179064	54.9205		EGR1	-0.0344758	1.3555
ENSG00000060069	CTDP1	9.31	10.91	8.34	9.52	141.333	14.8459		UCHL5	0.0473456	52.7815		NFYB	-0.441962	0
ENSG00000060138	YBX3	129.11	130.99	123.24	127.78	436.667	3.41733		TBCA	0.238839	16.4967		CLU	0.035808	0.0429812
ENSG00000060140	STYK1	1.27	2.11	2.8	2.06	131.333	63.754		SKP1	-0.233389	9.76784		SORBS3	-0.258728	1.36767
ENSG00000060237	WNK1	32.41	30.02	33.16	31.8633	792.333	24.8666		DIAPH1	0.218811	73.072		TARDBP	0.0151652	0.215236
ENSG00000060303	RPS17P5	0	0	0.33	0.11	0	0		ELK4	-0.152019	30.1205		COIL	0.0504681	0.40107
ENSG00000060339	CCAR1	26.63	30.59	39.99	32.4033	674.333	20.8106		RIPK1	0.0138319	49.0434		SCPEP1	-0.360348	0.477239
ENSG00000060491	OGFR	23.11	25.22	19.96	22.7633	0	0		CDYL	0.014908	260.025		NCAPH	-0.00423585	0.442804
ENSG00000060558	GNA15	0.26	0.23	0.22	0.236667	0	0		UHRF1BP1	-0.145312	60.0738		ECHDC2	-0.0771885	3.35016
ENSG00000060566	CREB3L3	0.18	0.31	0.23	0.24	0	0		ANKS1A	0.19201	226.937		PEX16	0.312399	0
ENSG00000060642	PIGV	2.09	3.17	2.65	2.63667	6	2.2756		PTPN14	-0.0401992	92.4138		ZNF639	-0.0491452	0.386266
ENSG00000060656	PTPRU	8.59	10.19	9.13	9.30333	166.333	17.8789		NT5DC1	-0.0385077	42.0771		TMEM54	-0.163826	0
ENSG00000060688	SNRNP40	34.47	39.7	39.33	37.8333	204.333	5.40088		DSE	0.126749	57.0748		MTIF3	0.434644	0.910643
ENSG00000060709	RIMBP2	0	0	0	0	23.6667	0		PKIB	0.168922	39.6536		FYTTD1	-0.0427495	0.509975
ENSG00000060718	COL11A1	0.19	0	0	0.0633333	1.66667	26.3158		TULP4	-0.0619696	137.981		MTERF4	-0.0380312	0
ENSG00000060749	QSER1	20.59	17.05	18.63	18.7567	1148.67	61.2404		SYTL3	0.312118	24.1293		MRPS2	0.151052	0.0814399
ENSG00000060762	MPC1	6.96	9.37	6.9	7.74333	16.3333	2.10934		CDC42BPA	-0.121248	118.501		ZNF205	-0.30724	0.247525
ENSG00000060971	ACAA1	9.81	15.58	14.16	13.1833	9.66667	0.733249		PPIL1	0.0615079	8.83507		PMS2	0.19008	0.716393
ENSG00000060982	BCAT1	0.79	0.23	0.04	0.353333	2	5.66038		IBTK	0.1105	48.1632		CBX3	0.0992817	0.167254
ENSG00000061273	HDAC7	7.61	11.19	7.45	8.75	81.3333	9.29524		EGLN1	0.127773	53.4373		HOXA7	-0.0295161	0
ENSG00000061337	LZTS1	0.61	1.16	0.97	0.913333	2	2.18978		RNGTT	-0.122374	320.386		ARL4A	0.0763879	0
ENSG00000061455	PRDM6	0.42	0.49	0.56	0.49	1.66667	3.40136		MDN1	0.0226474	31.4281		CCZ1	0.0755641	0
ENSG00000061492	WNT8A	0	0	0	0	0	0		PTPRK	-0.366531	124.632		POLM	0.17022	0.875657
ENSG00000061656	SPAG4	0.86	0.91	1.76	1.17667	3.66667	3.11615		ARID4B	-0.217106	108.544		PLAU	-0.261574	0.173989
ENSG00000061676	NCKAP1	35.19	31.2	33.25	33.2133	2398	72.1999		HBS1L	0.180954	40.5024		ZWINT	-0.200456	0
ENSG00000061794	MRPS35	18.68	21.67	22.9	21.0833	66.3333	3.14625		NHSL1	-0.756957	240.846		PRDX4	-0.128358	0.541819
ENSG00000061918	GUCY1B1	0	0	0	0	0	0		RMND1	0.212098	42.4453		ADGRE5	-0.180035	0
ENSG00000061936	SFSWAP	20.38	13.19	18.94	17.5033	307.333	17.5586		WDR27	-0.384642	72.2036		WDR83	0.0454251	0
ENSG00000061938	TNK2	7.36	9.36	6.78	7.83333	74	9.44681		CDK13	-0.0279564	91.8609		GIPC1	0.178943	0
ENSG00000061987	MON2	10.82	10.01	11.95	10.9267	525	48.0476		ZP3	0.0819917	10.6117		ORMDL2	-0.117373	0
ENSG00000062038	CDH3	21.74	32.07	28.25	27.3533	147	5.37412		DBF4	-0.0184738	21.6331		CDK2	-0.110929	0.0888178
ENSG00000062096	ARSF	0	0	0	0	0	0		ANKIB1	-0.0378116	75.7571		ATG101	0.18936	0
ENSG00000062194	GPBP1	28.22	27.15	25.33	26.9	1406	52.2677		ZNF655	0.250006	50.4295		SMUG1	0.146372	1.50012
ENSG00000062282	DGAT2	0.82	0.41	0.58	0.603333	4.33333	7.18232		AHCTF1	0.0630254	17.6274		TUBA1B	-0.075618	0.0158041
ENSG00000062370	ZNF112	1.41	1.35	1.35	1.37	9	6.56934		ZNF124	-0.0843379	37.4597		STIL	-0.0135701	1.51947
ENSG00000062485	CS	77.58	86.8	80.88	81.7533	28.3333	0.346571		ZNF277	0.105881	92.7429		HJURP	-0.140092	1.73787
ENSG00000062524	LTK	0.98	1.04	0.88	0.966667	0	0		ING3	-0.0223716	57.757		FAM199X	0.103523	0
ENSG00000062582	MRPS24	20.24	37.14	29.39	28.9233	0	0		NRF1	-0.051218	71.8585		RAP2C	-0.198457	1.17647
ENSG00000062598	ELMO2	6.46	5.84	5.45	5.91667	76	12.8451		MKLN1	0.0471419	167.538		EXOSC9	-0.10076	0.206804
ENSG00000062650	WAPL	16.77	15.57	16.51	16.2833	327.667	20.1228		GALNT11	-0.060059	245.455		CKS2	-0.0355165	0.17
ENSG00000062716	VMP1	58.65	55.04	56.94	56.8767	758	13.3271		UBE3C	-0.0069441	16.3088		CHPF	0.260979	0.166355
ENSG00000062725	APPBP2	9.62	10.85	13.33	11.2667	69.3333	6.15385		GNA12	0.113867	37.2976		TTPAL	-0.173795	2.29791
ENSG00000062822	POLD1	12.55	17.45	12.7	14.2333	3.33333	0.234192		SNX13	0.0922084	149.253		SRSF6	-0.0828309	0.132306
ENSG00000063015	SEZ6	0	0.21	0.31	0.173333	0	0		FAM126A	-0.0660122	71.9298		RNF114	0.271854	0
ENSG00000063046	EIF4B	171.09	188.8	165.26	175.05	754.667	4.31115		HERPUD2	-0.0782837	51.8597		VAMP7	-0.0626284	0
ENSG00000063127	SLC6A16	2.99	2.08	2.75	2.60667	1536	589.258		VPS41	-0.284582	52.1749		NAGK	-0.0624643	0
ENSG00000063169	BICRA	2.57	2.95	4.7	3.40667	118.333	34.7358		POLD2	0.0613683	1.79253		RRP36	0.161641	0.0979192
ENSG00000063176	SPHK2	6.11	4.21	5.49	5.27	52.3333	9.93042		GRB10	-0.542194	72.8311		SNRPC	-0.32665	0.123325
ENSG00000063177	RPL18	386.03	429.4	396.2	403.877	0	0		SEMA3C	-0.35321	90.7023		ABCC10	-0.443372	1.21212
ENSG00000063180	CA11	3	3.62	2.72	3.11333	3.33333	1.07066		CYP51A1	-0.0179974	20.7446		NQO2	0.147201	0.986257
ENSG00000063241	ISOC2	10.49	15.88	11.87	12.7467	2	0.156904		KRIT1	0.00466895	53.9659		OARD1	0.152509	0.769601
ENSG00000063244	U2AF2	85.68	86.54	74.58	82.2667	175.667	2.13533		SUV39H2	0.0304771	26.9104		TBCC	0.340894	0
ENSG00000063245	EPN1	15.6	18.03	18.7	17.4433	156.667	8.98146		SRPK2	0.228419	129.431		KLHDC3	-0.377871	0.206186
ENSG00000063322	MED29	7.27	7.44	8.69	7.8	10.6667	1.36752		NDUFA5	0.294885	37.9757		MEA1	0.154205	0
ENSG00000063438	AHRR	4	2.68	3.88	3.52	757.333	215.152		CHCHD3	0.31388	92.6249		RPP40	0.480548	0
ENSG00000063515	GSC2	0	0	0	0	0	0		CREB3L2	0.303145	41.1541		MYRF	0.0584384	0
ENSG00000063587	ZNF275	2.81	3.03	3.72	3.18667	0	0		ZNF746	0.0966312	196.676		EMC3	0.330266	1.86542
ENSG00000063601	MTMR1	9.99	8.76	7.39	8.71333	0	0		RHEB	0.160337	16.5975		MT2A	-0.094216	0.0190471
ENSG00000063660	GPC1	24.17	34.47	32.58	30.4067	19	0.624863		ESYT2	-0.28582	36.788		NDUFA1	-0.144414	0.804413
ENSG00000063761	ADCK1	2.58	2.36	1.89	2.27667	30.3333	13.3236		INTS10	0.340529	11.2967		SOX9	-0.264752	0.114329
ENSG00000063854	HAGH	8.57	8.91	6.21	7.89667	3.66667	0.464331		R3HCC1	0.0117766	31.264		MRPS7	-0.0372836	0
ENSG00000063978	RNF4	32.06	27.8	29.37	29.7433	339.667	11.4199		ELP3	0.522645	136.448		SLC25A19	0.0467122	0
ENSG00000064012	CASP8	10.4	13.99	14.65	13.0133	154	11.834		SPIDR	-0.367273	112.98		MIF4GD	-0.0778974	0
ENSG00000064042	LIMCH1	1.08	1.82	1.62	1.50667	160.667	106.637		YTHDF3	-0.0449616	33.3768		NT5C	0.277366	0
ENSG00000064102	INTS13	27.1	27.5	21.77	25.4567	56	2.19982		E2F5	-0.541899	53.9468		MSTO1	0.0596484	0.109489
ENSG00000064115	TM7SF3	21.71	12.43	17.94	17.36	160	9.21659		DECR1	-0.107474	10.794		MBOAT7	-0.0522954	0
ENSG00000064195	DLX3	0	0	0	0	0	0		NDUFAF6	0.132623	51.7241		SLC2A4RG	0.166058	0
ENSG00000064199	SPA17	6.14	5.48	3.69	5.10333	1.66667	0.326584		FZD6	0.0262925	75.5583		PPDPF	0.0777642	0
ENSG00000064201	TSPAN32	0	0	0.04	0.0133333	0	0		TBC1D31	-0.478811	37.1541		PAX8	-0.140185	0.512492
ENSG00000064205	CCN5	0.37	0.07	0.24	0.226667	0	0		FAM91A1	-0.19433	16.6423		ALKBH7	0.0235368	0
ENSG00000064218	DMRT3	0	0.04	0	0.0133333	0	0		TNFRSF10A	0.175273	24.5206		CLPP	0.283568	0
ENSG00000064225	ST3GAL6	10.21	9.68	10.56	10.15	157	15.468		KDM4A	0.171088	40.2302		RPL23	0.0954817	0.0510099
ENSG00000064270	ATP2C2	2.34	3.01	3.07	2.80667	7.66667	2.73159		TCEA1	-0.0443662	20.255		GPR108	0.192669	0
ENSG00000064300	NGFR	0.93	1.12	0.66	0.903333	1.66667	1.84502		LYPLA1	-0.107364	12.5509		SNRPD2	0.0772538	0
ENSG00000064309	CDON	3.94	4.61	4.87	4.47333	56.3333	12.5931		ARFGEF1	-0.0710834	269.09		EML2	-0.0397695	0
ENSG00000064313	TAF2	28.93	25.69	25.36	26.66	1580.33	59.2773		LACTB2	0.0569133	22.7823		VASP	-0.213144	0
ENSG00000064393	HIPK2	14.27	14.16	14.42	14.2833	735.333	51.4819		STAU2	0.0493715	115.035		CENPB	0.169465	0.267686
ENSG00000064419	TNPO3	22.87	22.54	22.36	22.59	1368.33	60.5725		NBN	0.223512	33.2336		SNRPB	0.0624335	0.221942
ENSG00000064489	BORCS8-MEF2B	3.91	0.71	2.51	2.37667	40	16.8303		RPL30	0.0106909	0.404847		SNRPB2	0.14096	0.705738
ENSG00000064490	RFXANK	14.06	16.19	16.45	15.5667	6	0.385439		ZNF706	-0.00157756	9.98169		ITPA	0.209242	0.539419
ENSG00000064545	TMEM161A	14.6	14.99	15.78	15.1233	109	7.20741		RRM2B	0.274901	26.7952		MRPS26	0.145695	0
ENSG00000064547	LPAR2	8.8	9.52	8.77	9.03	0	0		AZIN1	-0.151185	14.9987		NECAB3	0.202246	1.44456
ENSG00000064601	CTSA	25.3	31.49	27.3	28.03	0	0		ARHGAP39	0.10477	121.129		ERGIC3	0.0936268	0.0292278
ENSG00000064607	SUGP2	17.18	15.83	14.86	15.9567	119	7.4577		KANK1	-0.153768	370.558		KDM5C	-0.0627501	0
ENSG00000064651	SLC12A2	11.9	10.65	10.22	10.9233	391	35.7949		UHRF2	-0.436632	48.0191		TMEM115	0.0232297	0.810811
ENSG00000064652	SNX24	3.95	4.59	5.1	4.54667	235.667	51.8328		CCAR1	0.123594	20.8106		UROD	0.0848956	0.142161
ENSG00000064655	EYA2	0	0	0	0	2.66667	0		VPS26A	-0.166542	9.10463		XRCC3	0.0974046	0
ENSG00000064666	CNN2	75.64	76.99	87.47	80.0333	0	0		EIF4EBP2	-0.373204	28.5112		CAPNS1	0.130259	0
ENSG00000064687	ABCA7	13.89	10.1	6.84	10.2767	12.6667	1.23257		NAA35	0.0513634	69.5836		RBM42	0.141878	0
ENSG00000064692	SNCAIP	0.08	0.4	0.07	0.183333	2.66667	14.5455		DNAJC25	0.200673	74.0048		COX6B1	0.17549	0.0601963
ENSG00000064703	DDX20	8.05	8.96	9.87	8.96	1.66667	0.186012		MRRF	0.140925	22.5437		FRMD8	-0.235938	0.614606
ENSG00000064726	BTBD1	24.62	26.2	27.86	26.2267	540.667	20.6151		RABEPK	0.03779	7.13287		PRDX5	0.279155	0.126207
ENSG00000064763	FAR2	2.35	4.99	3.09	3.47667	127.667	36.721		AGTPBP1	-0.184325	228.815		IRF3	0.105703	0
ENSG00000064787	BCAS1	0.05	0.05	0.08	0.06	34.3333	572.222		CDC14B	-0.750235	206.172		RRAS	-0.116188	0
ENSG00000064835	POU1F1	0	0	0	0	0	0		TMEM245	-0.0377082	90.6683		SCAF1	-0.0154033	0.096463
ENSG00000064886	CHI3L2	0.32	0.15	0.17	0.213333	10.3333	48.4375		FBXW2	-0.043706	33.484		PRR12	0.107043	0
ENSG00000064932	SBNO2	10.43	11.14	9.48	10.35	92.6667	8.9533		VAV2	0.00335557	56.2859		ASL	-0.109353	0.336004
ENSG00000064933	PMS1	12.63	18.82	18.19	16.5467	857	51.7929		APEX2	0.266388	20.0961		SBDS	-0.0847562	0
ENSG00000064961	HMG20B	25.93	28.18	26.6	26.9033	0	0		APOOL	-0.487487	120.312		BECN1	0.103982	0.887743
ENSG00000064989	CALCRL	0.14	0.22	0.24	0.2	0	0		WDR44	-0.100263	69.613		EMG1	0.0899545	0
ENSG00000064995	TAF11	9.28	11.65	11.27	10.7333	0	0		PPRC1	0.0287082	3.36076		TIMM17B	0.3124	0
ENSG00000064999	ANKS1A	5.27	5.49	6.28	5.68	1289	226.937		CNNM2	-0.0562827	166.309		TRMT5	0.2376	0.543971
ENSG00000065000	AP3D1	46.61	38.81	39.83	41.75	55.3333	1.32535		PDCD11	0.134367	11.1264		AIF1L	0.111672	2.0163
ENSG00000065029	ZNF76	7.35	10.15	8.74	8.74667	194.667	22.2561		SLK	-0.17013	90.6294		SLC10A3	-0.165506	0
ENSG00000065054	SLC9A3R2	8.75	11.19	10.59	10.1767	12	1.17917		GSTO2	0.0203124	10.0356		HNRNPH2	-0.132697	0
ENSG00000065057	NTHL1	12.08	13.14	11	12.0733	0	0		SHOC2	0.216691	98.957		TIMM8A	0.161951	0
ENSG00000065060	UHRF1BP1	6.35	6.42	6.19	6.32	379.667	60.0738		BCCIP	0.116165	11.5016		PPCS	0.260336	0
ENSG00000065135	GNAI3	22.85	20.95	20.5	21.4333	146.667	6.84292		LARP4B	-0.168083	43.9024		COX7C	-0.0979975	0
ENSG00000065150	IPO5	72.79	86.03	78.84	79.22	68.6667	0.866784		PIP4K2A	0.327326	66.9088		FGFRL1	0.00243408	0.228712
ENSG00000065154	OAT	33.8	41.82	40.66	38.76	25.6667	0.662195		KIF5B	-0.370076	8.94008		TMEM175	-0.330303	0
ENSG00000065183	WDR3	20.42	19.14	18.72	19.4267	275	14.1558		ITGB1	0.459468	17.5577		AUNIP	0.214354	1.09321
ENSG00000065243	PKN2	15.88	13.81	15.27	14.9867	2498.67	166.726		NOC3L	-0.237097	19.6745		FBXL12	0.0473365	0.269978
ENSG00000065268	WDR18	31.23	28.93	21.43	27.1967	0	0		GOT1	0.10404	21.0607		UQCR11	0.0959689	0
ENSG00000065308	TRAM2	5.29	5.45	6.1	5.61333	239.333	42.6366		NDUFB8	-0.143146	1.45237		GFER	-0.196349	0
ENSG00000065320	NTN1	1.33	1.94	2.02	1.76333	199	112.854		RGS10	0.213471	9.52309		PKMYT1	-0.160801	0
ENSG00000065325	GLP2R	0	0	0	0	0	0		TIAL1	0.15581	9.68852		FBXL16	0.0633355	0.388555
ENSG00000065328	MCM10	21.17	19.04	19.86	20.0233	1.66667	0.0832362		FAM53B	0.144178	60.6604		CHTF18	-0.322485	0
ENSG00000065357	DGKA	14.59	9.29	14.3	12.7267	69.6667	5.47407		SWAP70	-0.259252	11.0941		EMC6	0.160986	0
ENSG00000065361	ERBB3	5.24	6.83	6.61	6.22667	5.33333	0.856531		PARVA	0.11953	56.9932		TUBA4A	0.0993294	0
ENSG00000065371	ROPN1	0	0	0	0	0	0		PRMT3	-0.0962493	62.5702		PNKD	0.0774588	1.3634
ENSG00000065413	ANKRD44	1.77	2.43	1.9	2.03333	121.667	59.8361		DNAJC24	-0.0709928	59.4777		ECHS1	0.215967	0
ENSG00000065427	KARS1	64.65	61.07	56.19	60.6367	6.33333	0.104447		PDHX	0.0016767	22.8234		HIP1	-0.107635	0
ENSG00000065457	ADAT1	16.86	16.12	17.17	16.7167	2.66667	0.159521		TTC17	-0.251313	60.941		POR	-0.0222681	0
ENSG00000065485	PDIA5	14.52	14.42	14.83	14.59	932.333	63.9022		SRSF11	0.0967917	4.27533		STYXL1	-0.217756	0
ENSG00000065491	TBC1D22B	2.29	3.18	2.84	2.77	311.333	112.395		CUL5	-0.101769	67.8593		MTERF1	-0.0800541	0
ENSG00000065518	NDUFB4	64.33	81.52	69.53	71.7933	37.6667	0.524654		ATM	0.274925	42.4914		ZFP36	0.0257247	0.968054
ENSG00000065526	SPEN	16.84	17.82	15.71	16.79	120.667	7.18682		REXO2	0.43764	5.53826		SRD5A3	0.580768	2.33846
ENSG00000065534	MYLK	1.7	1.5	2.46	1.88667	17.3333	9.18728		DEAF1	-0.283476	11.1081		DGCR6L	-0.025627	0
ENSG00000065548	ZC3H15	28.3	35.61	28.61	30.84	363.667	11.792		NUP98	0.0023732	16.6023		SDF2L1	0.40699	0
ENSG00000065559	MAP2K4	19.47	15.76	15.87	17.0333	2140	125.636		RNF141	0.00669961	21.0231		ATF4	0.276302	0
ENSG00000065600	PACC1	5.53	5.33	5.9	5.58667	0	0		CELF1	-0.234872	34.3404		CDC42EP1	0.280409	0.30445
ENSG00000065609	SNAP91	0	0	0	0	19.3333	0		UBE4B	-0.0560957	33.4845		MPST	0.167883	0.320205
ENSG00000065613	SLK	11.15	12.62	11.98	11.9167	1080	90.6294		RAB6A	-0.181793	14.6332		TST	0.00347992	0.426439
ENSG00000065615	CYB5R4	8.71	7.94	7.56	8.07	268.333	33.2507		RSF1	-0.284101	64.0501		LIF	-0.270557	1.29359
ENSG00000065618	COL17A1	0.84	0.98	0.55	0.79	1.66667	2.1097		ZNF326	-0.00447447	111.768		ATP6V1F	0.0708098	0
ENSG00000065621	GSTO2	34.56	34.1	37.96	35.54	356.667	10.0356		WNK1	0.207687	24.8666		LSM8	-0.101972	0
ENSG00000065665	SEC61A2	2.53	3.2	3.48	3.07	20.3333	6.62324		MGST1	-0.328285	28.9637		PRKRIP1	0.28513	0
ENSG00000065675	PRKCQ	0.92	0.74	1.15	0.936667	43.6667	46.6192		FNBP1L	-0.00841321	41.6115		IFT22	-0.0485114	0
ENSG00000065717	TLE2	4.62	4.26	5.2	4.69333	0	0		PLEKHA5	-0.250208	160.308		FLNC	0.207159	0
ENSG00000065802	ASB1	6.01	8.19	7.6	7.26667	164.667	22.6606		COPZ1	0.178215	13.1412		SMO	-0.479034	3.61298
ENSG00000065809	FAM107B	5.62	10.34	11.74	9.23333	177.667	19.2419		RAB5B	-0.630933	21.1363		MRPS12	0.234958	0
ENSG00000065833	ME1	36	35.98	37.38	36.4533	4752.67	130.377		AGL	-0.0835095	37.4424		ICE2	-0.411461	0
ENSG00000065882	TBC1D1	27.69	30.62	26.08	28.13	678	24.1024		APAF1	-0.219973	97.5566		KNSTRN	0.347621	0.203169
ENSG00000065883	CDK13	9.54	8.33	7.44	8.43667	775	91.8609		EP400	-0.0580206	105.732		DUT	0.167857	0.0531237
ENSG00000065911	MTHFD2	86.5	84.5	74.64	81.88	186.667	2.27976		FBRSL1	-0.131262	6.37233		CALML4	-0.599909	0.376884
ENSG00000065923	SLC9A7	3.76	4.29	4.54	4.19667	77	18.3479		C12orf4	-0.700704	21.5035		ANAPC13	0.314884	0
ENSG00000065970	FOXJ2	5.28	4.81	5.88	5.32333	34.3333	6.44959		C1RL	0.0877277	113.841		MBD4	0.096004	0
ENSG00000065978	YBX1	361.27	431.93	401.04	398.08	172.667	0.433749		SCAF11	0.0576792	32.2516		SUMF2	0.0886762	0.250576
ENSG00000065989	PDE4A	8.41	11.14	10.7	10.0833	32	3.17355		CERS5	-0.00370609	18.3679		E2F8	-0.328853	0
ENSG00000066027	PPP2R5A	8.37	9.76	8.24	8.79	242.667	27.6071		CAPZA1	-0.00272097	13.5333		RPAIN	0.116363	0.232243
ENSG00000066032	CTNNA2	0	0	0	0	20.3333	0		ZFC3H1	0.108596	98.5701		PLD2	0.0304148	1.32424
ENSG00000066044	ELAVL1	39.59	41.54	36.26	39.13	188.333	4.81302		OSBPL8	0.162779	105.412		TXNDC17	0.15117	0.20763
ENSG00000066056	TIE1	0	0	0.34	0.113333	0	0		SSH1	-0.311447	53.304		MPDU1	0.393131	0.190809
ENSG00000066084	DIP2B	12.21	11.13	11	11.4467	1946.67	170.064		SBNO1	0.245725	39.7957		PUS7L	-0.288102	6.25686
ENSG00000066117	SMARCD1	32.79	39.02	47.46	39.7567	90	2.26377		ANKLE2	0.0237196	16.7451		KRI1	0.245368	1.92693
ENSG00000066135	KDM4A	13.78	9.25	9.98	11.0033	442.667	40.2302		CDK8	0.0447932	119.278		SLC44A2	-0.0601743	0.122524
ENSG00000066136	NFYC	16.13	18.13	15.89	16.7167	379.667	22.7119		POMP	-0.00618194	4.99668		AP1M2	0.136367	0.175439
ENSG00000066185	ZMYND12	0.09	0.21	0	0.1	2.66667	26.6667		PCCA	0.123097	400.311		AJUBA	0.237536	1.38227
ENSG00000066230	SLC9A3	0.25	0.18	0.17	0.2	0	0		ARHGEF7	-0.0430969	94.072		DTD2	0.0867784	2.22222
ENSG00000066248	NGEF	1.12	1.78	1.77	1.55667	0	0		PSPC1	0.152198	18.1634		PARP2	0.105838	0.631735
ENSG00000066279	ASPM	6.95	7.4	6.74	7.03	54.3333	7.72878		SACS	-0.0677902	30.1703		EAPP	0.008916	0
ENSG00000066294	CD84	0	0	0	0	2.66667	0		SLC7A1	0.170406	40.1418		RHBDF2	-0.059133	1.50792
ENSG00000066322	ELOVL1	27.27	32.64	32.6	30.8367	1.66667	0.0540482		SUPT20H	-0.243806	22.0779		ASH2L	-0.0929299	0.597839
ENSG00000066336	SPI1	0	0	0.1	0.0333333	0	0		VWA8	0.192078	466.307		TTI2	-0.110794	0.770416
ENSG00000066379	POLR1H	18.59	11.38	13.66	14.5433	40.3333	2.77332		TSC22D1	-0.0809753	32.1038		DOHH	0.140438	0
ENSG00000066382	MPPED2	0	0	0	0	3.66667	0		KPNA3	0.146694	46.203		TNNI3	0.172049	0
ENSG00000066405	CLDN18	0.14	0.14	0.07	0.116667	10	85.7143		STK24	-0.000463531	20.7988		GAMT	0.60257	0
ENSG00000066422	ZBTB11	7.88	7.9	7.38	7.72	14	1.81347		DOCK9	-0.265944	70.1139		PHF10	-0.43061	0.782298
ENSG00000066427	ATXN3	10.31	9.08	6.2	8.53	244.333	28.644		CARS2	-0.000446492	23.2295		CRACR2A	0.220687	0
ENSG00000066455	GOLGA5	4.74	5.66	6.3	5.56667	60.6667	10.8982		OXA1L	0.255522	7.65412		ELOF1	0.218316	0
ENSG00000066468	FGFR2	6.12	4.49	4.1	4.90333	57	11.6247		SCFD1	-0.266791	40.8403		PRKCSH	0.162687	0.168763
ENSG00000066557	LRRC40	5.84	7.49	5.23	6.18667	234	37.8233		MIPOL1	-0.467114	280.159		THEM6	0.0731723	0.451375
ENSG00000066583	ISOC1	13.1	14.96	12.17	13.41	52.6667	3.92742		AP5M1	0.0774353	31.4398		TOMM40	0.251582	0.0503468
ENSG00000066629	EML1	5.2	3.87	5.95	5.00667	56.6667	11.3182		FNTB	0.175484	77.7123		FAM98C	0.181274	1.55172
ENSG00000066651	TRMT11	17.82	19.45	14.48	17.25	1136.67	65.8937		SLC39A9	-0.226142	21.2632		RPL36	-0.0406312	0
ENSG00000066654	THUMPD1	6.92	8.12	7.7	7.58	0	0		SIPA1L1	-0.0189219	163.824		GTPBP3	-0.118006	0.256461
ENSG00000066697	MSANTD3	13.13	13.21	12.98	13.1067	47	3.58596		ZC3H14	-0.111829	32.1655		NSUN5	0.0817987	0
ENSG00000066735	KIF26A	1.93	2.51	1.86	2.1	0	0		WDR20	-0.237312	104.973		COLGALT1	0.205217	0.170192
ENSG00000066739	ATG2B	3.44	2.4	3.64	3.16	81.3333	25.7384		RAB2B	-0.0930883	44.5149		PGLS	0.302088	1.92479
ENSG00000066777	ARFGEF1	7.14	7.38	9	7.84	2109.67	269.09		DAD1	-0.0436222	15.8619		LSM7	0.0785601	0
ENSG00000066813	ACSM2B	0	0	0	0	0	0		DCAF5	-0.00531075	46.707		ARPC1B	0.514234	0.0244036
ENSG00000066827	ZFAT	3.58	2.39	3.45	3.14	2209.33	703.609		CHP1	0.00244678	9.16105		FCHO1	0.0393076	0
ENSG00000066855	MTFR1	20.27	18.11	21.1	19.8267	336	16.9469		MGA	0.238393	54.7199		MAP1S	0.0110719	0.359551
ENSG00000066923	STAG3	2.4	1.71	1.55	1.88667	14.3333	7.59717		RNF111	-0.308195	46.7725		LSM4	0.0646483	0.0669239
ENSG00000066926	FECH	8.94	9.89	11.89	10.24	5.66667	0.553385		USP3	-0.0238675	46.827		JUND	0.360717	0
ENSG00000066933	MYO9A	6.53	6.93	8.85	7.43667	680	91.4388		MAP2K1	0.0870033	24.6891		CRB3	0.229488	0
ENSG00000067048	DDX3Y	0	0	0	0	0	0		SMAD3	-0.0470983	81.7106		TUBGCP2	0.100929	0.860523
ENSG00000067057	PFKP	64.02	67.44	69.64	67.0333	179	2.67031		ARIH1	0.420401	144.539		ADRM1	-0.0952448	0.037092
ENSG00000067064	IDI1	18.94	24.05	23.44	22.1433	2.33333	0.105374		FBXO22	-0.00278054	15.9358		UCK1	-0.220448	1.09797
ENSG00000067066	SP100	12.22	12.34	11.97	12.1767	1280.67	105.174		LAMC1	0.292271	63.6931		CHMP2A	0.201672	0.164893
ENSG00000067082	KLF6	20.57	16.9	18.87	18.78	0	0		PDE8A	0.165398	164.034		UBE2M	0.171827	0.0817142
ENSG00000067113	PLPP1	1.89	2.7	2.17	2.25333	0	0		LRRC28	-0.637279	46.2312		TRIM28	0.137324	0
ENSG00000067141	NEO1	7.24	8.46	10.4	8.7	1075	123.563		TJP1	-0.044581	62.2131		YIPF2	0.410075	0
ENSG00000067167	TRAM1	40.82	45.96	47.19	44.6567	394.667	8.8378		RNF2	-0.0237049	28.7783		ATG4D	-0.237229	0
ENSG00000067177	PHKA1	5.33	5.52	5.51	5.45333	0	0		DPH6	-0.464547	274.564		TMEM160	0.154363	0
ENSG00000067182	TNFRSF1A	30.99	23.89	23.75	26.21	112.333	4.2859		INO80	0.140224	45.0519		ARHGEF16	0.000412752	0
ENSG00000067191	CACNB1	4.9	1.92	2.71	3.17667	25	7.86988		UBR1	0.394404	77.4254		MED18	-0.188211	0
ENSG00000067208	EVI5	8.42	7.99	8.83	8.41333	1583	188.154		ADAM10	0.0719518	33.6276		HIP1R	0.102966	2.07404
ENSG00000067221	STOML1	1.77	0.72	0.5	0.996667	4.33333	4.34783		ANXA2	0.0231758	2.83656		PPAN	0.30288	0
ENSG00000067225	PKM	339.89	387.7	363.52	363.703	634.667	1.74501		VPS13C	-0.325792	141.731		EIF3G	0.110462	0
ENSG00000067248	DHX29	9.73	10.32	9.67	9.90667	222.333	22.4428		ANP32A	0.117244	2.10748		SLC6A8	0.228811	0
ENSG00000067334	DNTTIP2	26.34	22.69	22.61	23.88	91.6667	3.83864		PEAK1	-0.157566	165.061		DKC1	0.0152095	0
ENSG00000067365	METTL22	9.28	8.25	11.28	9.60333	130.333	13.5717		MTHFS	0.12911	98.6172		PLXNA3	0.301041	0
ENSG00000067369	TP53BP1	16.7	17.7	14.03	16.1433	417	25.8311		SNRPA1	-0.185174	5.20868		LRP3	-0.0764373	0
ENSG00000067445	TRO	0.04	0.1	0.07	0.07	0	0		C16orf72	-0.24207	21.6063		UBA1	-0.017191	0
ENSG00000067533	RRP15	9.76	8.88	11.16	9.93333	488	49.1275		UBFD1	-0.0185123	13.1897		ULBP3	-0.217442	0.26824
ENSG00000067560	RHOA	110.21	117.11	114.17	113.83	164.333	1.44367		SRCAP	0.12897	41.5604		EPS8L1	-0.161278	0
ENSG00000067596	DHX8	17.75	13.94	13.83	15.1733	14	0.922671		PHKB	-0.162518	88.4489		ATP6V1E1	0.0695647	0.127848
ENSG00000067601	PMS2P4	1.56	1.65	2.6	1.93667	5.66667	2.92599		FTO	0.107783	137.692		ZNF428	0.0223417	0.270783
ENSG00000067606	PRKCZ	9.4	9.08	10.47	9.65	480.333	49.7755		NFATC3	-0.00367058	85.5391		GINS2	0.315424	0.386194
ENSG00000067646	ZFY	0	0	0	0	0	0		ZNRF1	0.300171	84.7448		CHMP1A	0.239234	0.0457247
ENSG00000067704	IARS2	31.46	30.92	30.03	30.8033	59.3333	1.9262		GGA2	0.0955818	4.39947		COX7B	0.00954692	0
ENSG00000067715	SYT1	8.2	6.65	8.99	7.94667	3783.33	476.091		XPO6	0.182436	20.915		F12	0.235079	0
ENSG00000067798	NAV3	1.62	1.48	4	2.36667	94.6667	40		IPO9	0.0201132	14.7494		HAUS8	-0.169089	0.111807
ENSG00000067829	IDH3G	11.85	19.23	14.49	15.19	0	0		SIAH1	0.00418799	38.2366		RBSN	-0.147588	0
ENSG00000067836	ROGDI	4.23	3.17	5.61	4.33667	0	0		RNPEP	0.0267106	17.6711		NR1H2	0.438899	2.98384
ENSG00000067840	PDZD4	0.08	0	0.06	0.0466667	0	0		DYNC1LI2	-0.362852	3.15679		TUBG1	-0.0604564	0.0514183
ENSG00000067842	ATP2B3	0	0	0	0	0	0		ZCCHC14	0.216281	37.2252		PSMC3IP	0.120955	1.654
ENSG00000067900	ROCK1	10.99	10.06	12.11	11.0533	1328.67	120.205		RPA1	0.0371083	8.18426		ACLY	0.130061	0
ENSG00000067955	CBFB	35.36	37.23	35	35.8633	289	8.05837		MINK1	0.0666831	28.3743		NDUFA2	0.0748472	0.312772
ENSG00000067992	PDK3	2.63	2.88	3.88	3.13	23.3333	7.45474		RABEP1	0.284254	29.8168		ACAP3	0.0781762	1.66912
ENSG00000068001	HYAL2	11.45	11.23	14.21	12.2967	0	0		MPRIP	-0.291785	18.743		ANO1	0.141491	2.25363
ENSG00000068024	HDAC4	8.67	8.68	6.75	8.03333	1743.67	217.054		SUPT6H	0.0816153	20.0025		NINJ1	0.103288	0
ENSG00000068028	RASSF1	4.74	5.94	7.11	5.93	6	1.0118		NSRP1	-0.222775	74.0488		ZCCHC9	-0.473212	0
ENSG00000068078	FGFR3	3.04	4.6	2.47	3.37	0	0		WIPF2	0.0157741	85.0627		TNS4	0.147532	2.14158
ENSG00000068079	IFI35	3.34	3.61	3.77	3.57333	1.33333	0.373134		ATP6V0A1	-0.167197	38.9203		TOP2A	0.0877503	0.612323
ENSG00000068097	HEATR6	8.5	11.71	11.4	10.5367	68	6.45365		RCOR3	-0.162744	46.088		CHD1L	0.219406	3.04183
ENSG00000068120	COASY	16.72	18.46	14.49	16.5567	1.66667	0.100664		CLTC	-0.0428401	5.03383		PIAS3	0.034054	1.41535
ENSG00000068137	PLEKHH3	6.15	8.18	6.56	6.96333	1.66667	0.239349		BCAS3	-0.113105	626.457		RHPN2	-0.582189	0.37325
ENSG00000068305	MEF2A	7.82	7.9	7.9	7.87333	1425.33	181.033		PITPNC1	-0.210742	136.854		LGALS3	-0.285668	0.387454
ENSG00000068308	OTUD5	12.15	11.77	10.21	11.3767	2.33333	0.205098		FOXK2	-0.000554069	22.4773		DNAJB1	0.541862	0
ENSG00000068323	TFE3	3.11	4.08	3.36	3.51667	0	0		RPL26	0.0751289	0.335703		DCAF15	-0.169922	0
ENSG00000068354	TBC1D25	2.3	3.68	3.34	3.10667	0	0		MYO1D	-0.278115	58.3656		CC2D1A	0.307685	1.14187
ENSG00000068366	ACSL4	11.99	15.71	12.73	13.4767	803	59.5845		RFFL	0.0299242	30.7356		HSD17B7	-0.0623224	0.762674
ENSG00000068383	INPP5A	3.93	2.97	3.18	3.36	117.333	34.9206		KANSL1	0.0706382	6.33353		EMILIN2	-0.11411	1.01931
ENSG00000068394	GPKOW	5.28	5.32	6.03	5.54333	0	0		GRB2	0.758321	28.4134		SLX1A	0.324806	0
ENSG00000068400	GRIPAP1	5.72	7.02	5.33	6.02333	0	0		SLC38A10	0.273028	15.0544		ARFIP2	0.278203	0.0842318
ENSG00000068438	FTSJ1	18.8	19.22	18.38	18.8	0	0		NPLOC4	-0.289753	7.57125		MRPL35	-0.0889073	0.0825491
ENSG00000068489	PRR11	24.12	22.84	26.71	24.5567	2.66667	0.108592		CSNK1D	0.11723	7.17802		RAN	0.219902	0.0341966
ENSG00000068615	REEP1	2.04	2.49	2.25	2.26	6	2.65487		SMCHD1	-0.131407	74.8104		INPP5K	-0.0585292	1.35474
ENSG00000068650	ATP11A	15.37	25.68	18.51	19.8533	406	20.45		RAB12	-0.554929	27.1465		MYBBP1A	0.275506	0.0875985
ENSG00000068654	POLR1A	21.35	18.63	16.55	18.8433	422.667	22.4306		SEH1L	0.433527	14.1595		TMEM128	-0.425212	0.588235
ENSG00000068697	LAPTM4A	27.15	30.52	29.34	29.0033	14.6667	0.505689		RNMT	0.0352233	19.2842		FIGNL1	0.203079	0.795136
ENSG00000068724	TTC7A	8.11	5.52	5.92	6.51667	60.3333	9.25831		TAF4B	0.0370949	181.434		UTP3	-0.091153	0
ENSG00000068745	IP6K2	26.34	30.31	26.03	27.56	12.3333	0.447508		GALNT1	0.390117	66.4703		WBP2	0.138066	0.329831
ENSG00000068781	STON1-GTF2A1L	0	0.04	0	0.0133333	2.66667	200		C18orf25	-0.104608	105.191		TRIM47	-0.0866938	0
ENSG00000068784	SRBD1	6.72	8.87	7.49	7.69333	1431	186.005		SMAD4	-0.258633	16.5962		GPS2	0.0560823	0
ENSG00000068793		28.34	31.45	29.75	29.8467	0	0		SOCS6	0.287364	35.3837		SDF2	0.295629	1.1206
ENSG00000068796	KIF2A	14.49	15.48	14.59	14.8533	543.333	36.5799		RAB4A	0.156225	77.979		ERAL1	-0.157411	0.270962
ENSG00000068831	RASGRP2	0.89	1.52	1.51	1.30667	0	0		ROCK1	-0.147106	120.205		PCNA	0.00208871	0.0725058
ENSG00000068878	PSME4	22.24	20.64	22.59	21.8233	153.667	7.04139		SS18	0.257952	40.5912		NXT1	-0.0921803	0.153516
ENSG00000068885	IFT80	3.91	7.73	8.87	6.83667	239	34.9586		COG2	0.130609	86.9221		RAB25	0.142105	0.0375469
ENSG00000068903	SIRT2	5.35	4.15	4.37	4.62333	17.6667	3.8212		INO80C	-0.279384	34.9628		DPH2	0.166152	0
ENSG00000068912	ERLEC1	5.72	7.06	5.22	6	103.667	17.2778		DYM	0.0203443	142.281		TOE1	0.240122	0
ENSG00000068971	PPP2R5B	2.58	2.84	1.87	2.43	0	0		LMAN1	0.000400534	32.3873		MUTYH	0.00180536	0.33456
ENSG00000068976	PYGM	0.21	0.17	0.14	0.173333	0	0		ZBTB40	0.384179	160.067		RBM38	0.0141871	0.177384
ENSG00000068985	PAGE1	0	0	0	0	0	0		HNRNPM	-0.0192333	1.89416		FBXO44	0.156784	0
ENSG00000069011	PITX1	10.93	13.82	12.39	12.38	0	0		GATAD2A	0.10911	22.8347		BEX2	0.158747	0
ENSG00000069018	TRPC7	0	0.2	0	0.0666667	0	0		ZNF146	0.0321549	21.5919		TCEAL4	0.0835435	0.296121
ENSG00000069020	MAST4	0.98	1.14	1.43	1.18333	114	96.338		RPS19	0.0674266	0.344215		HSPBP1	0.169659	0.560282
ENSG00000069122	ADGRF5	0.05	0.33	0.08	0.153333	0	0		ZNF544	-0.201996	28.2552		CNDP2	0.158038	0.291477
ENSG00000069188	SDK2	0	0	0	0	0	0		SH3GL1	0.136677	4.63968		MKRN1	0.770466	0.629614
ENSG00000069206	ADAM7	0	0	0	0	0	0		SUGP1	-0.237544	13.7748		CCDC59	0.0506691	0
ENSG00000069248	NUP133	15.31	15.64	14.86	15.27	136.667	8.95001		SYMPK	0.11671	6.31719		RRAS2	-0.25641	0
ENSG00000069275	NUCKS1	79.45	76.54	71.86	75.95	360	4.73996		TRAPPC12	-0.100074	61.8099		SARAF	0.0114145	0
ENSG00000069329	VPS35	32.76	37.99	44.55	38.4333	32	0.832611		WDR43	0.172269	7.04773		MEN1	0.138699	0
ENSG00000069345	DNAJA2	30.24	32.6	28.83	30.5567	3.66667	0.119996		PEX13	-0.0329603	18.3596		IER3IP1	-0.0355339	2.65649
ENSG00000069399	BCL3	5.62	5.37	6.33	5.77333	0	0		EHBP1	-0.198511	115.608		MRPS36	0.0313171	0
ENSG00000069424	KCNAB2	3.76	3.49	2.76	3.33667	65.6667	19.6803		ACTR2	0.301576	3.52949		CCNB1	0.052596	0.0885487
ENSG00000069431	ABCC9	0	0	0	0	6	0		PNO1	-0.0234843	39.2328		CDK7	0.0729087	0
ENSG00000069482	GAL	29.02	28.73	29.77	29.1733	9.66667	0.331353		PTCD3	0.170512	4.70421		BHLHE40	-0.172016	0.70688
ENSG00000069493	CLEC2D	0.82	1.16	1.47	1.15	36.3333	31.5942		ANKRD36	-0.195401	5.60531		EMC7	0.00443333	1.24102
ENSG00000069509	FUNDC1	6.17	5.56	5.61	5.78	5	0.865052		LIMS1	0.0802988	48.1497		PSRC1	0.135413	0
ENSG00000069535	MAOB	7.4	7.22	6.31	6.97667	48.6667	6.97563		TTL	0.0108402	39.5508		LAMTOR5	-0.0521426	0
ENSG00000069667	RORA	0.2	0.49	0.25	0.313333	10.6667	34.0426		RERE	-0.406046	150.624		TMEM106C	-0.409142	0.0953562
ENSG00000069696	DRD4	0.1	0.65	0.73	0.493333	9	18.2432		ARHGEF4	0.0323417	107.624		IAH1	0.196852	0
ENSG00000069702	TGFBR3	1.77	2.91	2.42	2.36667	60.6667	25.6338		CCNT2	0.0138282	49.4937		LDHA	0.0629798	0
ENSG00000069712		0.46	0.38	0.38	0.406667	0	0		RAB3GAP1	-0.126292	75.5785		IL6ST	-0.172409	3.72093
ENSG00000069764	PLA2G10	0.14	0.24	0	0.126667	0	0		FMNL2	-0.117968	202.735		CCNH	-0.0316372	1.07626
ENSG00000069812	HES2	1.64	1.56	2.96	2.05333	0	0		PKP4	-0.453898	68.9609		STK26	-0.0897421	0
ENSG00000069849	ATP1B3	56.45	54.08	61.12	57.2167	927.333	16.2074		UBR3	-0.0943935	111.807		CDCA8	0.0245738	0.244223
ENSG00000069869	NEDD4	2.56	1.99	3.34	2.63	547	207.985		MTX2	-0.191789	55.7575		PRPF38A	0.0567697	0.691612
ENSG00000069943	PIGB	4.41	6.47	5.29	5.39	33.6667	6.24613		PPP1R1C	-0.357017	329.148		TIMM10	-0.17975	0
ENSG00000069956	MAPK6	23.66	25.57	23.58	24.27	1370.67	56.4758		ZC3H15	-0.109522	11.792		DHX34	0.162248	1.68748
ENSG00000069966	GNB5	6.14	6.38	6.62	6.38	55.6667	8.72518		RCC2	0.183392	3.2699		TMED7	0.246896	1.19743
ENSG00000069974	RAB27A	3.66	2.33	4.04	3.34333	79.3333	23.7288		ACSL3	-0.0978105	25.5329		RFK	0.0576739	0.78329
ENSG00000069998	HDHD5	16.06	19.04	17.36	17.4867	0	0		SP140L	-0.231075	159.127		CTSL	0.0848379	0
ENSG00000070010	UFD1	38.81	39.84	40.1	39.5833	0	0		EIF4G3	-0.0373981	169.54		ISCA1	-0.100628	0.373134
ENSG00000070018	LRP6	7.35	6.91	8.57	7.61	739.667	97.1967		PSMD1	-0.0869816	24.9435		MSI1	-0.214414	0.837776
ENSG00000070019	GUCY2C	0	0	0	0	10	0		AGAP1	-0.000804495	235.667		TBX3	0.105895	1.89104
ENSG00000070031	SCT	0.43	0.5	0.37	0.433333	0	0		SCLY	-0.483929	25.5905		KHDC1	-0.176977	12.2302
ENSG00000070047	PHRF1	15.18	16.6	14.44	15.4067	125.333	8.13501		SH3YL1	0.567141	80.3628		CD63	0.165843	0
ENSG00000070061	ELP1	10.94	11.35	9.13	10.4733	928.667	88.6696		NBAS	0.117126	310.592		BLOC1S1	0.625512	0
ENSG00000070081	NUCB2	9.65	9.43	10.02	9.7	22.6667	2.33677		SLC5A6	-0.0748899	13.5052		TROAP	0.168089	0
ENSG00000070087	PFN2	44.84	52.95	49.51	49.1	110.333	2.24711		GALNT14	-0.433945	84.4868		ESPL1	-0.0354845	0
ENSG00000070159	PTPN3	8.95	9.99	10.87	9.93667	629.667	63.368		SOS1	-0.233924	48.7631		CCDC142	-0.14519	0.514801
ENSG00000070182	SPTB	1.19	1.38	1.53	1.36667	21	15.3659		MAP4K3	0.172355	167.015		KLHL36	0.0356532	2.91193
ENSG00000070190	DAPP1	0.05	0	0.12	0.0566667	0	0		SRBD1	-0.150808	186.005		FHOD1	0.483848	0
ENSG00000070193	FGF10	0	0	0	0	0	0		SRSF4	0.0458452	9.68609		ABCB10	-0.00488306	2.5395
ENSG00000070214	SLC44A1	8.88	8.65	8.91	8.81333	635.333	72.0877		PTP4A2	-0.0227374	5.49879		GLUL	0.0811336	0.190673
ENSG00000070269	TMEM260	4.01	3.29	2.17	3.15667	75.3333	23.8648		IMMT	0.11224	12.5563		MRPL44	0.0732741	0.1228
ENSG00000070366	SMG6	8.38	8.1	7.69	8.05667	1748	216.963		KANSL3	0.0789629	15.0258		COX5B	0.16824	0.104131
ENSG00000070367	EXOC5	16.97	18.99	20	18.6533	585	31.3617		FHL2	0.0591782	13.5172		C2orf49	-0.286305	0.83426
ENSG00000070371	CLTCL1	1.97	1.73	2.16	1.95333	0	0		CLASP1	0.238116	161.933		CKAP4	0.0763736	0.200938
ENSG00000070388	FGF22	0.48	0.09	0.14	0.236667	0	0		WDR33	0.164273	93.2188		NUDT15	-0.25221	0.734137
ENSG00000070404	FSTL3	4.89	4.62	3.56	4.35667	0	0		SMIM12	-0.0630249	47.3287		ZDHHC4	-0.0480205	0.128894
ENSG00000070413	DGCR2	12.65	12.4	12.4	12.4833	427	34.2056		TLK1	-0.028426	96.5116		TBRG4	0.0822649	0.0574949
ENSG00000070423	RNF126	27.43	30.97	28.01	28.8033	4	0.138873		TRIP12	-0.151396	21.9003		TTYH3	-0.0286127	2.13318
ENSG00000070444	MNT	4.85	5.59	7.08	5.84	7.66667	1.31279		USP40	-0.234524	32.0629		RSAD1	-0.124025	0.291545
ENSG00000070476	ZXDC	7.34	7.63	7.85	7.60667	150.667	19.8072		PSMF1	-0.0188779	8.20366		SRSF1	0.0989872	0.590136
ENSG00000070495	JMJD6	19.71	21.49	17.62	19.6067	30	1.53009		PTPRA	0.100227	109.211		TACO1	-0.0441628	0
ENSG00000070501	POLB	13.2	17.54	18.3	16.3467	350.333	21.4315		ATRN	0.123336	247.601		VPS45	-0.189962	0
ENSG00000070526	ST6GALNAC1	0	0.29	0	0.0966667	0	0		ERI3	-5.71e-05	73.9462		SMPD4	-0.0192982	0.129378
ENSG00000070540	WIPI1	4.36	5.73	7.54	5.87667	6.33333	1.07771		CHMP4B	-0.0255796	18.2554		IMP4	0.251513	0
ENSG00000070601	FRMPD1	0.26	0.11	0.47	0.28	2	7.14286		RPN2	0.14361	3.89913		STAM	0.172395	0
ENSG00000070610	GBA2	11.2	16.88	16.37	14.8167	13	0.87739		RPRD1B	0.184558	107.85		LRRC8A	-0.203223	2.45869
ENSG00000070614	NDST1	9.78	9.8	10.08	9.88667	257.667	26.062		ACTR5	-0.0157463	29.9777		CDK9	0.344454	0.154842
ENSG00000070669	ASNS	26.04	27.86	27.6	27.1667	65.6667	2.41718		STK4	-0.234956	44.8044		ODF2	0.132482	0.091954
ENSG00000070718	AP3M2	11.55	8.44	8.33	9.44	46	4.87288		NCOA3	-0.0164284	75.0546		TOR1B	-0.110193	1.6469
ENSG00000070729	CNGB1	0	0	0	0	0	0		VAPB	-0.0697587	75.155		C9orf78	0.458895	0.118906
ENSG00000070731	ST6GALNAC2	4.9	5.9	5.42	5.40667	0	0		FKBP1A	0.0196277	4.06452		KLF4	-0.197052	0
ENSG00000070748	CHAT	0	0	0	0	0	0		BACE2	-0.29846	40.4329		TOR1A	0.124567	0
ENSG00000070756	PABPC1	1628.42	1706.11	1679.22	1671.25	218.667	0.13084		AGPAT3	-0.153882	38.8916		SLC2A8	0.0423841	0
ENSG00000070759	TESK2	1.08	0.77	0.87	0.906667	151	166.544		COL18A1	-0.0926415	25.8571		SLC31A1	-0.375343	2.3213
ENSG00000070761	CFAP20	16.76	16.8	19.94	17.8333	0	0		PAXBP1	-0.24174	10.3902		FPGS	0.529857	0
ENSG00000070770	CSNK2A2	25.04	25.13	24.03	24.7333	260.333	10.5256		HMGN1	0.208634	1.83493		PDCL	0.307901	0.373832
ENSG00000070778	PTPN21	3.47	3.74	3.81	3.67333	65.3333	17.7858		WDR4	0.170223	77.6636		ARPC5L	0.0648427	0.428113
ENSG00000070785	EIF2B3	6.61	8.25	8.82	7.89333	531	67.272		TNRC6B	-0.162676	102.18		RANBP6	0.0436749	0
ENSG00000070808	CAMK2A	0	0.05	0	0.0166667	0	0		SREBF2	-0.238087	19.4709		GRHPR	0.304568	0.837098
ENSG00000070814	TCOF1	34	33.44	33.24	33.56	26	0.774732		PPP6R2	-0.0423412	70.1463		ALDH1B1	0.209342	0.249472
ENSG00000070831	CDC42	69.13	73.32	68.27	70.24	434.333	6.18356		PITPNB	0.203907	51.816		HINT2	-0.206373	0
ENSG00000070882	OSBPL3	14.26	13.65	15.17	14.36	1750.67	121.913		SLC25A17	-0.00944224	52.0823		ARHGEF39	-0.217248	0.189897
ENSG00000070886	EPHA8	0	0	0	0	1.33333	0		POLR3H	0.412922	9.41018		RPS6	0.0414892	0.0026679
ENSG00000070915	SLC12A3	0	0	0	0	0	0		DOCK7	-0.351197	142.989		CNPY3	0.420327	1.6825
ENSG00000070950	RAD18	11.01	9.05	8.9	9.65333	531.333	55.0414		UBE2E1	-0.0198392	36.1963		FOXP4	-0.169513	9.96865
ENSG00000070961	ATP2B1	14.33	15.21	15.43	14.99	996	66.4443		ZNF621	-0.501564	25.4938		YIPF3	-0.196031	0.0962835
ENSG00000070985	TRPM5	0.04	0.02	0.03	0.03	0	0		NKTR	-0.0936041	48.6439		TUBB2A	-0.3098	0
ENSG00000071051	NCK2	8.35	9.17	8.66	8.72667	407.333	46.6769		DHX30	0.0194483	5.94024		TCF19	-0.432817	0
ENSG00000071054	MAP4K4	27.07	33.13	32.05	30.75	1394.33	45.3442		ZNF589	-0.188959	88.4076		FLOT1	-0.0299076	0
ENSG00000071073	MGAT4A	1.44	2.23	1.99	1.88667	50.6667	26.8551		RBM6	-0.0184247	91.4639		IER3	-0.0124235	0
ENSG00000071082	RPL31	315.9	353.48	328.58	332.653	6.66667	0.0200409		ANKRD13C	-0.108804	86.7242		MDC1	-0.0864618	0
ENSG00000071127	WDR1	76.47	81.68	78.86	79.0033	83.3333	1.05481		RAD54L2	-0.159522	48.435		ATAT1	-0.25489	0
ENSG00000071189	SNX13	8.55	8.62	8.27	8.48	1265.67	149.253		ALCAM	-0.227308	70.3947		NRM	-0.126277	0
ENSG00000071203	MS4A12	0	0	0	0	0	0		BBX	0.394304	131.753		VARS2	0.126402	0
ENSG00000071205	ARHGAP10	9.82	8.63	8.96	9.13667	2278.67	249.398		C3orf52	-0.424022	317.72		TAF8	0.426893	5.82789
ENSG00000071242	RPS6KA2	1.14	1.22	1.07	1.14333	385.333	337.026		CDV3	0.420471	4.06091		MRPL15	-0.135455	0.685729
ENSG00000071243	ING3	5.06	4.71	6.28	5.35	309	57.757		NCK1	0.0189438	61.8361		SDCBP	-0.0518311	0.456673
ENSG00000071246	VASH1	2.44	2.66	2.64	2.58	0	0		ARMC8	-0.167881	55.5841		SLC37A4	-0.151412	0
ENSG00000071282	LMCD1	0.9	0.59	0.67	0.72	0	0		SEC62	-0.0302358	7.86207		C11orf1	0.0586642	0
ENSG00000071462	BUD23	55.27	60.92	49.41	55.2	150.667	2.72947		CCDC50	0.00329676	46.9697		KIF23	-0.570192	1.58172
ENSG00000071537	SEL1L	8.33	9.61	8.42	8.78667	161	18.3232		LRCH3	-0.125975	43.7167		RPLP1	0.0100341	0.00949615
ENSG00000071539	TRIP13	19.57	17.09	21.17	19.2767	13	0.67439		VGLL4	-0.124979	67.8041		PAK6	0.293149	1.80099
ENSG00000071553	ATP6AP1	11.01	14.39	12.97	12.79	0	0		ANKRD28	0.067168	146.547		PREB	0.177208	0.0759013
ENSG00000071564	TCF3	48.39	55.95	62.04	55.46	93.6667	1.6889		UBP1	0.118557	15.996		CALHM2	0.203488	0
ENSG00000071575	TRIB2	5.02	5.24	5.85	5.37	13.3333	2.48293		CLASP2	-0.0571903	132.15		CEP55	-0.0616796	0.618263
ENSG00000071626	DAZAP1	53.71	69.08	70.44	64.41	679.667	10.5522		ARHGEF3	-0.202141	145.154		DNA2	-0.334382	1.17165
ENSG00000071655	MBD3	17.09	25.74	21.55	21.46	11.6667	0.543647		SUCLG2	-0.0164921	87.2741		SMARCAL1	-0.0290601	2.03879
ENSG00000071677	PRLH	0	0	0	0	0	0		TMED5	0.256306	13.8499		ASNSD1	-0.319198	1.59905
ENSG00000071794	HLTF	9.38	9.04	9.39	9.27	354.667	38.2596		GBE1	-0.0575539	219.05		METTL5	0.0088679	0.0355019
ENSG00000071859	FAM50A	13.3	16.32	14.92	14.8467	0	0		KPNA6	-0.355313	24.208		SSB	0.0140367	0.282357
ENSG00000071889	FAM3A	1.78	3.01	2.81	2.53333	0	0		GOLGB1	-0.16452	201.776		COX17	-0.240433	0.135618
ENSG00000071894	CPSF1	27.51	42.96	34.74	35.07	0	0		IQCB1	-0.194946	46.4803		UBL7	0.0383444	0.91209
ENSG00000071909	MYO3B	0.06	0.01	0	0.0233333	9.33333	400		KPNA1	-0.069248	72.4723		ZGRF1	-0.223581	0
ENSG00000071967	CYBRD1	4.27	4.69	5.94	4.96667	376	75.7047		TMCC1	0.12935	139.489		GUCD1	-0.00283208	0.137714
ENSG00000071991	CDH19	0	0.05	0	0.0166667	6	360		RBBP4	0.11034	4.36023		GABARAPL1	-0.623551	3.54176
ENSG00000071994	PDCD2	41.72	45.96	47.22	44.9667	0	0		ATP13A3	0.0223614	26.5849		ZCRB1	0.0403872	0.88164
ENSG00000072041	SLC6A15	0	0	0	0	0	0		PCYT1A	-0.0882761	15.8519		TMEM19	0.250802	0
ENSG00000072042	RDH11	22.28	26.27	26.29	24.9467	27.3333	1.09567		ADD1	0.163607	21.3239		SNRPF	0.0349294	0.285433
ENSG00000072062	PRKACA	23.54	26.14	23.45	24.3767	2.33333	0.09572		TRMT44	0.0131505	18.8475		RITA1	0.121132	0
ENSG00000072071	ADGRL1	17.52	22.49	17.77	19.26	0	0		MED28	0.0791201	40.7352		SDSL	-0.126064	0.336134
ENSG00000072080	SPP2	0	0	0	0	0	0		STIM2	0.122583	87.1654		MMAB	0.272131	0
ENSG00000072110	ACTN1	37.77	41.06	34.47	37.7667	340	9.00265		SRP72	0.0339414	4.29619		TCHP	-0.157385	1.91549
ENSG00000072121	ZFYVE26	4.44	4.79	4.77	4.66667	68.3333	14.6429		SLC16A1	0.234712	18.59		SUOX	0.158494	1.52381
ENSG00000072133	RPS6KA6	0	0	0	0	7.33333	0		EREG	0.653017	5.70363		TARBP2	-0.134554	0.451306
ENSG00000072134	EPN2	13.73	14.75	16.29	14.9233	365.667	24.503		USO1	0.1196	19.3403		NABP2	0.145913	0
ENSG00000072135	PTPN18	12.47	9.77	15.12	12.4533	200.667	16.1135		TRIM33	-0.0576364	83.681		ESYT1	-0.19079	0.284855
ENSG00000072163	LIMS2	0.25	0.51	0.4	0.386667	4.66667	12.069		KIAA1109	-0.407998	51.8233		VPS33A	-0.15172	1.4758
ENSG00000072182	ASIC4	0.24	0.26	0.26	0.253333	7	27.6316		ELMOD2	-0.0944034	17.8588		RHOF	-0.00894202	0
ENSG00000072195	SPEG	7.44	6.59	5.29	6.44	55	8.54037		ZNF330	-0.274174	19.1081		GRTP1	0.133492	4.06699
ENSG00000072201	LNX1	1.48	1.15	0.84	1.15667	25.6667	22.1902		GALNT7	-0.329067	139.312		SORD	0.168746	0.340545
ENSG00000072210	ALDH3A2	22.8	23.18	25.79	23.9233	151	6.31183		TPM3	0.0895308	3.79817		ZSCAN29	-0.0563237	0.918836
ENSG00000072274	TFRC	86.62	74.67	74.77	78.6867	189.333	2.40617		ADAR	-0.0283514	8.32143		SLC27A2	-0.0981293	0.535045
ENSG00000072310	SREBF1	46.46	64.19	49.13	53.26	45.3333	0.85117		YY1AP1	0.109405	7.4353		SRP14	-0.0429779	0.025294
ENSG00000072315	TRPC5	0.05	0.07	0.08	0.0666667	23	345		PPA2	-0.0387828	74.2057		COMMD4	-0.00820518	0
ENSG00000072364	AFF4	18.32	13.4	13.61	15.11	943	62.409		SCLT1	-0.0564257	88.9714		WDR61	0.126566	0.454998
ENSG00000072401	UBE2D1	8.77	8.55	9.16	8.82667	71.6667	8.11934		ZNF131	-8.17e-05	43.769		MAN2C1	-0.103797	0.671835
ENSG00000072415	PALS1	5.43	5.65	6.18	5.75333	0	0		RC3H1	0.232617	65.4135		TPM1	-0.211303	0.444115
ENSG00000072422	RHOBTB1	1.07	0.59	1.07	0.91	0	0		SCAMP1	0.0623207	77.947		PIF1	-0.604342	0
ENSG00000072444		0	0	0	0	0	0		ABL2	-0.217115	161.217		ULK3	-0.204256	0
ENSG00000072501	SMC1A	31.51	27.41	32.84	30.5867	0	0		APC	-0.037453	133.085		POLG	-0.0572066	1.70358
ENSG00000072506	HSD17B10	37.53	43.12	40.71	40.4533	0	0		HSD17B4	-0.20852	12.2057		UNC45A	-0.0112827	0
ENSG00000072518	MARK2	16.04	16.05	14.76	15.6167	1105.67	70.8004		UBE2D2	0.0785911	9.49614		FURIN	-0.221639	0.177357
ENSG00000072571	HMMR	11.43	12.47	12.09	11.9967	6.33333	0.527924		TCERG1	-0.134302	38.827		DHX38	0.0555347	0.200364
ENSG00000072609	CHFR	0.1	0.06	0	0.0533333	0	0		G3BP1	-0.178742	6.62678		MARVELD3	0.162347	0.358584
ENSG00000072657	TRHDE	0.58	0.94	0.31	0.61	18	29.5082		GALNT10	-0.0214502	70.5961		CPNE2	-0.135676	5.53423
ENSG00000072682	P4HA2	6.5	7.14	5.81	6.48333	38.3333	5.9126		TTC1	-0.214877	30.1212		KATNB1	0.136115	0
ENSG00000072694	FCGR2B	0	0	0	0	0	0		RANBP17	-0.358452	250.873		GCSH	0.0988379	0.151485
ENSG00000072736	NFATC3	11.25	13.19	11.45	11.9633	1023.33	85.5391		MAML1	-0.0426538	31.3475		CMTM3	-0.428908	0.591178
ENSG00000072756	TRNT1	12.16	8.54	7.97	9.55667	224.667	23.5089		CNOT6	-0.0981434	51.3705		NOL3	0.391011	0
ENSG00000072778	ACADVL	84.37	106.81	86.95	92.71	3	0.032359		DROSHA	0.0945821	47.5434		MAP1LC3B	-0.0174066	0
ENSG00000072786	STK10	13.61	13.3	13.95	13.62	204.333	15.0024		DHX29	0.0226852	22.4428		OSGIN1	-0.601319	0
ENSG00000072803	FBXW11	13.52	15.78	18.57	15.9567	971.333	60.8732		MIER3	-0.108817	65.5323		RHOT2	0.0102302	0
ENSG00000072818	ACAP1	2.28	3.87	2.52	2.89	0	0		WDR41	0.18873	18.7486		RPS2	0.093684	0.00894021
ENSG00000072832	CRMP1	0	0	0	0	0	0		PGGT1B	0.221739	47.8384		NDUFB10	0.386136	0.0549602
ENSG00000072840	EVC	0.07	0.04	0	0.0366667	7.66667	209.091		RAPGEF6	-0.301993	204.26		COPS3	0.0038313	0.181637
ENSG00000072849	DERL2	12.57	13.4	15.38	13.7833	100.333	7.27932		RPS14	0.104371	0.307221		C17orf80	-0.0932089	0.526143
ENSG00000072858	SIDT1	0	0.15	0.2	0.116667	4	34.2857		PANK3	0.281094	15.9366		TOB1	0.106661	0.4814
ENSG00000072864	NDE1	17.39	15.98	18.03	17.1333	72	4.20233		UIMC1	-0.131824	76.6528		SLC39A6	0.440868	1.29199
ENSG00000072952	IRAG1	1.18	0.85	0.91	0.98	225.333	229.932		CDKAL1	-0.0449153	510.343		ARRB2	0.111333	0.394615
ENSG00000072954	TMEM38A	1.63	1.96	2.78	2.12333	1.33333	0.627943		BRPF3	-0.266112	36.9525		WRAP53	-0.112085	0.860534
ENSG00000072958	AP1M1	18.91	20.89	18.1	19.3	98	5.07772		POLH	0.589785	41.037		SAT2	0.150548	0
ENSG00000073008	PVR	20.31	19.1	18.75	19.3867	24	1.23796		HSP90AB1	0.199123	0.0555628		ARHGDIA	0.00812489	0.0124187
ENSG00000073009		4.73	6.41	6.91	6.01667	0	0		LRRC1	-0.147404	96.05		TMC6	-0.458635	0.288184
ENSG00000073050	XRCC1	8.81	11.27	10.74	10.2733	4.33333	0.421804		ZNF451	0.132796	28.1459		SLC16A3	0.259835	0.228718
ENSG00000073060	SCARB1	29.87	32.27	35.54	32.56	274.333	8.42547		PHF3	-0.144644	75.7178		ANAPC11	-0.411158	0
ENSG00000073067	CYP2W1	0.33	0.07	0.1	0.166667	0	0		CD109	0.0604264	97.2496		FN3KRP	-0.121043	0.553506
ENSG00000073111	MCM2	41.68	49.46	43.63	44.9233	11.6667	0.259702		GPATCH2	-0.361019	187.147		NARF	0.0740797	0.152698
ENSG00000073146	MOV10L1	0.07	0	0	0.0233333	0	0		HEBP2	-0.206347	35.4595		TRIM65	0.286773	0
ENSG00000073150	PANX2	1.42	1.37	1.23	1.34	0	0		AIG1	0.0516169	156.306		CBX8	-0.00131344	0
ENSG00000073169	SELENOO	8.11	8.01	6.26	7.46	0	0		LTV1	0.0206472	10.6862		CEP131	0.18952	0
ENSG00000073282	TP63	0.06	0	0.32	0.126667	0	0		UTRN	-0.605029	59.7294		CBX4	0.478926	0.291439
ENSG00000073331	ALPK1	3.07	3.39	3.06	3.17333	215.667	67.9622		MTHFD1L	0.163268	45.9555		MBD1	0.0657028	0
ENSG00000073350	LLGL2	26.8	30.95	30.66	29.47	43.3333	1.47042		AKAP12	0.38893	11.1242		PMAIP1	-0.460904	0.983986
ENSG00000073417	PDE8A	11.08	8.86	8.67	9.53667	1564.33	164.034		ARID1B	-0.165527	122.14		P3H4	0.421	0
ENSG00000073464	CLCN4	1.69	1.26	0.86	1.27	11.6667	9.18635		MAP3K4	0.0186724	66.8712		NT5C3B	0.142114	0
ENSG00000073536	NLE1	14.37	13.95	17.5	15.2733	61.6667	4.03754		QKI	-0.0489692	51.2099		ERBB2	0.272222	0.611539
ENSG00000073578	SDHA	35	35.69	46.41	39.0333	17	0.435525		RANBP9	0.217449	59.0623		MIEN1	0.204101	0.289376
ENSG00000073584	SMARCE1	47.36	58.83	62.6	56.2633	30.3333	0.539131		TAF5L	0.0873511	12.2646		FKBP10	0.0409233	0
ENSG00000073598	FNDC8	0.35	0.16	0.33	0.28	0	0		EPB41L2	0.166882	34.7113		SAMD1	0.256387	0.242772
ENSG00000073605	GSDMB	6.08	4.95	3.19	4.74	51	10.7595		MAP7	0.158577	116.284		SLC39A3	0.388797	0
ENSG00000073614	KDM5A	8.83	8.91	8.77	8.83667	1135.67	128.518		NFYC	0.272781	22.7119		PFKL	0.267316	0.124844
ENSG00000073670	ADAM11	1.13	0.76	0.79	0.893333	0	0		RBAK	0.0282442	36.3485		FEM1A	0.149077	0
ENSG00000073711	PPP2R3A	1.92	1.95	2.25	2.04	220.667	108.17		BZW2	0.447744	13.9787		MVB12A	0.339958	0.234338
ENSG00000073712	FERMT2	4.89	5.68	3.85	4.80667	216.333	45.0069		TPST1	-0.18654	160.958		DUS3L	0.170887	0
ENSG00000073734	ABCB11	0	0	0	0	3	0		TYW1	0.130053	153.028		IFITM3	0.242529	0
ENSG00000073737	DHRS9	0	0	0.12	0.04	2	50		RSBN1L	0.133247	58.7593		COL6A1	0.257393	0
ENSG00000073754	CD5L	0	0	0	0	0	0		SRRT	-0.00147926	8.39005		SOD1	0.0899323	0
ENSG00000073756	PTGS2	0.33	0.37	0.07	0.256667	0	0		RINT1	0.0867419	22.1861		SCYL1	0.188678	0
ENSG00000073792	IGF2BP2	34.31	33.36	42.62	36.7633	4716	128.28		WNT16	-0.0702469	6.3502		TMEM50B	-0.451093	0.722282
ENSG00000073803	MAP3K13	4.44	5.21	4.93	4.86	1076	221.399		ZNF282	-0.0304006	34.8679		AKT1	0.0471856	0.0906783
ENSG00000073849	ST6GAL1	5.28	7.48	6.13	6.29667	595.333	94.5474		EIF2AK1	0.209789	3.14159		EMP3	-0.00339199	0.321146
ENSG00000073861	TBX21	0	0	0	0	0	0		HNRNPA2B1	-0.0245549	1.28644		RNPEPL1	0.148689	0
ENSG00000073905	VDAC1P1	0.25	0.45	0.46	0.386667	49.6667	128.448		HIBADH	-0.191575	132.055		CAPN10	-0.0899971	0
ENSG00000073910	FRY	0.34	0.61	0.35	0.433333	3.66667	8.46154		SLC25A13	-0.182895	180.812		PSMB6	-0.0698492	0.0242915
ENSG00000073921	PICALM	25.75	26.83	26.59	26.39	843.667	31.9692		ORC5	-0.0901073	37.8248		RPS11	0.0699476	0.00290628
ENSG00000073969	NSF	15.8	16.64	15.95	16.13	181.333	11.242		HIPK2	0.0136711	51.4819		RPL13A	0.106235	0.0069976
ENSG00000074047	GLI2	0.3	0.89	0.38	0.523333	13	24.8408		AGPAT5	-0.544939	35.0913		ARHGEF19	0.462308	1.54827
ENSG00000074054	CLASP1	16.7	10.8	13.06	13.52	2189.33	161.933		XPO7	-0.0417112	20.1886		EFHD2	0.166291	0.383772
ENSG00000074071	MRPS34	50.08	58.28	50.68	53.0133	0	0		DOCK5	-0.0744873	83.4094		SH3BGRL3	0.380163	0.498753
ENSG00000074181	NOTCH3	2.68	2.8	2.49	2.65667	168.667	63.4881		RAB18	0.25456	15.8778		CNKSR1	-0.152987	0.992991
ENSG00000074201	CLNS1A	57.66	48.42	50.35	52.1433	139.333	2.67212		FNTA	-0.0322318	12.1279		ZNF593	0.216015	0
ENSG00000074211	PPP2R2C	8.19	9.13	7.15	8.15667	74.3333	9.1132		UBE2V2	0.0329397	9.08503		PLK4	-0.0962915	0.541465
ENSG00000074219	TEAD2	9.61	11.94	12.17	11.24	99.6667	8.86714		WWP1	-0.111732	46.1516		MAP3K6	-0.301734	0
ENSG00000074266	EED	12.38	10.34	12.55	11.7567	257	21.8599		ESRP1	0.0725224	17.6757		GPN2	-0.19679	0
ENSG00000074276	CDHR2	0.31	1.56	0.82	0.896667	0	0		GRHL2	-0.266234	114.977		SYTL1	0.228514	0.315657
ENSG00000074317	SNCB	0	0	0	0	0	0		CREM	-0.1079	14.4046		TINAGL1	-0.213142	1.04035
ENSG00000074319	TSG101	26.14	31.58	35.07	30.93	345.333	11.165		CCNY	-0.0115217	130.76		RPS8	0.0857623	0
ENSG00000074356	NCBP3	16.75	14.75	15.17	15.5567	0	0		ERICH1	0.0985277	22.3858		KIF2C	-0.231639	0
ENSG00000074370	ATP2A3	4.91	4.47	4.19	4.52333	1.33333	0.294768		BMS1	0.108132	42.7052		MPC2	0.0178801	0
ENSG00000074410	CA12	1.26	1	1.89	1.38333	7.66667	5.54217		MTUS1	0.22412	26.3675		UFC1	0.222893	0
ENSG00000074416	MGLL	2.73	1.08	0.71	1.50667	6	3.9823		TNFRSF10D	-0.191157	39.29		USP21	-0.0947786	0.352823
ENSG00000074527	NTN4	0.88	0.89	1	0.923333	26.3333	28.5199		NSMAF	-0.267755	28.4211		MRPL24	0.0692428	0
ENSG00000074582	BCS1L	15.8	25.37	15.06	18.7433	0	0		TRAM1	-0.120108	8.8378		CRABP2	0.557297	0.0732735
ENSG00000074590	NUAK1	1.01	2.36	1.6	1.65667	9	5.4326		CAMTA1	0.17107	150.619		TOR1AIP1	0.020983	2.26428
ENSG00000074603	DPP8	8.54	9.98	8.88	9.13333	48.6667	5.32847		IMPA1	-0.313673	18.5219		SF3B4	0.000540398	0
ENSG00000074621	SLC24A1	3.28	2.53	2.32	2.71	2.33333	0.861009		YWHAZ	0.0441417	2.43658		ZNF687	0.248238	0.255646
ENSG00000074657	ZNF532	3.68	4.78	6.04	4.83333	141.333	29.2414		NUDCD1	-0.0390315	30.9174		ANP32E	0.170393	0
ENSG00000074660	SCARF1	0.16	0.21	0.35	0.24	0	0		REEP3	-0.255193	162.193		ENSA	-0.107319	0.194816
ENSG00000074695	LMAN1	16.4	16.76	14.76	15.9733	517.333	32.3873		EEF1D	0.00244075	1.63027		MRPL9	0.0312326	0.0393933
ENSG00000074696	HACD3	19.05	22.55	22.45	21.35	0	0		DDX21	-0.038452	3.95912		EIF2D	0.130209	0
ENSG00000074706	IPCEF1	0.02	0.01	0	0.01	0	0		UBE2R2	0.138886	38.4699		ATP8B2	0.341119	2.78384
ENSG00000074755	ZZEF1	5.33	5.58	6.4	5.77	338.667	58.6944		SUPV3L1	0.355402	6.35609		ADAM15	-0.004251	0.152376
ENSG00000074771	NOX3	0	0	0	0	0	0		VPS13A	-0.369303	94.6869		RAB13	0.0650078	0.538015
ENSG00000074800	ENO1	543.59	585.99	556.97	562.183	196	0.348641		SPIN1	0.054558	48.7742		SNAPIN	0.207766	0
ENSG00000074803	SLC12A1	0	0	0	0	0	0		ZNF462	0.0885432	147.538		HAX1	0.132245	0
ENSG00000074842	MYDGF	23.45	28.01	24.92	25.46	0	0		HSDL2	0.142221	28.9413		ILF2	0.0757365	0.0122264
ENSG00000074855	ANO8	3.64	3.72	2.68	3.34667	0	0		KIAA1958	0.0737838	180.972		INTS3	-0.0313034	0
ENSG00000074935	TUBE1	8.95	7.01	10.06	8.67333	0	0		APTX	0.239952	63.9002		GUK1	0.0427056	0.242447
ENSG00000074964	ARHGEF10L	3.16	4.25	3.41	3.60667	105.333	29.2052		FANCG	-0.0840895	2.15584		C1orf35	-0.298768	0
ENSG00000074966	TXK	1.08	0.61	1.31	1	312.333	312.333		ABHD17B	0.0886151	40.9968		PYCR2	0.0638794	0.424128
ENSG00000075035	WSCD2	0	0	0	0	0	0		MAST2	-0.0655449	76.5001		EPHX1	0.150044	1.13422
ENSG00000075043	KCNQ2	11.47	15.59	13.27	13.4433	60	4.46318		RPS24	0.0590121	0.518694		ETNK2	-0.334039	0
ENSG00000075073	TACR2	0.16	0.09	0.14	0.13	4	30.7692		POLE3	0.21843	9.17578		ARL8A	-0.284146	1.51966
ENSG00000075089	ACTR6	8.41	6.71	7.62	7.58	2	0.263852		CDK5RAP2	-0.0459789	37.9427		RHOB	0.184329	0
ENSG00000075131	TIPIN	18.42	13.51	13.51	15.1467	0	0		MED27	0.000780939	96.1527		CHAC2	0.0526536	0
ENSG00000075142	SRI	33.41	34.62	31.21	33.08	56.6667	1.71302		DDX31	0.100652	51.8259		RPS27A	-0.0462447	0.0172241
ENSG00000075151	EIF4G3	12.69	12.84	15.77	13.7667	2334	169.54		CAMSAP1	-0.150007	93.28		CIAO1	0.325961	0
ENSG00000075188	NUP37	22.6	20.79	21.29	21.56	169.667	7.86951		ANAPC2	0.070381	8.09339		TPRKB	-0.0552891	0.181818
ENSG00000075213	SEMA3A	1.2	3.59	3.94	2.91	82	28.1787		KDM6A	-0.172578	187.957		TEX261	-0.0667934	0
ENSG00000075218	GTSE1	14.69	15.73	14.37	14.93	24.3333	1.62983		ARAF	-0.0627938	5.18672		TMEM177	0.152691	0.340483
ENSG00000075223	SEMA3C	14.77	11.56	13.68	13.3367	1209.67	90.7023		NSUN4	-0.223553	20.2713		FAHD2B	-0.332195	0
ENSG00000075234	TTC38	5.8	9.41	6.44	7.21667	0	0		COL4A5	-0.371487	182.517		POLR2D	-0.00325131	0.113914
ENSG00000075239	ACAT1	41.52	36.95	29.24	35.9033	260.333	7.25095		BTAF1	-0.21081	45.1418		HSPD1	0.175743	0.0607316
ENSG00000075240	GRAMD4	4.82	3.59	5.92	4.77667	3.66667	0.76762		MED14	0.232289	33.0582		HES6	-0.115806	0
ENSG00000075275	CELSR1	4.42	4.69	5.13	4.74667	38	8.00562		RPS4X	0.0172878	0.245513		FANCD2	0.0410854	3.08203
ENSG00000075290	WNT8B	0.46	0.38	0.45	0.43	0	0		LCOR	0.433568	105.965		CTDSP1	-0.0501646	0.394089
ENSG00000075292	ZNF638	32.51	25.71	32.55	30.2567	3259.33	107.723		ABCB7	-0.017648	112.401		STK11IP	0.0989665	1.24031
ENSG00000075303	SLC25A40	9.49	8.91	12.55	10.3167	44	4.26494		CHM	-0.0567149	106.763		GMPPA	0.403728	0
ENSG00000075336	TIMM21	15.84	11.45	15.65	14.3133	24.6667	1.72333		MORC4	0.0892462	53.0648		MANF	0.192358	0
ENSG00000075340	ADD2	0	0	0	0	0	0		ACSL4	0.242338	59.5845		EIF2B5	0.178248	0.218882
ENSG00000075388	FGF4	0	0	0	0	0	0		THOC2	-0.0345123	37.8859		TRMT10A	-0.280954	2.1978
ENSG00000075391	RASAL2	4.81	4.51	4.25	4.52333	1009.67	223.213		SMARCA1	-0.0624191	37.6386		PYURF	-0.0565419	0.435866
ENSG00000075399	VPS9D1	3.24	1.79	1.88	2.30333	0	0		CUTC	0.364618	13.6346		TIFA	0.25215	0.292255
ENSG00000075407	ZNF37A	6.82	5.47	6.23	6.17333	351	56.8575		NHLRC2	-0.157725	35.3358		CCNA2	0.0237576	0
ENSG00000075413	MARK3	31.4	23.88	28.97	28.0833	2658.67	94.6706		NMT2	0.173542	37.7136		RPS3A	-0.0717919	0.00708698
ENSG00000075415	SLC25A3	239.62	262.76	247.67	250.017	22.6667	0.0906606		RSU1	-0.063196	54.902		NKD2	-0.124348	0.437158
ENSG00000075420	FNDC3B	9.15	8.66	11.36	9.72333	1578.67	162.359		NEBL	-0.221028	190.234		PLK2	-0.543631	0.0275748
ENSG00000075426	FOSL2	9.37	9.22	6.24	8.27667	176.333	21.3049		YME1L1	0.0740109	3.86519		PPIP5K2	0.0992048	0
ENSG00000075429	CACNG5	0	0	0	0	0	0		MKX	0.351732	163.863		BDP1	-0.20734	0
ENSG00000075461	CACNG4	0	0	0	0	0	0		MTPAP	0.150013	37.4254		GTF2H2	-0.352649	0
ENSG00000075539	FRYL	16.64	15.27	16	15.97	1244	77.8961		EPC1	-0.103651	53.0973		BTF3	0.102251	0.00585935
ENSG00000075568	TMEM131	11.71	14.44	12.83	12.9933	1746	134.377		CCDC6	0.247898	46.4878		YIPF5	0.57816	0
ENSG00000075618	FSCN1	100.9	108.11	104.2	104.403	42.3333	0.405479		P4HA1	0.195038	59.9519		NHP2	-0.129633	0
ENSG00000075624	ACTB	852.84	995.12	973.36	940.44	2.33333	0.00248111		ECD	-0.502571	9.48155		RMND5B	0.0626091	0.651731
ENSG00000075643	MOCOS	5.72	3.29	4.57	4.52667	307.333	67.894		CAMK2G	0.403932	18.1818		TRIM7	0.209649	0.562061
ENSG00000075651	PLD1	2.06	1.73	1.7	1.83	70.3333	38.4335		ATAD1	-0.286893	27.1518		HIGD2A	0.0780341	0.123305
ENSG00000075673	ATP12A	0.04	0.05	0.03	0.04	0	0		TM9SF3	0.31992	16.8491		RNF44	-0.0313051	1.57182
ENSG00000075702	WDR62	6.73	5.86	5.69	6.09333	22.6667	3.71991		ALG6	-0.35226	38.1018		ABT1	-0.10566	0
ENSG00000075711	DLG1	19.86	21.16	20.16	20.3933	3524.33	172.818		ERLIN1	-1.1819	48.5699		PPP1R18	0.00249617	0
ENSG00000075785	RAB7A	75.66	65.22	70.91	70.5967	1221.33	17.3002		FBXW4	0.166581	62.618		RPL7L1	0.483766	0.26024
ENSG00000075790	BCAP29	8.14	9.66	9.42	9.07333	308.667	34.0191		NT5C2	-0.326552	14.8443		PM20D2	0.218234	0.456323
ENSG00000075826	SEC31B	6.48	4.03	3.87	4.79333	881.333	183.866		ZDHHC6	-0.203786	6.7217		SLC18B1	0.0780846	3.43418
ENSG00000075856	SART3	23.37	26.41	30.8	26.86	498.667	18.5654		PDZD8	0.193848	28.1637		MTFR2	0.124822	3.17041
ENSG00000075884	ARHGAP15	0	0	0	0	1.33333	0		RAVER2	-0.098949	51.0904		ARMT1	-0.219901	0
ENSG00000075886	TUBA3D	0.46	0.56	0.47	0.496667	0	0		ZNF215	-0.103243	27.619		C7orf26	-0.0132899	0.698835
ENSG00000075891	PAX2	1.23	1.33	1.39	1.31667	65	49.3671		CAT	0.105448	8.03762		CDCA5	0.055675	0.250661
ENSG00000075914	EXOSC7	24.14	23.02	22.5	23.22	200	8.61326		C11orf49	-0.391483	53.6123		MDH2	0.148171	0
ENSG00000075945	KIFAP3	2.58	4.7	4.35	3.87667	127	32.7601		SLC3A2	-0.0642264	3.62692		CCT6A	-0.178707	0.156939
ENSG00000075975	MKRN2	7.4	8.5	7.75	7.88333	17.3333	2.19873		OTUB1	0.0184733	6.71393		SLC12A9	0.345127	0.341103
ENSG00000076003	MCM6	38.82	44.93	38.48	40.7433	36	0.88358		PACS1	-0.10547	78.7263		MEPCE	0.302313	1.73633
ENSG00000076043	REXO2	25	24.29	27.81	25.7	142.333	5.53826		ANKRD13D	-0.0732721	18.6212		ZC3HAV1L	-0.699874	0
ENSG00000076053	RBM7	9.76	10.05	8.89	9.56667	26.6667	2.78746		CTTN	-0.0977871	3.7754		EPHA1	-0.146925	0.328228
ENSG00000076067	RBMS2	4.14	5.06	5.56	4.92	162.667	33.0623		RNF169	0.139399	46.6093		HDAC8	-0.187734	0
ENSG00000076108	BAZ2A	35.92	30.89	33.93	33.58	514.333	15.3167		VPS26B	0.149874	13.5943		NDUFB11	0.164013	0
ENSG00000076201	PTPN23	12.25	11.42	11.75	11.8067	75.3333	6.38058		CHID1	0.369307	5.65713		ZMYM3	-0.0433473	1.06557
ENSG00000076242	MLH1	4.24	4.44	4.67	4.45	97.3333	21.8727		NAP1L4	-0.108822	3.46985		EBP	-0.0492522	0
ENSG00000076248	UNG	27.12	27.64	28.01	27.59	86	3.11707		SERGEF	-0.690753	239.074		NSDHL	0.0479548	0
ENSG00000076258	FMO4	0.62	0.66	0.65	0.643333	2.66667	4.14508		HPS5	0.114463	28.6154		CETN2	0.0922696	0
ENSG00000076321	KLHL20	4.67	4.64	7.2	5.50333	78.3333	14.2338		APIP	0.0736972	30.9238		RPL10	-0.0203619	0
ENSG00000076344	RGS11	0	0.25	0.13	0.126667	0	0		PHF21A	-0.0653691	67.7374		GINS4	0.0251858	2.8891
ENSG00000076351	SLC46A1	5.88	5.14	5.79	5.60333	0	0		SSRP1	-0.104795	0.461912		RPL7	0.0372048	0.00425786
ENSG00000076356	PLXNA2	0.3	0.25	0.23	0.26	1.66667	6.41026		CPSF7	0.0121075	8.57179		EBAG9	0.0180554	0.854369
ENSG00000076382	SPAG5	33.87	27.2	31.3	30.79	40.6667	1.32078		GANAB	0.102426	3.53533		POLR2K	-0.686371	0.134243
ENSG00000076513	ANKRD13A	9.7	7.1	4.54	7.11333	53.6667	7.54452		NXF1	-0.0162789	12.5203		SLC39A4	0.322823	0
ENSG00000076554	TPD52	38.7	38.58	36.16	37.8133	1533	40.5413		NUMA1	-0.0971032	8.54101		NAPRT	0.505344	0
ENSG00000076555	ACACB	5.18	2.83	4.62	4.21	0	0		HS2ST1	-0.298971	141.176		PLIN2	0.20719	0.505051
ENSG00000076604	TRAF4	41.73	43.85	46.02	43.8667	43	0.980243		XRRA1	0.127456	148.718		SIGMAR1	0.202748	0.513774
ENSG00000076641	PAG1	0.49	0.94	1.02	0.816667	23.6667	28.9796		ARRB1	0.225732	32.0982		CBWD5	-0.045341	0.17038
ENSG00000076650	GPATCH1	5.72	2.69	2.78	3.73	30	8.0429		INTS4	-0.0144913	11.7277		GSN	-0.309737	0.978844
ENSG00000076662	ICAM3	3.6	2.65	4.08	3.44333	0	0		NDUFC2-KCTD14	-0.588333	13.1455		SURF4	0.122579	0
ENSG00000076685	NT5C2	19.84	17.68	20.28	19.2667	286	14.8443		PRKCZ	0.406656	49.7755		SURF1	0.235784	0
ENSG00000076706	MCAM	4.15	4.84	4.4	4.46333	3.33333	0.746826		LRRC8B	-0.129682	94.8483		SURF2	0.108197	0
ENSG00000076716	GPC4	2.22	3.39	2.68	2.76333	18.3333	6.6345		BUD13	0.0340581	16.5811		SURF6	0.0249435	0
ENSG00000076770	MBNL3	1.06	1.34	1.12	1.17333	6.33333	5.39773		PCSK7	0.0858052	13.5796		REXO4	0.20801	0
ENSG00000076826	CAMSAP3	3.98	4.08	3.51	3.85667	16	4.14866		ARHGAP32	0.104297	150.602		RPL7A	0.163669	0
ENSG00000076864	RAP1GAP	3.06	3.66	4.35	3.69	0	0		FKBP4	0.331526	0.326433		ASB6	0.122243	0
ENSG00000076924	XAB2	20.63	23.92	24.51	23.02	0	0		TULP3	0.142652	13.1052		PTGES2	0.0457438	0.147395
ENSG00000076928	ARHGEF1	19.44	22.27	22.74	21.4833	60.3333	2.80838		CLSTN3	0.167519	25.2041		CIZ1	0.0421716	0.0483442
ENSG00000076944	STXBP2	21.6	20.52	21.78	21.3	10.3333	0.485133		DDX47	0.189608	8.35001		SLC25A25	-0.158678	4.14067
ENSG00000076984	MAP2K7	10.72	18.14	17.9	15.5867	89	5.71001		FGFR1OP2	0.0976818	51.8477		SH3GLB2	-0.0879836	1.81863
ENSG00000077009	NMRK2	0	0	0	0	0	0		ANO6	-0.37724	94.6363		COMMD3	-0.124323	0.252717
ENSG00000077044	DGKD	13.66	11.37	14.49	13.1733	668	50.7085		DIP2B	-0.0551106	170.064		ADIRF	-0.0382912	0
ENSG00000077063	CTTNBP2	2.08	2.6	2.9	2.52667	241	95.3826		DAZAP2	0.261457	1.37156		MKI67	0.086565	0.641752
ENSG00000077080	ACTL6B	0.29	0	0	0.0966667	0	0		MON2	-0.16706	48.0476		GSTO1	-0.337583	0.190961
ENSG00000077092	RARB	0.05	0.15	0.18	0.126667	17.6667	139.474		YEATS4	-0.0671933	12.6276		TAF5	-0.160915	0
ENSG00000077097	TOP2B	21.98	22.99	19.04	21.3367	893.333	41.8685		METAP2	-0.177981	6.95944		ADM	0.2447	0
ENSG00000077147	TM9SF3	23.44	26.42	26.88	25.58	431	16.8491		SCYL2	-0.200861	23.6726		TNKS1BP1	0.125979	2.21374
ENSG00000077150	NFKB2	13.27	14.67	12.19	13.3767	0	0		POLR3B	0.257394	117.342		ENDOD1	0.113703	4.29253
ENSG00000077152	UBE2T	22.27	28.17	22.16	24.2	3.66667	0.151515		ATP2A2	-0.0325041	6.54941		SERPINH1	0.347509	0
ENSG00000077157	PPP1R12B	4.33	3.81	4.91	4.35	421	96.7816		RNFT2	-0.179245	25		HYOU1	0.175602	0
ENSG00000077232	DNAJC10	23.18	24.17	20.72	22.69	423	18.6426		MLEC	-0.123357	14.9904		FADS1	0.0441913	1.41546
ENSG00000077235	GTF3C1	21.55	23.84	27.6	24.33	227.667	9.35745		RAD52	-0.0988351	29.7774		INCENP	-0.0935921	1.13729
ENSG00000077238	IL4R	9.9	8.44	7.69	8.67667	68.6667	7.91395		SCNN1A	0.0678476	21.284		B3GAT3	0.385853	0.779865
ENSG00000077254	USP33	15.34	11.82	15.08	14.08	130	9.23295		CHD4	0.144279	4.482		MPZL2	-0.176166	0.524246
ENSG00000077264	PAK3	0.02	0.02	0	0.0133333	0	0		YBX3	-0.193394	3.41733		SIDT2	0.187711	0.993724
ENSG00000077274	CAPN6	0.37	0.47	0.38	0.406667	0	0		DUSP16	-0.193961	32.1116		TMEM25	0.234248	0
ENSG00000077279	DCX	0	0	0	0	0	0		C2CD5	0.0988017	66.7846		DSN1	0.22894	0
ENSG00000077312	SNRPA	42.49	46.46	40.68	43.21	76.3333	1.76657		CAPRIN2	-0.453076	44.439		LSM14B	0.0795366	0.893676
ENSG00000077327	SPAG6	0.07	0	0	0.0233333	0	0		KIF21A	-0.430528	50.3069		TRPT1	0.0223962	0
ENSG00000077348	EXOSC5	12.98	10.05	10.38	11.1367	41.6667	3.74139		DDX23	0.0902874	9.81822		NUDT22	0.20115	0
ENSG00000077380	DYNC1I2	12.89	16.18	18.28	15.7833	246.667	15.6283		RAP1A	0.0313517	50.3857		PLCB3	0.2453	0.173392
ENSG00000077420	APBB1IP	0	0.03	0	0.01	0	0		BAZ2A	-0.110414	15.3167		MRPL49	-0.0347819	0
ENSG00000077454	LRCH4	6.99	7.11	7.25	7.11667	23.3333	3.27869		POC1B	-0.645642	41.6871		CDC42EP2	0.360035	0
ENSG00000077458	FAM76B	5.8	8.85	4.48	6.37667	7	1.09775		UBE2N	0.161877	4.73978		FAU	0.132887	0
ENSG00000077463	SIRT6	8.17	10.04	9.43	9.21333	37	4.01592		LTA4H	0.0498414	6.75795		TM7SF2	-0.0450193	0.563645
ENSG00000077498	TYR	0	0	0	0	2	0		C12orf73	-0.0378086	31.2807		PPP4C	0.0773729	1.17094
ENSG00000077514	POLD3	7.82	8.72	8.29	8.27667	23.3333	2.81917		MAN1A2	0.130255	79.6372		TMEM219	-0.173226	0.152042
ENSG00000077522	ACTN2	0.07	0	0	0.0233333	7.66667	328.571		SPPL3	-0.0627656	50		CWC15	0.0724666	0
ENSG00000077549	CAPZB	39.83	47.64	50.83	46.1	493	10.6941		SPATA13	0.0685235	72.3526		TIRAP	-0.282826	9.82028
ENSG00000077585	GPR137B	4.34	4.33	5.5	4.72333	217	45.9421		PIP5K1A	0.130258	13.0284		SAP18	-0.140517	0.0233232
ENSG00000077616	NAALAD2	0.46	0.43	0.36	0.416667	0	0		PSMD4	-0.234904	2.13463		MIA2	-0.0279746	0
ENSG00000077684	JADE1	7.81	6.56	6.25	6.87333	0	0		RB1	-0.0191711	47.9754		DLAT	-0.0820716	0
ENSG00000077713	SLC25A43	3.72	3.15	4.97	3.94667	166.333	42.1453		SUGT1	0.0423343	13.3788		TIMM8B	0.195235	0
ENSG00000077721	UBE2A	16.48	20.87	17.7	18.35	25.6667	1.39873		CHTOP	0.33726	9.94665		DHX37	0.226134	0.33527
ENSG00000077782	FGFR1	29.05	25.87	25.72	26.88	35	1.30208		TPP2	-0.114468	43.1598		UBC	-0.0450375	0.00977913
ENSG00000077800	FKBP6	0	0.12	0	0.04	0	0		XPO4	0.208479	77.7812		OXSM	0.221719	0
ENSG00000077809		46.64	46.05	60.32	51.0033	0	0		PRDM2	-0.393878	74.1147		TMEM263	0.498972	0
ENSG00000077935	SMC1B	0.1	0.13	0.2	0.143333	0	0		ZC3H13	-0.19106	61.7484		TWF1	-0.374105	0.119949
ENSG00000077942	FBLN1	3.4	4.84	5.11	4.45	0	0		UGGT2	-0.167642	169.103		TEX30	-0.110708	0.163934
ENSG00000077943	ITGA8	0.02	0.01	0.02	0.0166667	9.66667	580		DCUN1D2	0.175162	22.7723		TMEM18	-0.323058	0.453368
ENSG00000077984	CST7	0.31	0.09	0.4	0.266667	0	0		FBXO34	0.0572853	156.698		NDUFC2	-0.264282	0
ENSG00000078018	MAP2	1.74	2.09	2.84	2.22333	66	29.6852		PRKCH	-0.203967	132.99		VIPAS39	0.146981	1.28866
ENSG00000078043	PIAS2	13.64	11.07	14.29	13	455.667	35.0513		FUT8	-0.0207847	139.231		ACAD8	0.0680183	4.29062
ENSG00000078053	AMPH	0.04	0.21	0	0.0833333	1.33333	16		EIF2S1	0.279704	4.54426		THYN1	-0.0179533	0
ENSG00000078061	ARAF	13.59	14.81	10.16	12.8533	66.6667	5.18672		YLPM1	0.00244721	42.629		CENPU	-0.49357	0
ENSG00000078070	MCCC1	4.36	5.59	2.49	4.14667	74.3333	17.926		TTLL5	-0.145129	61.3419		SLC25A4	-0.0897951	0.216638
ENSG00000078081	LAMP3	0.54	0.4	0.84	0.593333	0	0		IFT43	-0.23192	79.6418		AMN1	-0.383413	5.21855
ENSG00000078098	FAP	0	0	0	0	3.66667	0		CPSF2	0.358111	8.07137		SAV1	-0.342639	0.963082
ENSG00000078114	NEBL	4.17	5.79	7.55	5.83667	1110.33	190.234		VRK1	0.0766082	35.6712		MZT2B	-0.0384584	0
ENSG00000078124	ACER3	6.1	7.08	5.35	6.17667	630	101.997		CCNK	0.0604051	9.7202		GEMIN6	-0.0952984	0
ENSG00000078140	UBE2K	45.73	44.92	41.24	43.9633	3753	85.3666		EVL	-0.0197723	55.4737		SPC25	-1.11105	1.43678
ENSG00000078142	PIK3C3	12.99	14.58	13.94	13.8367	723.667	52.3007		PPP2R5C	-0.0202726	24.3174		ZFP36L2	-0.172189	0
ENSG00000078177	N4BP2	2.8	3.61	3.44	3.28333	135.333	41.2183		DYNC1H1	-0.110334	4.46691		PELO	0.288908	0.339751
ENSG00000078237	TIGAR	7.93	10.63	8.1	8.88667	0	0		CCNB1IP1	-0.212126	8.20345		IFIT5	-0.16114	0.99655
ENSG00000078246	TULP3	7.09	6.93	9.94	7.98667	104.667	13.1052		ANGEL1	-0.0459316	16.9082		MARVELD2	-0.174087	0
ENSG00000078269	SYNJ2	5.62	4.78	6.86	5.75333	83.6667	14.5423		ALKBH1	0.365982	23.0058		RAD17	-0.397044	0
ENSG00000078295	ADCY2	0	0	0	0	43	0		ATXN3	-0.477752	28.644		ADGRA3	-0.111632	0
ENSG00000078304	PPP2R5C	29.27	33.06	31.43	31.2533	760	24.3174		CDC42BPB	-0.203347	44.0631		SRP19	0.0524233	0
ENSG00000078319	PMS2P1	3.77	3.97	4.49	4.07667	5.66667	1.39002		EIF2AK4	0.0795341	17.3417		CARHSP1	0.00321676	0.988781
ENSG00000078328	RBFOX1	0	0	0	0	52.3333	0		DDI2	-0.393534	15.8058		ADGRF1	0.781925	0
ENSG00000078369	GNB1	72.44	77.98	74.8	75.0733	1845.67	24.5849		GALK2	0.0921666	152.528		NMRAL1	0.360772	0.117371
ENSG00000078399	HOXA9	21.75	23.19	31.39	25.4433	10	0.39303		USP8	0.16268	23.4036		UBALD1	0.0698084	1.49502
ENSG00000078401	EDN1	0	0.12	0.12	0.08	0	0		ZWILCH	-0.407201	20.1892		TMEM251	0.00319178	0
ENSG00000078403	MLLT10	17.67	16.06	19.24	17.6567	7216	408.684		IREB2	0.448875	20.6605		ING1	0.290146	0
ENSG00000078487	ZCWPW1	0.86	0.31	0.07	0.413333	4	9.67742		PSMA4	-0.042964	0.962228		KCTD15	0.0643282	0
ENSG00000078549	ADCYAP1R1	0	0.01	0	0.00333333	0	0		TSEN15	0.225871	27.068		C16orf74	0.0537273	5.67525
ENSG00000078579	FGF20	0	0	0	0	0	0		ALDH1A3	0.761013	11.2443		OTULIN	-0.376675	0
ENSG00000078589	P2RY10	0	0	0	0	0	0		AQR	-0.0891346	39.547		ROBO3	-0.288872	0
ENSG00000078596	ITM2A	0	0	0	0	0	0		VPS39	0.295197	33.4715		NRGN	0.210055	0
ENSG00000078618	NRDC	44.98	43.6	50.07	46.2167	944.667	20.44		TP53BP1	-0.126898	25.8311		CC2D1B	0.0223524	1.11437
ENSG00000078668	VDAC3	49.41	60.89	56.84	55.7133	6.33333	0.113677		CEP152	-0.815665	15.9652		LONRF1	-0.0327707	2.02195
ENSG00000078674	PCM1	34.35	30.06	36.09	33.5	756.333	22.5771		COPS2	0.0986775	18.548		TRIM11	0.0351912	0.136277
ENSG00000078687	TNRC6C	9.12	7.03	7.47	7.87333	82.6667	10.4996		TRPM7	-0.34666	53.0833		CNTNAP3B	-0.895071	1.19985
ENSG00000078699	CBFA2T2	1.97	2.33	2.42	2.24	224.667	100.298		RPS27L	0.0693291	12.3249		BTG3	-0.469335	0.823384
ENSG00000078725	BRINP1	0	0	0	0	6	0		PARP6	-0.521097	29.7491		C21orf91	-0.230085	5.28326
ENSG00000078747	ITCH	16.89	18.73	19.61	18.41	957.667	52.0188		ADPGK	0.108871	19.6189		RABGEF1	-0.486603	0
ENSG00000078795	PKD2L2	0.31	0.27	0.06	0.213333	0	0		ETFA	0.104991	7.98146		DPH3	0.111361	0
ENSG00000078804	TP53INP2	1.45	2.38	2.8	2.21	15	6.78733		BTBD1	0.271143	20.6151		CXXC1	0.063753	0
ENSG00000078808	SDF4	28.41	34.04	36.97	33.14	12.3333	0.372159		PCSK6	-0.286788	26.3754		SKA1	-0.321631	0
ENSG00000078814	MYH7B	1.72	0.79	0.54	1.01667	0	0		PDXDC1	0.144937	7.63062		EME1	-0.0242018	0
ENSG00000078898	BPIFB2	0	0	0	0	0	0		POLR3E	0.152323	10.8977		KLF10	-0.227582	0.223914
ENSG00000078900	TP73	5.13	6.91	7.21	6.41667	1.66667	0.25974		RBBP6	-0.0806427	15.4685		GTF3C6	0.0374355	0
ENSG00000078902	TOLLIP	6.4	6.16	6.88	6.48	72.3333	11.1626		CBFB	0.102523	8.05837		MARVELD1	0.812277	0.865801
ENSG00000078967	UBE2D4	5.49	4.6	5.12	5.07	1.33333	0.262985		SF3B3	0.00505234	2.58944		SLC25A28	-0.0154266	0.38583
ENSG00000079101	CLUL1	1.19	0.57	0.49	0.75	0	0		WWOX	-0.536605	139.835		HSPA13	0.184832	0
ENSG00000079102	RUNX1T1	0	0	0	0	0	0		BANP	-0.197713	32.1585		ZCCHC10	-0.204409	3.13216
ENSG00000079112	CDH17	0	0	0.23	0.0766667	0	0		RNPS1	-0.0679498	1.23546		RHOC	0.0504223	0.167673
ENSG00000079134	THOC1	10.49	7.66	9.22	9.12333	119	13.0435		CAMSAP2	0.27787	90.0524		DBI	0.308898	0
ENSG00000079150	FKBP7	2.22	2.74	2.91	2.62333	13.3333	5.08259		USP31	-0.497546	90.9926		NIFK	0.113684	0
ENSG00000079156	OSBPL6	3.48	4.18	4	3.88667	325.667	83.7907		BCL7C	0.171572	18.0301		PDIA4	0.227638	0.875348
ENSG00000079215	SLC1A3	4.17	3.58	3.27	3.67333	298	81.1252		CSNK2A2	0.22241	10.5256		TMEM237	-0.0202573	1.06577
ENSG00000079246	XRCC5	126.46	130.64	139.59	132.23	3587.67	27.132		CNOT1	0.308643	9.59047		RNF20	0.376467	3.32364
ENSG00000079257	LXN	1.27	0.28	0.33	0.626667	0	0		ATP2B4	0.192765	27.4698		PXYLP1	-0.00958287	0
ENSG00000079263	SP140	0	0.82	0.06	0.293333	0	0		WDR59	0.519186	32.3791		VBP1	-0.17313	0.0728635
ENSG00000079277	MKNK1	8.75	9.75	9.15	9.21667	453	49.1501		ZC3H11A	0.0489788	22.3913		ANKRD9	-0.223517	0
ENSG00000079308	TNS1	2.13	2.07	2.62	2.27333	17.6667	7.77126		COTL1	0.168706	2.88319		SFR1	-0.274411	0
ENSG00000079313	REXO1	12.11	14.94	14.71	13.92	133.667	9.60249		FBXO31	0.20328	16.6524		UQCRB	0.0464736	0.0337417
ENSG00000079332	SAR1A	34.8	38.3	39.66	37.5867	883	23.4924		EIF5A	0.136861	0.664356		MTERF3	-0.150646	0
ENSG00000079335	CDC14A	1.64	2.03	1.45	1.70667	280.333	164.258		MAP2K4	0.0559364	125.636		EEF1A1	0.136685	0
ENSG00000079337	RAPGEF3	0.35	0.59	0.48	0.473333	0	0		OTUD3	-0.274852	19.3176		UBE2L6	0.439781	0
ENSG00000079385	CEACAM1	0.19	0.48	0.81	0.493333	11.3333	22.973		RHOT1	0.0564409	25.6852		MED19	0.0921959	0
ENSG00000079387	SENP1	8.05	8.9	7	7.98333	207.333	25.9708		CASC3	0.041707	30.0211		MAPK13	0.0107346	0.674974
ENSG00000079393	DUSP13	0	0.41	0	0.136667	0	0		NMT1	0.0573818	6.18384		BAG4	0.0484346	0.984252
ENSG00000079432	CIC	8.16	8.61	8.21	8.32667	3	0.360288		LUC7L3	-0.0890942	5.03907		PRR14	-0.043687	1.6335
ENSG00000079435	LIPE	6.82	5.62	6.26	6.23333	0	0		NME1-NME2	0.109999	3.65158		FBRS	-0.313635	0.397649
ENSG00000079459	FDFT1	65.32	94.98	82.96	81.0867	24.6667	0.304201		UTP18	0.120208	9.01789		PHKG2	0.132665	2.98084
ENSG00000079462	PAFAH1B3	25.22	29.22	28.21	27.55	0	0		STXBP4	-0.133044	65.6629		BRPF1	0.0390615	1.01193
ENSG00000079482	OPHN1	1.47	1.58	1.05	1.36667	614.667	449.756		TANC2	-0.148932	172.167		RPUSD3	0.0470592	0
ENSG00000079557	AFM	0	0	0	0	0	0		BPTF	0.0163035	11.2753		NTAN1	-0.119889	0.729927
ENSG00000079616	KIF22	49.79	39.37	37.83	42.33	0	0		TMEM104	0.111785	36.8842		PAXIP1	-0.119454	9.06765
ENSG00000079689	SCGN	0	0	0	0	0	0		UNK	-0.146486	11.3245		DHRS4	-0.11762	0
ENSG00000079691	CARMIL1	7.52	7.76	7.29	7.52333	131	17.4125		VPS53	0.208732	107.319		CCNB2	0.129644	0.23947
ENSG00000079739	PGM1	10.66	14.14	10.39	11.73	65	5.54135		GLOD4	0.199244	24.0092		ETS2	-0.0661588	0.357526
ENSG00000079785	DDX1	47.82	49.62	50.19	49.21	65	1.32087		NXN	-0.0125999	32.1896		SLC35B2	0.12653	1.42216
ENSG00000079805	DNM2	37.15	43.06	42.43	40.88	601.667	14.7179		LYPLAL1	0.118646	27.6941		PSMG3	0.268257	0
ENSG00000079819	EPB41L2	18.39	19.84	19.1	19.11	663.333	34.7113		EFTUD2	0.151015	8.56547		PANK4	0.0435644	0
ENSG00000079841	RIMS1	0.02	0	0.04	0.02	0	0		HOXB7	0.0421668	12.4178		KRTCAP3	0.318739	0.572929
ENSG00000079931	MOXD1	0.05	0.16	0.5	0.236667	2.33333	9.85915		LRRC59	0.211609	1.09546		DUSP2	0.211869	0
ENSG00000079950	STX7	7.29	11.49	9.91	9.56333	163.333	17.0791		SUPT4H1	-0.105929	2.08978		TPRG1L	0.417805	0
ENSG00000079974	RABL2B	6.31	6.74	6.68	6.57667	0	0		USP32	0.308431	79.794		TMSB15A	-0.384808	0
ENSG00000079999	KEAP1	26.8	30.4	23.52	26.9067	0	0		HELZ	0.123625	58.1724		MITD1	-0.281225	0
ENSG00000080007	DDX43	0	0	0	0	0	0		PSMD12	0.0241768	1.27502		CNOT11	0.17673	0.406504
ENSG00000080031	PTPRH	0.98	1.52	1.53	1.34333	3.33333	2.48139		EIF4A3	0.120679	0.855137		TSPAN33	-0.182369	0.998004
ENSG00000080166	DCT	0.03	0	0.18	0.07	0	0		CCDC57	-0.22109	19.7543		ZFAND2B	-0.0318639	0
ENSG00000080189	SLC35C2	10.52	9.13	9.7	9.78333	34	3.4753		MIB1	0.241729	44.5522		DUSP23	0.591776	0
ENSG00000080200	CRYBG3	4.31	3.91	4.53	4.25	261.667	61.5686		PIK3C3	-0.225622	52.3007		NBL1	-0.0180875	0.559971
ENSG00000080224	EPHA6	0	0	0.06	0.02	15.3333	766.667		CTDP1	0.293835	14.8459		SPATA2L	0.296302	0
ENSG00000080293	SCTR	0	0.04	0	0.0133333	0	0		OSBPL1A	0.0758326	97.1362		PINK1	-0.366581	0
ENSG00000080298	RFX3	4.7	5.3	4.48	4.82667	1977.67	409.738		DSC2	0.983895	54.9427		B4GALT3	-0.128855	0.756318
ENSG00000080345	RIF1	19.17	17.06	17.39	17.8733	292.667	16.3745		PIAS2	-0.22733	35.0513		NDUFS2	0.140797	0.345214
ENSG00000080371	RAB21	17.75	22.34	16.47	18.8533	250.333	13.2779		TXNL1	0.0660111	13.1259		TOMM40L	-0.218116	0
ENSG00000080493	SLC4A4	0.1	0.22	0.07	0.13	5	38.4615		MAP2K7	0.251723	5.71001		FBXW5	0.156709	0
ENSG00000080503	SMARCA2	3.35	3.76	3.31	3.47333	25.3333	7.29367		ZNF507	-0.000219282	26.6643		MRPL10	0.197182	0.082565
ENSG00000080511	RDH8	0	0	0	0	0	0		SIPA1L3	-0.169155	41.2579		IFNGR2	-0.48101	0
ENSG00000080546	SESN1	4.01	4.17	3.25	3.81	241.667	63.4296		HNRNPUL1	0.260704	6.71253		DONSON	-0.270069	0
ENSG00000080561	MID2	1.35	1.14	1.65	1.38	84.3333	61.1111		EPN1	-0.0879398	8.98146		CSRP1	-0.331539	0.42622
ENSG00000080572	DNAAF6	0.09	0	0.12	0.07	0	0		MLLT1	0.236281	14.2788		CHAF1B	-0.407101	0
ENSG00000080573	COL5A3	0	0.01	0.02	0.01	0	0		MED26	-0.134994	51.7161		ARHGAP27	0.0478418	0
ENSG00000080603	SRCAP	17.98	17.08	18.26	17.7733	738.667	41.5604		SMIM7	0.230038	11.0115		ATP13A2	-0.171236	0
ENSG00000080608	PUM3	20.25	18.39	20.13	19.59	2157	110.107		HPCAL1	-0.000194835	39.3476		PSMB4	0.0923093	0
ENSG00000080618	CPB2	0	0.09	0.21	0.1	0	0		KDM1A	0.232458	19.8695		TMEM69	0.204297	0.142993
ENSG00000080644	CHRNA3	0.52	0.67	1.96	1.05	0	0		LCLAT1	0.143316	143.71		ZYX	0.0495923	0
ENSG00000080709	KCNN2	0.2	0	0	0.0666667	0	0		SLC30A6	-0.0805569	75.6442		CCDC117	-0.0330184	0
ENSG00000080802	CNOT4	8.41	7.53	10.19	8.71	1555.33	178.569		BIRC6	0.0619325	70.7628		DFFA	0.329086	0.157503
ENSG00000080815	PSEN1	8.58	9.45	8.01	8.68	245.667	28.3026		EML4	0.176474	27.5985		ATAD3B	-0.0260624	2.78573
ENSG00000080819	CPOX	99.57	99.55	90.8	96.64	213.333	2.20751		PRKCE	0.0876679	372.112		NR2F6	-0.0498522	0.182391
ENSG00000080822	CLDND1	107.77	125.49	107.74	113.667	778.667	6.85044		PPP1R21	0.0551458	25.7421		NDUFV3	0.152401	0.974601
ENSG00000080823	MOK	3.74	3.1	3.62	3.48667	5	1.43403		NOL9	0.265532	10.2621		U2AF1	-0.0693726	0.377649
ENSG00000080824	HSP90AA1	582.68	607.32	538.62	576.207	5.33333	0.00925594		DNAJC11	0.2458	9.13043		G6PD	-0.25592	0
ENSG00000080839	RBL1	8.84	6.43	4.79	6.68667	31.3333	4.68594		MRPS9	-0.00681451	8.49086		GPSM1	0.0420013	0
ENSG00000080845	DLGAP4	12.98	13.79	13.66	13.4767	292	21.6671		RANBP2	0.158222	12.2841		SHKBP1	0.0710358	0.346885
ENSG00000080854	IGSF9B	3.39	3.67	2.33	3.13	68	21.7252		ERRFI1	0.483297	6.45331		RDH13	-0.17181	0
ENSG00000080910	CFHR2	0	0	0	0	4	0		SLC20A1	-0.134591	4.28745		ZDHHC12	0.354787	0
ENSG00000080947	CROCCP3	2.21	1.36	1.59	1.72	7	4.06977		ACTR3	-0.0558953	12.4169		PKN3	-0.0412338	0
ENSG00000080986	NDC80	12.42	14.07	13.32	13.27	19	1.4318		PTPN4	-0.199783	148.535		DEDD2	0.0331439	3.64988
ENSG00000081014	AP4E1	3.27	3.25	3	3.17333	157.333	49.5798		UBXN4	-0.147386	11.06		TLCD1	0.204958	0
ENSG00000081019	RSBN1	5.18	5.32	4.3	4.93333	463.333	93.9189		RIF1	-0.388906	16.3745		FLAD1	0.039356	0.110428
ENSG00000081026	MAGI3	3.33	3.61	4.14	3.69333	412.667	111.733		TANC1	-0.0327904	111.54		VPS11	-0.0907696	0
ENSG00000081041	CXCL2	0.26	0.34	0.37	0.323333	0	0		PPIG	-0.0135072	29.2458		FAM189B	0.0796049	0
ENSG00000081051	AFP	0	0	0	0	0	0		MYO1B	0.201346	25.7196		PPP1R35	0.127153	0
ENSG00000081052	COL4A4	0.79	0.84	0.95	0.86	22.6667	26.3566		SPATS2L	-0.0579188	49.7505		FGFR4	0.444701	0.229416
ENSG00000081059	TCF7	10.11	9.61	9.81	9.84333	3	0.304775		NOP58	0.0108775	4.67621		IER2	-0.200571	0.902439
ENSG00000081087	OSTM1	3.78	5.1	4.01	4.29667	75.3333	17.533		FASTKD2	0.0447648	48.7422		ZNF394	-0.0685053	3.00564
ENSG00000081138	CDH7	0	0	0.03	0.01	0	0		ATIC	0.083754	3.95804		LY6E	0.126825	0
ENSG00000081148	IMPG2	0.1	0.09	0.11	0.1	52.6667	526.667		HP1BP3	0.38143	6.98026		VPS28	0.271258	0
ENSG00000081154	PCNP	54.29	57.26	46.32	52.6233	375.667	7.13879		AGFG1	0.319132	31.0652		TONSL	0.118154	0
ENSG00000081177	EXD2	5.55	5.71	6.21	5.82333	281.667	48.3686		DIS3L2	0.185314	291.522		RECQL4	-0.03999	0
ENSG00000081181	ARG2	1.91	2.2	2.31	2.14	12.3333	5.76324		USP48	0.0533955	17.998		LRRC14	0.236906	0
ENSG00000081189	MEF2C	5.16	3.91	3.66	4.24333	33.3333	7.85546		DGKD	-0.328934	50.7085		ALKBH4	0.0055773	0
ENSG00000081237	PTPRC	0	0	0.03	0.01	0	0		LUZP1	-0.0890104	52.8554		MGAT4B	-0.132824	0
ENSG00000081248	CACNA1S	0	0	0	0	0	0		YWHAQ	-0.113275	7.17436		RPL8	0.0229418	0
ENSG00000081277	PKP1	0	0	0	0	0	0		ASXL2	-0.393677	52.1376		LRWD1	-0.0491423	0
ENSG00000081307	UBA5	16.11	16.69	17.87	16.89	122.667	7.26268		WASF2	-0.159114	25.2618		YDJC	0.339599	0
ENSG00000081320	STK17B	6.09	4.44	5.15	5.22667	38.6667	7.39796		DHX57	0.115823	21.1609		ABCF3	0.311649	0
ENSG00000081377	CDC14B	9.27	8.19	8.3	8.58667	1770.33	206.172		PPP3R1	0.125511	37.0924		SRSF2	0.0848367	0.0660787
ENSG00000081386	ZNF510	1.72	2.26	1.42	1.8	20	11.1111		SNRPG	-0.0397042	1.90697		ITGA5	0.247662	2.76999
ENSG00000081479	LRP2	0	0.04	0	0.0133333	13.3333	1000		SNRNP40	0.108259	5.40088		EMC10	0.1711	0.0508259
ENSG00000081665	ZNF506	1.53	1.63	1.35	1.50333	0	0		BSDC1	-0.284371	26.7994		JOSD2	0.0853477	0.798226
ENSG00000081692	JMJD4	3.23	3.81	3.59	3.54333	0	0		UXS1	-0.668373	34.0874		FAM171A2	-0.0623828	0
ENSG00000081721	DUSP12	11.61	10.5	12.9	11.67	38.6667	3.31334		IWS1	0.0684809	14.6587		RACGAP1	0.1502	0.632976
ENSG00000081760	AACS	5.3	5.77	6.6	5.89	162.667	27.6174		FAM168B	0.097522	20.149		SPC24	-0.0741252	0
ENSG00000081791	DELE1	13.44	19.49	16.29	16.4067	165.667	10.0975		KIAA0319L	0.100606	48.9389		LEMD2	-0.0407778	1.82799
ENSG00000081800	SLC13A1	0	0	0	0	0	0		GTDC1	-0.288353	229.741		CXCL16	-0.128356	0
ENSG00000081803	CADPS2	2.37	3.49	2.83	2.89667	572.333	197.583		PSMB2	-0.101907	12.1988		EIF4A1	0.194338	0.0158742
ENSG00000081818	PCDHB4	0	0	0	0	0	0		PRPF40A	0.0290814	9.56167		POLR3K	0.105292	0
ENSG00000081842	PCDHA6	0	0	0	0	0	0		MEAF6	-0.0714798	5.00808		SNRNP25	-0.0351237	0
ENSG00000081853	PCDHGA2	0	0.03	0	0.01	0	0		ATF2	-0.0539533	55.5628		WDR90	-0.603029	0.32458
ENSG00000081870	HSPB11	10.62	11.74	9.45	10.6033	8.66667	0.817353		NFE2L2	0.0164079	16.2004		JMJD8	0.0407212	0.115057
ENSG00000081913	PHLPP1	3.54	3.72	4.56	3.94	356.333	90.4399		PRKRA	-0.053619	13.9215		CCNF	-0.0321128	0.349428
ENSG00000081923	ATP8B1	4.86	4.6	3.28	4.24667	247	58.1633		CWC22	0.00086867	49.711		TBC1D24	-0.0982638	2.30282
ENSG00000081985	IL12RB2	0.21	0.14	0.18	0.176667	0	0		HDAC4	-0.274481	217.054		PAQR4	0.383573	0
ENSG00000082014	SMARCD3	4.28	7.32	6.07	5.89	6.66667	1.13186		CRLS1	-0.3738	23.074		FLYWCH2	0.249943	2.64693
ENSG00000082068	WDR70	8.72	11.57	8.49	9.59333	3661.67	381.689		DTD1	-0.0330288	33.1023		SHANK2	0.0917548	1.44711
ENSG00000082074	FYB1	0	0	0	0	3.66667	0		HM13	0.107063	4.81928		CYB561A3	-0.0443857	1.29525
ENSG00000082126	MPP4	0.06	0.04	0	0.0333333	6	180		TM9SF4	0.235556	37.4248		UBXN1	0.247304	0.199661
ENSG00000082146	STRADB	4.33	4.13	4.58	4.34667	73	16.7945		ASXL1	0.0659598	86.2992		LBHD1	0.188317	0
ENSG00000082153	BZW1	124.47	129.66	130.55	128.227	3.33333	0.0259956		MKNK1	0.256285	49.1501		TTC9C	-0.0891145	0.415369
ENSG00000082175	PGR	0	0.01	0	0.00333333	16.3333	4900		ARFGEF2	0.310547	60.3924		TAF6L	-0.246461	0
ENSG00000082196	C1QTNF3	0.67	0.59	1.45	0.903333	12.6667	14.0221		MTG2	0.220237	11.2791		RPL29	0.107984	0.00995528
ENSG00000082212	ME2	29.54	26.54	26.8	27.6267	225.333	8.15637		CSNK2A1	0.167455	8.96685		SYVN1	0.156127	1.07209
ENSG00000082213	C5orf22	11.84	12.35	9.51	11.2333	6.33333	0.563798		NCOA5	0.12086	40.5833		ZFPL1	0.0815018	0.916335
ENSG00000082258	CCNT2	10.09	9.04	13.46	10.8633	537.667	49.4937		TTC39A	0.0273224	9.626		RPS6KA4	0.0766156	0.917081
ENSG00000082269	FAM135A	7.05	8.34	8.8	8.06333	1661.67	206.077		EVA1C	0.249972	69.7183		COA7	0.413224	0
ENSG00000082293	COL19A1	0	0	0	0	3.33333	0		PWP2	0.220208	1.94609		KLHL21	-0.137422	1.93822
ENSG00000082397	EPB41L3	0	0	0	0	6.66667	0		MRPL39	0.25542	10.4312		GMEB1	-0.0356043	1.359
ENSG00000082438	COBLL1	3.26	2.65	2.88	2.93	165	56.314		APP	0.111524	27.1098		LZIC	-0.0314187	2.3264
ENSG00000082458	DLG3	9.2	13.56	9.34	10.7	67.6667	6.32399		MCM3AP	0.322467	10.3385		RBP7	0.251536	0
ENSG00000082482	KCNK2	0	0	0	0	3.33333	0		DGCR8	0.175414	23.9476		USP1	-0.214772	0.254647
ENSG00000082497	SERTAD4	0.05	0.26	0.03	0.113333	0	0		UBE2L3	0.174409	10.5616		SLC30A7	-0.022905	0
ENSG00000082512	TRAF5	2.53	2.82	4.17	3.17333	66.6667	21.0084		CABIN1	-0.189828	37.2026		ZNF281	0.520343	0.431965
ENSG00000082515	MRPL22	23.37	19.29	22.84	21.8333	177.667	8.1374		SPECC1L	-0.279136	102.444		ARPC5	0.338285	0.277111
ENSG00000082516	GEMIN5	19.72	17.76	17.25	18.2433	49.6667	2.72246		SNRPD3	-0.00678977	3.10596		PEA15	-0.324194	1.41804
ENSG00000082556	OPRK1	0	0	0	0	0	0		DEPDC5	-0.300667	21.775		RBM15	0.140439	0.165055
ENSG00000082641	NFE2L1	28.11	30.69	36.14	31.6467	53.6667	1.69581		MIEF1	-0.0468727	7.70638		IER5	-0.019796	0
ENSG00000082684	SEMA5B	0	0	0.23	0.0766667	0	0		MYSM1	-0.388857	39.7973		ACP6	-0.15913	0
ENSG00000082701	GSK3B	15.74	19.06	17.09	17.2967	2924	169.05		ADSL	0.196905	1.87612		MAPKAPK2	-0.390163	0
ENSG00000082781	ITGB5	14.51	16.9	17.94	16.45	219	13.3131		HIRA	-0.0451756	13.9867		MRPL55	-0.0932223	0
ENSG00000082805	ERC1	8.96	9.97	13.4	10.7767	2672.67	248.005		HPS4	0.016081	10.1802		CFAP36	0.0494716	0
ENSG00000082898	XPO1	78.8	76.77	81.74	79.1033	342.333	4.32767		ASCC2	0.120165	10.2523		SLC16A14	-0.189857	1.65344
ENSG00000082929	LINC01587	0	0	0	0	0	0		POLDIP3	0.151114	9.10395		SGCB	0.237665	2.75754
ENSG00000082996	RNF13	17.08	12.78	13.85	14.57	1919	131.709		YTHDF2	-0.00500879	5.80769		MSX1	-0.407245	0.0890472
ENSG00000083067	TRPM3	0	0	0	0	4.66667	0		BRD1	0.202117	58.676		SCNM1	0.26508	0
ENSG00000083093	PALB2	5.84	6.45	5.88	6.05667	3.33333	0.550358		CAPN7	0.0183804	15.5998		BOLA3	-0.112044	0
ENSG00000083097	DOP1A	5.82	2.67	2.91	3.8	0	0		RAB5A	0.0836553	26.4276		S100A11	-0.37294	0.0218226
ENSG00000083099	LYRM2	5.27	6.13	5.64	5.68	58.3333	10.27		LARS2	0.0343156	63.5014		TGFA	-0.615364	0
ENSG00000083123	BCKDHB	2.56	2.3	2.15	2.33667	622.333	266.334		FLNB	-0.146699	16.1718		MRPS18C	0.12552	0.19084
ENSG00000083168	KAT6A	10.81	9.79	12.22	10.94	2007.33	183.486		PTPRG	-0.377883	315.072		PMVK	0.303087	0
ENSG00000083223	TUT7	6.7	9.71	7.55	7.98667	46.3333	5.80134		CRYZ	-0.147508	10.3621		EOGT	-0.0293146	0.754717
ENSG00000083290	ULK2	2.89	3.35	5.06	3.76667	30.3333	8.0531		CHMP2B	0.150898	43.7042		ELF3	-0.00572695	0.475939
ENSG00000083307	GRHL2	7.69	7.22	9.46	8.12333	934	114.977		ABHD10	0.282384	3.70782		KRTCAP2	0.0469492	0
ENSG00000083312	TNPO1	42.04	41.22	37.51	40.2567	926.667	23.019		RAB7A	0.131886	17.3002		RNF25	0.219171	0.344195
ENSG00000083444	PLOD1	36.22	35.91	34.41	35.5133	45.6667	1.2859		UBA5	-0.0559848	7.26268		EIF5A2	-0.240398	1.01163
ENSG00000083454	P2RX5	2.93	5.93	3.22	4.02667	0	0		ATP1B3	-0.130375	16.2074		RPL22L1	0.304114	0.0444956
ENSG00000083457	ITGAE	8.09	8.85	9.65	8.86333	76.6667	8.64987		PRKCI	-0.112605	43.0787		GTPBP8	-0.0878741	1.18846
ENSG00000083520	DIS3	15.56	18.94	18.08	17.5267	81	4.62153		VPS8	-0.0995275	138.574		RPP14	-0.255245	3.04555
ENSG00000083535	PIBF1	8.65	7.35	5.74	7.24667	940.333	129.761		DNAJB11	-0.0364745	4.20997		KIAA1143	-0.171065	0
ENSG00000083544	TDRD3	3.29	5.32	4.27	4.29333	1185.33	276.087		ST6GAL1	-0.181514	94.5474		KIF15	-0.543066	6.97917
ENSG00000083622		0	0	0	0	0	0		ZNHIT6	0.00633295	85.9937		IFT122	0.120431	1.68675
ENSG00000083635	NUFIP1	4.45	4.86	4.72	4.67667	487	104.134		PAK2	-0.309605	20.5933		RFC4	-0.0530275	0.0411929
ENSG00000083642	PDS5B	9.66	9.44	8.14	9.08	992.667	109.325		SUMF1	-0.127634	152.675		PRKCD	0.0439584	0.739312
ENSG00000083720	OXCT1	11.75	13.87	15.77	13.7967	560	40.5895		CDCP1	-0.0839273	9.73115		SLBP	0.0280849	0.155613
ENSG00000083750	RRAGB	2.5	2.44	3.6	2.84667	662.333	232.67		PSMD6	0.125843	6.30166		PIGX	-0.0841264	2.06637
ENSG00000083782	EPYC	0	0	0	0	0	0		UBA3	-0.247201	15.5663		CDC25A	-0.445377	0.72599
ENSG00000083799	CYLD	2.07	2.18	2.18	2.14333	77.3333	36.0809		TXLNA	-0.105982	58.9065		CCDC51	0.183098	0.770642
ENSG00000083807	SLC27A5	7.49	8.85	6.2	7.51333	18.3333	2.44011		RABL3	0.154133	38.7564		SHISA5	0.125331	0.32591
ENSG00000083812	ZNF324	2.85	3.42	3.77	3.34667	0	0		CCDC14	-0.396343	33.0631		APEH	0.277178	0.0644821
ENSG00000083814	ZNF671	1.16	0.68	1.54	1.12667	0	0		MRPL3	0.13457	9.34909		MON1A	-0.129796	0.622278
ENSG00000083817	ZNF416	2.04	1.75	2.55	2.11333	12	5.67823		TFDP2	0.340467	116.416		MST1R	0.214675	0.172176
ENSG00000083828	ZNF586	2.55	2.19	3.01	2.58333	15	5.80645		FRRS1	-0.102766	77.035		DUSP7	0.217383	2.14286
ENSG00000083838	ZNF446	2.86	2.28	2.3	2.48	0	0		PIGG	-0.343242	19.1858		POC1A	-0.0632581	2.12029
ENSG00000083842		0.35	0.31	0.31	0.323333	0	0		RNF4	-0.033149	11.4199		C4orf3	-0.387563	1.4245
ENSG00000083844	ZNF264	8.19	6.78	8.33	7.76667	140.333	18.0687		FAM193A	0.131218	141.821		HMGB2	-0.0637759	0
ENSG00000083845	RPS5	356.6	433.91	400.28	396.93	7.66667	0.0193149		SLC25A24	-0.425953	32.0109		MAD2L1	-0.111748	0.29594
ENSG00000083857	FAT1	109.85	127.78	132.05	123.227	4977	40.389		PACRGL	0.293018	49.8799		ICE1	-0.0218594	0
ENSG00000083896	YTHDC1	21.57	18.55	17.15	19.09	0	0		PSMA5	0.0920511	9.43396		TMEM184C	0.138057	0.486855
ENSG00000083937	CHMP2B	14.62	15.18	15.23	15.01	656	43.7042		ANAPC4	-0.318563	59.0671		MOCS2	0.111861	0.346821
ENSG00000084070	SMAP2	7.21	6.87	5.87	6.65	45.6667	6.86717		TBC1D1	-0.0372548	24.1024		CCDC112	-0.268877	9.24092
ENSG00000084072	PPIE	19.04	18.9	20.65	19.53	27	1.38249		WDR77	0.281806	12.4683		AGGF1	-0.0366793	0
ENSG00000084073	ZMPSTE24	16.17	18.19	17.41	17.2567	45.3333	2.627		MTHFD2L	-0.421257	85.009		GPX8	0.578699	0.360774
ENSG00000084090	STARD7	52.03	55.43	56.9	54.7867	85.6667	1.56364		MRPL1	0.211544	22.4767		CFAP97	0.270311	0
ENSG00000084092	NOA1	9.01	9.18	9.02	9.07	75.6667	8.34252		CSDE1	0.160159	3.05772		UBLCP1	0.182963	1.08453
ENSG00000084093	REST	8.02	11.81	9.34	9.72333	19.6667	2.02263		SMARCAD1	0.136847	67.1189		UTP15	0.0846498	0.104102
ENSG00000084110	HAL	0.58	1.34	0.39	0.77	33	42.8571		PDLIM5	-0.059543	35.1618		NSA2	-0.000662653	0
ENSG00000084112	SSH1	15.62	12.94	19.11	15.89	847	53.304		RAP1GDS1	0.032516	39.9757		UQCRQ	-0.0644214	0.0348732
ENSG00000084207	GSTP1	211.31	281.07	254.15	248.843	0	0		NFKB1	-0.049189	49.73		CITED2	0.2503	1.51057
ENSG00000084234	APLP2	52.91	52.78	56.46	54.05	323.667	5.98828		SPATA5	-0.305073	231.652		SLU7	0.019115	0.128991
ENSG00000084444	FAM234B	4.58	4.96	4.21	4.58333	0	0		HSPA4L	-0.166898	10.7543		PTTG1	0.223436	0
ENSG00000084453	SLCO1A2	0	0.2	0.23	0.143333	0	0		LSM6	-0.0531753	3.96815		STEAP1	-0.414497	0.922509
ENSG00000084463	WBP11	33.37	31.5	31.78	32.2167	2	0.0620797		TMA16	-0.0992534	13.1998		CTSB	-0.657892	0.17851
ENSG00000084623	EIF3I	89.08	82.55	84.08	85.2367	2	0.0234641		CLCN3	0.0110206	24.0754		DNAAF5	-0.0212859	0
ENSG00000084628	NKAIN1	0.89	0.85	1.49	1.07667	5	4.64396		THEM4	0.185605	100.832		NOS3	0.777847	0
ENSG00000084636	COL16A1	1.41	0.07	0.47	0.65	0	0		SNX25	0.0198752	123.516		INTS1	-0.0926454	0.742641
ENSG00000084652	TXLNA	9.09	9.19	10.07	9.45	556.667	58.9065		STX18	-0.0832751	52.9559		CDK5	0.191718	0
ENSG00000084674	APOB	0	0	0	0	0	0		WDR1	0.202433	1.05481		SLC4A2	0.233571	0.971139
ENSG00000084676	NCOA1	4.76	4.01	4.5	4.42333	734	165.938		C1orf43	-0.103854	1.97481		FASTK	0.110784	0.300661
ENSG00000084693	AGBL5	9.44	9.7	9.37	9.50333	0	0		DHX15	0.117222	5.1054		TMUB1	-0.0897254	0
ENSG00000084710	EFR3B	0.5	0.21	0.31	0.34	9.33333	27.451		RCHY1	0.00777808	33.1783		RPP25L	0.0460035	0
ENSG00000084731	KIF3C	1.02	1.46	1.37	1.28333	4.66667	3.63636		G3BP2	0.00858772	1.92919		LETM2	-0.0536499	0.298507
ENSG00000084733	RAB10	40.82	48.6	49.46	46.2933	1452	31.3652		EIF4E	0.0336791	11.7825		DYNLT3	-0.147809	0
ENSG00000084734	GCKR	0	0	0	0	0	0		DNAJB14	0.0337994	14.7789		MID1IP1	0.0117098	0.314931
ENSG00000084754	HADHA	27.04	33.55	29.09	29.8933	96.6667	3.23372		MANBA	-0.0412902	208.125		NOL6	0.192572	0.211672
ENSG00000084764	MAPRE3	1.88	3.2	3.05	2.71	16.6667	6.15006		CENPE	-0.809877	32.7128		STOML2	0.113205	0.0625652
ENSG00000084774	CAD	30.75	35.93	30.98	32.5533	25.6667	0.78845		F11R	-0.126638	24.6427		CFL2	-0.142661	0
ENSG00000085063	CD59	22.63	19.5	20.56	20.8967	138.333	6.61988		ANXA5	-0.143088	5.40927		INPPL1	0.0562762	0
ENSG00000085117	CD82	1.84	2.58	3.32	2.58	13	5.03876		SETD7	0.258762	10.0132		GJB2	-0.231128	0
ENSG00000085185	BCORL1	5.3	7.22	8.1	6.87333	40	5.81959		CBR4	0.235808	67.4886		SKA3	0.213365	0
ENSG00000085224	ATRX	10.38	8.66	8.96	9.33333	0	0		AGO3	0.0475984	103.597		DDIAS	-0.525621	0
ENSG00000085231	AK6	41.06	40.41	47.2	42.89	2	0.0466309		KIF2A	0.151792	36.5799		LRR1	-0.210732	1.58771
ENSG00000085265	FCN1	0	0	0	0	0	0		CWC27	0.0555332	134.164		RPL36AL	0.140556	0
ENSG00000085274	MYNN	7.36	6.85	6.21	6.80667	52.6667	7.73751		NLN	-0.126111	22.704		DNAAF2	0.15023	0
ENSG00000085276	MECOM	5.1	3.88	2.11	3.69667	953	257.8		MCCC2	0.221172	19.9021		ZNF22	-0.190379	0
ENSG00000085365	SCAMP1	14.05	17.27	13.98	15.1	1177	77.947		POLR3G	-0.141898	33.4207		KLHDC2	0.00735882	0
ENSG00000085377	PREP	18.84	19.78	19.16	19.26	355.667	18.4666		RHOBTB3	-0.584685	19.9421		ARF6	0.0459164	0.635913
ENSG00000085382	HACE1	6.52	5.66	7.01	6.39667	543.333	84.9401		MAN2A1	0.00779261	173.776		CDX2	0.0206366	0
ENSG00000085415	SEH1L	20.08	17.44	14.53	17.35	245.667	14.1595		SNX2	0.0921845	20.2705		COMTD1	0.457566	0
ENSG00000085433	WDR47	2.39	2.37	1.97	2.24333	48	21.3967		CDC42SE2	0.238467	87.6067		ZNF503	-0.267539	0
ENSG00000085449	WDFY1	9.83	12.94	12.89	11.8867	44	3.70163		RAD50	-0.070733	93.3694		PRDX3	0.0239587	0.7517
ENSG00000085465	OVGP1	0.46	0.72	0.62	0.6	58	96.6667		LARP1	0.199355	15.4797		PMPCA	0.37583	0.433311
ENSG00000085491	SLC25A24	9.86	12.38	14.31	12.1833	390	32.0109		CYFIP2	0.00133858	36.7524		FUNDC2	0.102753	0
ENSG00000085511	MAP3K4	7.84	10.51	12.62	10.3233	690.333	66.8712		NPM1	0.185467	0.313189		NDRG2	0.00227458	4.3222
ENSG00000085514	PILRA	0.16	0	0.16	0.106667	61.6667	578.125		FAF2	-0.0038843	10.175		NSMF	-0.0943263	0.110416
ENSG00000085552	IGSF9	2.81	4	3.31	3.37333	11	3.26087		NSD1	0.121673	41.0212		METTL3	-0.00826466	1.18343
ENSG00000085563	ABCB1	0.68	0.73	0.82	0.743333	3.33333	4.4843		CANX	0.541391	1.41334		HSPA12A	0.163985	0
ENSG00000085644	ZNF213	2.81	2.53	2.49	2.61	0	0		CMBL	0.303503	12.336		ISCA2	0.283021	0.477016
ENSG00000085662	AKR1B1	19.48	22.46	16.06	19.3333	5	0.258621		HOMER1	-0.354039	28.8446		PACSIN3	0.101307	0.411523
ENSG00000085719	CPNE3	31.79	39.72	36.42	35.9767	106.667	2.96488		ELL2	0.0292553	65.5013		PSMC3	-0.000739618	0
ENSG00000085721	RRN3	21.94	22.2	23.77	22.6367	3.33333	0.147254		REEP5	-0.0802673	7.34401		ARL5B	0.230953	10.7701
ENSG00000085733	CTTN	45.58	50.07	49.5	48.3833	182.667	3.7754		MCC	-0.240283	249.752		CEP295	-0.0948713	0
ENSG00000085741	WNT11	0	0.53	0.48	0.336667	0	0		ATG12	-0.245277	4.65085		GPT2	0.46384	0.57759
ENSG00000085760	MTIF2	15.2	13.88	12.65	13.91	43.6667	3.13923		BRD8	0.0231119	4.2059		RPUSD2	0.0341256	0
ENSG00000085788	DDHD2	18.01	22.82	25.98	22.27	27.3333	1.22736		SIL1	-0.117526	128.519		ZFYVE19	-0.0424627	0.455063
ENSG00000085831	TTC39A	5.35	6.63	4.33	5.43667	52.3333	9.626		DCTN4	-0.220791	17.7005		SPINT1	-0.0726892	2.09601
ENSG00000085832	EPS15	7.09	9.56	13.68	10.11	1052.33	104.088		ZFP62	-0.506432	52.7103		CKB	0.275861	0.0177064
ENSG00000085840	ORC1	9.48	11.26	11.76	10.8333	0	0		RREB1	-0.202616	134.851		BAG5	-0.0731227	0.213402
ENSG00000085871	MGST2	5.06	5.77	5.37	5.4	207.333	38.3951		TMEM14B	0.115362	4.32066		DPCD	0.0863194	0
ENSG00000085872	CHERP	23.78	23.96	23.29	23.6767	19.6667	0.830635		DEF6	0.230973	26.1392		API5	-0.0436246	0.333256
ENSG00000085978	ATG16L1	10.55	11.48	10.92	10.9833	378.667	34.4765		MAPK14	-0.290755	24.5032		HPS6	0.198758	0
ENSG00000085982	USP40	10.11	10.09	8.4	9.53333	305.667	32.0629		UBR2	-0.0905464	48.3886		CCT2	-0.0403895	0.0957619
ENSG00000085998	POMGNT1	9.82	11.87	11.66	11.1167	0	0		LPGAT1	0.13989	50.1785		ILK	-0.10074	0
ENSG00000085999	RAD54L	8.25	6.85	10.25	8.45	31.3333	3.70809		INTS7	-0.156085	85.9309		TAF10	0.301982	0.13104
ENSG00000086015	MAST2	19.06	14.26	16.51	16.61	1270.67	76.5001		PRIM2	-0.169653	77.354		IDH3A	0.356237	0.293148
ENSG00000086061	DNAJA1	96.91	100.02	95.96	97.63	24	0.245826		PTP4A1	0.0858089	6.84382		CENPN	0.114497	0.229938
ENSG00000086062	B4GALT1	5.61	6.31	7.01	6.31	98	15.5309		NSL1	-0.0593709	62.1107		AKIP1	0.415533	1.18662
ENSG00000086065	CHMP5	13.28	16.43	14.89	14.8667	24.6667	1.65919		ORC3	-0.104181	14.822		WEE1	-0.162328	1.31478
ENSG00000086102	NFX1	13.04	11.75	13.8	12.8633	334.667	26.0171		QRSL1	-0.143493	58.113		MAPK7	0.0574084	0
ENSG00000086159	AQP6	0.54	0.05	0.35	0.313333	0	0		HSF2	0.155972	52.3105		MCM7	0.122413	0.0150047
ENSG00000086189	DIMT1	13.49	15.78	14.63	14.6333	4.66667	0.318907		L3MBTL3	0.0253777	49.4055		CENPV	0.138276	0.280899
ENSG00000086200	IPO11	18.59	14.11	23.28	18.66	2066.33	110.736		VTA1	-0.250724	13.782		COG1	0.00555345	0
ENSG00000086205	FOLH1	0	0	0	0	0	0		PHACTR2	-0.541346	65.3548		FAM111A	-0.58712	1.5583
ENSG00000086232	EIF2AK1	40.19	37.31	39.32	38.94	122.333	3.14159		STXBP5	0.00613401	42.2713		TERF2IP	0.0025055	0.558988
ENSG00000086288	NME8	0	0	0	0	0	0		GMDS	-0.484682	156.814		PLK1	0.155512	0.0733945
ENSG00000086289	EPDR1	3.81	3.83	5.41	4.35	67	15.4023		WDR26	-0.00599879	13.9648		MRPL16	0.129572	0.140548
ENSG00000086300	SNX10	6.61	9.01	8.77	8.13	77.3333	9.5121		LYRM4	-0.240872	104.375		PIP4K2C	-0.152767	0.628931
ENSG00000086475	SEPHS1	20.31	24.47	29.82	24.8667	18.3333	0.737265		SSR1	0.59571	32.4084		DIS3L	-0.0117409	1.64943
ENSG00000086504	MRPL28	13.62	17.56	16.89	16.0233	0	0		ATXN1	-0.641056	213.344		CCNDBP1	0.310532	0
ENSG00000086506	HBQ1	0	0	0	0	0	0		NUP153	-0.00386227	18.5439		RCCD1	0.290285	0
ENSG00000086544	ITPKC	3.57	4.13	3.15	3.61667	12	3.31797		TDP2	-0.0761665	10.1183		AKTIP	0.145678	0
ENSG00000086548	CEACAM6	0	0	0	0	0	0		C6orf62	-0.357768	9.33507		TRUB2	0.322665	0.533927
ENSG00000086570	FAT2	0.06	0.1	0.07	0.0766667	0	0		STK38	0.448036	35.4753		COQ4	-0.0494739	0.644972
ENSG00000086589	RBM22	17.29	15.98	19.46	17.5767	3.33333	0.189645		TNFRSF21	-0.0278224	9.37148		SLC27A4	0.126163	1.16682
ENSG00000086598	TMED2	50.45	55.83	52.17	52.8167	58.3333	1.10445		ELOVL5	-0.250144	12.9082		CERCAM	0.169362	0.544794
ENSG00000086619	ERO1B	1.81	1.36	0.79	1.32	0	0		GCLC	0.0751903	24.0259		DOLPP1	0.0279768	0
ENSG00000086666	ZFAND6	14.27	12.56	15.14	13.99	1274	91.065		PHIP	-0.3605	121.08		ENDOG	0.147071	0
ENSG00000086696	HSD17B2	0	0.14	0.17	0.103333	2	19.3548		RARS2	-0.130086	32.0927		C15orf39	0.210977	0.54562
ENSG00000086712	TXLNG	9.37	9.39	7.59	8.78333	184.333	20.9867		AKIRIN2	-0.0970437	6.23465		COQ7	0.0337696	0
ENSG00000086717	PPEF1	0.27	0.03	0	0.1	0	0		MMS22L	-0.183291	78.5823		POP5	0.0738347	0
ENSG00000086730	LAT2	2.28	2.49	2.85	2.54	0	0		USP45	-0.268841	16.8659		ENGASE	0.535426	0
ENSG00000086758	HUWE1	69.15	69.41	74.44	71	1.66667	0.0234742		HACE1	-0.529058	84.9401		RRM1	-0.332118	0.474478
ENSG00000086827	ZW10	8.26	7.88	8.13	8.09	63.3333	7.82859		B3GALNT2	0.0783217	15.644		ZNF646	0.19139	1.27307
ENSG00000086848	ALG9	4.57	12.74	10.19	9.16667	0	0		PPIL4	-0.141387	33.4676		VKORC1	0.156187	0
ENSG00000086967	MYBPC2	0	0	0.03	0.01	0	0		FOXK1	-0.126883	39.5737		SMG8	-0.130944	0.371535
ENSG00000086991	NOX4	0	0	0	0	4	0		WIPI2	0.141557	36.663		TPM4	-0.0908926	0.282591
ENSG00000087008	ACOX3	3.55	4.16	3.23	3.64667	70	19.1956		USP42	-0.134994	17.0262		RAB8A	0.155033	0.268905
ENSG00000087053	MTMR2	13.42	13.51	14.07	13.6667	455	33.2927		C1GALT1	-0.0842939	88.0482		GPX4	0.163593	0
ENSG00000087074	PPP1R15A	6.29	6.32	5.94	6.18333	0	0		MIOS	-0.333868	10.0033		MVD	0.103462	0.370815
ENSG00000087076	HSD17B14	0.44	1.71	0.82	0.99	2.33333	2.3569		KLHL7	-0.127518	43.7345		CDT1	0.20502	0
ENSG00000087077	TRIP6	23.99	31.43	27.92	27.78	68.3333	2.4598		AVL9	0.0323918	28.1513		TRAPPC2L	-0.0139809	0.442375
ENSG00000087085	ACHE	1.32	0.59	0.68	0.863333	0	0		DBNL	0.289206	39.8492		SPATA33	0.132724	0
ENSG00000087086	FTL	691.98	681	730.7	701.227	179.667	0.256218		EGFR	-0.658832	74.6361		CACNB3	0.0432041	0.373832
ENSG00000087087	SRRT	46.58	58.71	47.51	50.9333	427.333	8.39005		TRIP6	0.251785	2.4598		TP53I13	0.095111	0.206526
ENSG00000087088	BAX	32.6	30.65	34.45	32.5667	35.6667	1.09519		BCAP29	0.125723	34.0191		TUBA1A	-0.347373	0
ENSG00000087095	NLK	5.35	4.57	4.43	4.78333	1072.67	224.251		DLD	0.253403	14.1746		TUBA1C	0.166181	0.0237142
ENSG00000087111	PIGS	12.73	14.67	13.98	13.7933	15.6667	1.13581		TES	0.0718139	20.4301		SERTAD3	-0.0996759	0
ENSG00000087116	ADAMTS2	0.14	0.38	0.23	0.25	4	16		PRKAR1B	0.654065	19.6457		PROSER3	-0.175269	0
ENSG00000087128	TMPRSS11E	0	0.04	0	0.0133333	0	0		TNRC18	-0.343587	11.8475		LENG8	0.0346269	0
ENSG00000087152	ATXN7L3	12.72	15.7	13.41	13.9433	3.33333	0.239063		ZNF12	0.0230159	34.3632		YIF1B	0.257578	0
ENSG00000087157	PGS1	9.79	10.51	10.91	10.4033	191.667	18.4236		PFKFB3	0.0146788	42.818		DNAAF3	0.213236	1.06962
ENSG00000087191	PSMC5	84	85.81	96.63	88.8133	2.66667	0.0300255		HUS1	-0.375883	63.6908		DAPK3	0.0576943	0.495437
ENSG00000087206	UIMC1	10.5	10	13.08	11.1933	858	76.6528		GIGYF1	-0.265167	2.73437		CHAF1A	-0.0967107	1.10408
ENSG00000087237	CETP	0	0	0	0	1.66667	0		TMEM168	-0.444859	33.367		UBXN6	0.371093	0
ENSG00000087245	MMP2	0	0	0	0	0	0		ABCF2	0.0431164	2.25301		SEMA6B	0.255368	0.236827
ENSG00000087250	MT3	0	0	0	0	0	0		YBX1	0.01453	0.433749		MFSD3	0.352189	0
ENSG00000087253	LPCAT2	8.18	5.75	3.8	5.91	75	12.6904		NEIL2	0.380656	6.19137		KIFC2	0.173927	0.787941
ENSG00000087258	GNAO1	0	0	0.12	0.04	0	0		ZDHHC2	-0.415388	15.5008		WDR81	-0.0117883	0.695762
ENSG00000087263	OGFOD1	21.21	20.02	20.67	20.6333	302	14.6365		ATP6V1B2	0.119827	4.85286		KLK6	0.0204367	0
ENSG00000087266	SH3BP2	14.49	13.75	13.19	13.81	88.6667	6.42047		POLR3D	-0.00245733	18.3667		CD320	0.221979	0
ENSG00000087269	NOP14	27.93	25.98	23.76	25.89	130.333	5.03412		EXTL3	-0.0980487	45.4005		IGFBP6	0.131348	0
ENSG00000087274	ADD1	21.75	22.05	23.73	22.51	480	21.3239		HMBOX1	-0.293877	135.862		NDUFV1	0.118159	0.0521726
ENSG00000087299	L2HGDH	8.38	6.01	5.2	6.53	215.333	32.976		POLB	0.164694	21.4315		CDK2AP2	0.276368	0
ENSG00000087301	TXNDC16	1.06	0.99	1.54	1.19667	124.667	104.178		CHD7	0.0813368	70.5223		PRDX2	-0.148395	0.0693481
ENSG00000087302	RTRAF	52.94	61.09	55.47	56.5	0	0		TERF1	-0.744187	12.7753		MIS12	-0.311087	0
ENSG00000087303	NID2	1.67	1.14	1.78	1.53	0	0		TMEM67	0.0322192	24.273		HID1	0.155333	0
ENSG00000087338	GMCL1	5.34	8.41	5.02	6.25667	385	61.5344		INTS8	-0.131335	10.2985		EVPL	-0.058127	0.692464
ENSG00000087365	SF3B2	92.77	85.56	87.67	88.6667	92	1.03759		PTDSS1	0.416171	11.3486		TK1	0.17575	0.683527
ENSG00000087448	KLHL42	7.37	6.7	6.2	6.75667	47	6.95609		MTDH	-0.0253295	3.02309		RAB26	0.0673743	0
ENSG00000087460	GNAS	167.44	182.28	182.49	177.403	37	0.208564		MROH1	0.430467	41.293		MLST8	0.654661	1.08999
ENSG00000087470	DNM1L	26.57	23.96	29.59	26.7067	230	8.61208		PPP1R16A	-0.0931339	3.74753		E4F1	0.075632	0.332226
ENSG00000087494	PTHLH	0.2	0.23	0.29	0.24	0	0		FUT10	-0.208065	32.7901		ECI1	0.00825836	0.0705053
ENSG00000087495	PHACTR3	0	0	0	0	18.6667	0		LSM1	0.225511	11.9519		FTH1	0.220899	0.0090037
ENSG00000087502	ERGIC2	26.29	23.3	23.09	24.2267	88.6667	3.65988		ATP6V1H	0.164557	43.1764		POLR2G	-0.0226157	0
ENSG00000087510	TFAP2C	1.77	1.98	2.61	2.12	0	0		PEX2	-0.279351	19.9291		FADD	0.245307	0
ENSG00000087586	AURKA	28.35	25.82	35.36	29.8433	8	0.268067		SLC25A32	0.182375	4.61791		LTBP3	0.223452	0.320114
ENSG00000087589	CASS4	0.37	0.15	0.11	0.21	29	138.095		EIF3E	0.0637585	5.00017		SAC3D1	0.158455	0
ENSG00000087842	PIR	16.14	18.37	17.06	17.19	393.667	22.9009		AGO2	-0.366244	8.05479		MAP4K2	0.837324	0.433651
ENSG00000087884	AAMDC	3.28	3.67	3.39	3.44667	59.6667	17.3114		SLC45A4	-0.235648	14.5122		SCARA3	-0.245498	0
ENSG00000087903	RFX2	4.35	5.13	5.67	5.05	386	76.4356		ZC3H3	0.132193	43.3873		COPS6	0.0310971	0
ENSG00000087916		0	0	0	0	0	0		CYHR1	-0.0533903	16.0744		NUDT16L1	0.520191	0
ENSG00000087995	METTL2A	19.99	17.07	20.13	19.0633	7	0.367197		DENND4C	-0.293436	56.0691		KIAA1586	-0.147706	0.347222
ENSG00000088002	SULT2B1	1.44	0.82	1.05	1.10333	10.6667	9.66767		NFX1	-0.13466	26.0171		RNF187	-0.246107	0.16528
ENSG00000088035	ALG6	7.12	6.51	8.18	7.27	277	38.1018		PRSS3	0.0499086	30.3436		DDIT4	1.0024	0.311735
ENSG00000088038	CNOT3	22.16	20.1	24.27	22.1767	0	0		UBAP1	-0.11852	37.1178		POLR2J3	-0.177175	0
ENSG00000088053	GP6	1.35	1.24	1.12	1.23667	0	0		UNC13B	-0.0736067	136.753		NKIRAS2	0.221483	0
ENSG00000088179	PTPN4	11.76	8.56	9.04	9.78667	1453.67	148.535		PALD1	-0.0156729	46.4065		DNAJC7	0.279399	0
ENSG00000088205	DDX18	51.51	54.76	50.98	52.4167	595.667	11.3641		SYK	-0.548754	23.5903		IRF2BP2	0.123425	0
ENSG00000088247	KHSRP	143.05	155.05	127.21	141.77	195	1.37547		WNK2	-0.00280129	40.6913		NT5DC2	0.357897	0
ENSG00000088256	GNA11	17.3	18.4	19.5	18.4	35	1.90217		PHF2	-0.223787	52.0344		COA6	0.157376	0
ENSG00000088280	ASAP3	6.31	4.56	3.94	4.93667	48.6667	9.8582		HABP4	0.0877941	24.0526		MGAT2	0.339234	0
ENSG00000088298	EDEM2	5.22	5.46	5.22	5.3	809	152.642		VCL	0.011315	40.1605		BMI1	-0.427733	0.0986355
ENSG00000088305	DNMT3B	9.8	9.56	11.18	10.18	73	7.17092		PRPF4	-0.0392176	9.95496		THAP11	0.443332	0
ENSG00000088320	REM1	0	0	0	0	0	0		TRIM32	-0.0192306	36.6578		PDHB	0.0626656	0.275735
ENSG00000088325	TPX2	54.26	49.88	52.86	52.3333	49.3333	0.942675		NUP214	-0.0284328	40.7389		TAP1	-0.224508	0
ENSG00000088340	FER1L4	4.78	2.49	1.44	2.90333	1823.33	628.014		AK3	-0.185093	8.80878		HR	0.164243	0.797267
ENSG00000088356	PDRG1	10.25	11.6	9.79	10.5467	25.3333	2.40202		CDKN2A	-0.102961	6.55988		REEP4	0.359771	0
ENSG00000088367	EPB41L1	8.9	9.69	11.22	9.93667	278	27.9772		CAAP1	-0.0919549	18.8945		FEN1	-0.113927	0.0459453
ENSG00000088386	SLC15A1	0	0.03	0	0.01	0	0		SHB	-0.113329	55.1224		MTCL1	0.187866	0
ENSG00000088387	DOCK9	7.38	11.68	14.3	11.12	779.667	70.1139		HNRNPK	0.0547375	0.71703		SERINC2	0.0239346	0
ENSG00000088448	ANKRD10	59.71	61.67	69.18	63.52	704.667	11.0936		FANCC	0.319566	200.77		TMEM223	0.331458	0
ENSG00000088451	TGDS	7.56	6.38	7.4	7.11333	104	14.6204		INIP	0.0767776	31.8137		TMEM208	-0.250669	0
ENSG00000088538	DOCK3	1.18	1.15	1.14	1.15667	3551.33	3070.32		TSPAN14	0.318496	24.0698		SEMA4C	0.00705037	0
ENSG00000088543	C3orf18	1.9	1.47	1	1.45667	0	0		RC3H2	0.214634	12.639		CHTF8	0.0255418	0.211372
ENSG00000088682	COQ9	21.32	20.75	27.29	23.12	17.6667	0.764129		MAPKAP1	0.0360986	31.5092		USP39	-0.0371134	0.62826
ENSG00000088726	TMEM40	1.79	1.86	2.04	1.89667	7.33333	3.86643		RPL12	-0.0144556	0.0828616		TNIP2	-0.0845073	0
ENSG00000088727	KIF9	3.94	3.75	2.97	3.55333	26	7.31707		RAPGEF1	0.0557593	26.3586		C2orf68	0.0360308	1.15674
ENSG00000088756	ARHGAP28	0.17	0.04	0.02	0.0766667	3.33333	43.4783		ZFX	0.19744	57.6065		RNF181	-0.0901689	0
ENSG00000088766	CRLS1	19.45	15.91	17.08	17.48	403.333	23.074		USP9X	-0.0750383	24.2296		MAT2A	0.14707	0.081728
ENSG00000088782	DEFB127	0	0	0	0	0	0		GNL3L	0.132919	9.64197		TMEM129	0.0750812	0
ENSG00000088808	PPP1R13B	7.1	4.08	6.02	5.73333	237.667	41.4535		MSN	0.0692014	7.38644		PPIC	0.283467	0
ENSG00000088812	ATRN	5.1	5.59	5.15	5.28	1307.33	247.601		TAF1	0.277327	42.5071		COMMD8	-0.148206	0
ENSG00000088826	SMOX	9.6	9.62	7.45	8.89	144	16.198		STAG2	-0.0840367	20.4067		HNRNPH1	-0.0535499	0.0825645
ENSG00000088827	SIGLEC1	0	0	0	0	0	0		PIR	0.0321493	22.9009		MECP2	-0.0744235	0
ENSG00000088832	FKBP1A	80.65	90.3	92.55	87.8333	357	4.06452		CASK	-0.128392	112.707		ASMTL	0.268406	0
ENSG00000088833	NSFL1C	25.22	29.57	24.69	26.4933	283.333	10.6945		CMPK1	-0.115899	6.76779		SLC25A6	0.151812	0
ENSG00000088836	SLC4A11	4.37	5.05	4.29	4.57	0	0		ZDHHC16	0.0940838	4.68506		ATF5	0.123987	0.165618
ENSG00000088854	DNAAF9	1.16	1.45	1.36	1.32333	0	0		MORF4L2	0.540179	7.05013		PCSK9	0.393667	2.11676
ENSG00000088876	ZNF343	3.43	2.91	3.23	3.19	61.6667	19.3312		ENTPD7	-0.165163	11.4613		CD2BP2	0.0213896	0.646162
ENSG00000088881	EBF4	0.33	1.55	1.78	1.22	33	27.0492		ATP11C	0.139166	97.1831		PRELID1	0.184413	0
ENSG00000088882	CPXM1	0	0	0.05	0.0166667	0	0		SUFU	0.137685	51.7052		SLC50A1	0.0891198	0
ENSG00000088888	MAVS	19.54	23.56	19.68	20.9267	112.333	5.36795		TRUB1	-0.209037	16.508		NPIPB3	0.0888444	0.231184
ENSG00000088899	LZTS3	0.62	0.69	0.73	0.68	14	20.5882		INPP5F	-0.764452	30.9237		GPRIN1	-0.0411028	1.33862
ENSG00000088926	F11	0	0	0	0	0	0		SEC23IP	-0.113769	6.94176		SNUPN	0.00108619	1.28603
ENSG00000088930	XRN2	35.58	39.44	36.2	37.0733	3053	82.3503		BUB3	0.256411	0.66247		MMGT1	-0.136692	0
ENSG00000088970	KIZ	3.53	2.79	1.66	2.66	0	0		GLRX3	0.084122	8.21628		TM2D2	0.0851974	0
ENSG00000088986	DYNLL1	102.95	101.73	108.92	104.533	4.33333	0.0414541		MTG1	-0.121052	60.5517		HINT1	-0.110739	0.0521858
ENSG00000088992	TESC	6.68	5.91	2.2	4.93	5.33333	1.08181		FAM107B	-0.0841664	19.2419		NFU1	0.129347	0.530726
ENSG00000089006	SNX5	68.62	68.84	66.6	68.02	1819	26.7421		SVIL	-0.459936	76.6314		CKAP2L	-0.14387	2.5641
ENSG00000089009	RPL6	449.3	505.92	453.74	469.653	7.33333	0.0156144		NFIA	-0.255172	82.6391		BOLA2B	0.659333	0
ENSG00000089012	SIRPG	0	0	0	0	0	0		ASCC1	0.213266	19.5854		SPNS1	0.0869723	2.42033
ENSG00000089022	MAPKAPK5	19.46	15.6	18.27	17.7767	242.333	13.6321		IDE	0.387843	26.3209		LRRC45	-0.0880003	0
ENSG00000089041	P2RX7	0.29	0.33	0.24	0.286667	0	0		FRA10AC1	-0.471398	21.6945		AGPAT2	-0.27438	0
ENSG00000089048	ESF1	9.16	10.3	7.41	8.95667	612	68.329		ALDH18A1	0.14172	4.68898		FASN	0.0548508	0
ENSG00000089050	RBBP9	3.16	4.36	4.19	3.90333	15.6667	4.01366		RRP12	-0.0170417	1.31737		DUS1L	0.243245	0.026915
ENSG00000089053	ANAPC5	41.96	36.02	35.21	37.73	478.667	12.6866		CHUK	0.057002	13.9464		GPS1	0.0767699	0
ENSG00000089057	SLC23A2	4.61	3.72	3.71	4.01333	474.667	118.272		CWF19L1	0.0642716	8.3425		RFNG	0.252345	0
ENSG00000089060	SLC8B1	9.43	8.88	9.15	9.15333	42	4.58849		RAB11FIP2	0.660064	29.982		DCXR	0.231526	0
ENSG00000089063	TMEM230	14.12	19.59	19.11	17.6067	29.6667	1.68497		ATE1	-0.448882	44.9789		RAC3	0.888732	0
ENSG00000089091	DZANK1	1.4	1.62	1.97	1.66333	183.667	110.421		AK4	0.192458	14.8886		GUSB	-0.0741671	0
ENSG00000089094	KDM2B	10.9	12.18	12.21	11.7633	0	0		IPO7	0.389136	5.80854		BRD3	0.0306769	0.316122
ENSG00000089101	CFAP61	0	0.29	0.37	0.22	0	0		FAR1	0.0029661	22.6378		ZNF768	0.107071	0
ENSG00000089116	LHX5	0.47	0.6	0.61	0.56	0	0		MIER1	-0.0176676	28.2263		PUSL1	0.207683	0
ENSG00000089123	TASP1	5.74	6.08	5.3	5.70667	3318.33	581.484		ZDHHC13	0.186925	44.2268		SF3B5	-0.0388528	0
ENSG00000089127	OAS1	0	0.09	0.13	0.0733333	0	0		HIPK3	-0.104005	12.7159		ZNF35	-0.33407	0
ENSG00000089154	GCN1	43.34	51.94	55.52	50.2667	0	0		LDLRAD3	-0.130373	219.892		NLGN2	0.467425	0.363783
ENSG00000089157	RPLP0	819.1	993.47	932.43	915	29	0.031694		MADD	-0.209579	17.5151		TRAPPC1	0.0636607	0
ENSG00000089159	PXN	49.3	48.38	51.63	49.77	573	11.513		IGHMBP2	-0.1152	37.3442		SIMC1	-0.125005	2.97849
ENSG00000089163	SIRT4	0.84	0.6	1.4	0.946667	0	0		CCND1	0.0156527	2.45247		HNRNPA3	0.0673371	0.136467
ENSG00000089169	RPH3A	0	0.25	0	0.0833333	123.333	1480		RNF121	-0.21341	36.1655		ELP5	0.0996636	0
ENSG00000089177	KIF16B	2.1	3.1	2.07	2.42333	1996.67	823.934		UVRAG	-0.390507	249.368		GABARAP	-0.256873	0.303571
ENSG00000089195	TRMT6	7.32	7.04	7.22	7.19333	15	2.08526		ACER3	-0.306305	101.997		CDK1	0.000398117	0.729862
ENSG00000089199	CHGB	0.26	0	0.06	0.106667	0	0		EED	-0.0116478	21.8599		UBB	0.246483	0
ENSG00000089220	PEBP1	72.9	83.88	76.4	77.7267	5.66667	0.0729051		CEP57	-0.27814	3.57143		SETMAR	0.111246	0.334448
ENSG00000089225	TBX5	0	0	0	0	0	0		RNF214	0.0552387	33.0661		NUDCD2	-0.0300606	1.5996
ENSG00000089234	BRAP	7.68	6.41	8.36	7.48333	6.33333	0.846325		CHEK1	0.0105601	31.8628		IRF2BP1	0.139885	0.168279
ENSG00000089248	ERP29	27.78	33.85	36.59	32.74	78.6667	2.40277		OSBPL5	0.31751	21.8081		COMMD5	0.129196	0.402726
ENSG00000089250	NOS1	0.01	0.53	0.26	0.266667	2.66667	10		GALNT18	-0.133662	198.637		RNF34	-0.15982	0
ENSG00000089280	FUS	123.91	127.91	131.29	127.703	60.6667	0.475059		SAAL1	0.0425409	7.55128		TRABD	-0.00651865	0
ENSG00000089289	IGBP1	11.91	12.09	12.71	12.2367	141	11.5227		PATL1	0.113055	11.4894		ZNF296	0.0210914	0
ENSG00000089327	FXYD5	16.66	22.55	23.96	21.0567	18.3333	0.870666		TUT1	-0.31619	5.6781		CDCA4	-0.070955	0.462504
ENSG00000089335	ZNF302	4.73	3.26	4.7	4.23	15	3.5461		MTA2	0.173514	4.55137		CHCHD7	0.56481	0
ENSG00000089351	GRAMD1A	18.61	19.46	16	18.0233	18.6667	1.03569		HNRNPUL2	0.19619	13.8874		TRIAP1	-0.160123	0
ENSG00000089356	FXYD3	1.17	1.78	0.37	1.10667	0	0		CLPB	-0.120921	26.7668		RPS9	0.210315	0
ENSG00000089472	HEPH	0	0.1	0	0.0333333	0	0		COA4	0.127839	3.69612		TSEN34	0.0435599	0
ENSG00000089486	CDIP1	2.79	2.47	3.24	2.83333	3.66667	1.29412		CHORDC1	-0.0262042	1.68346		NDUFA3	0.146934	0
ENSG00000089505	CMTM1	0.31	0.77	0.79	0.623333	3.66667	5.88235		SLC36A4	-0.366903	14.4648		C11orf24	0.103217	0.771208
ENSG00000089558	KCNH4	0	0	0	0	0	0		SLC35F2	0.0658202	24.9871		ATP6V0E2	0.0143905	0
ENSG00000089597	GANAB	69.21	71.07	78.37	72.8833	257.667	3.53533		USP28	0.0408231	16.7132		JAGN1	0.220522	0.513974
ENSG00000089639	GMIP	3.29	3.04	3.92	3.41667	4.33333	1.26829		SNX19	-0.120538	39.1608		TADA3	0.196207	1.87249
ENSG00000089682	RBM41	5.43	5.48	5.67	5.52667	1627	294.391		KIF1B	-0.129232	37.9991		ZNF672	-0.3009	1.25628
ENSG00000089685	BIRC5	34.58	40.18	36.38	37.0467	0	0		NDUFA9	-0.00105239	5.03723		ZNF692	0.0747387	0.307598
ENSG00000089692	LAG3	0.43	0.1	0.55	0.36	0	0		PTMS	0.183912	0.620603		TMEM126A	0.0173827	0.346675
ENSG00000089693	MLF2	72.7	85.44	74.16	77.4333	233.667	3.01765		NECAP1	0.343347	24.7811		CDC42BPG	-0.16136	0
ENSG00000089723	OTUB2	1.38	2.12	1.78	1.76	0	0		DERA	-0.161051	77.296		SCAND1	0.29169	0
ENSG00000089737	DDX24	42.31	52.19	41.03	45.1767	19	0.420571		GOLT1B	0.440001	3.43434		JUNB	0.280998	0.285966
ENSG00000089775	ZBTB25	5.53	4.29	5.09	4.97	73	14.6881		PPHLN1	-0.0323654	66.1179		SHCBP1	-0.10879	1.90799
ENSG00000089818	NECAP1	9.45	11.32	8.93	9.9	245.333	24.7811		PEX14	-0.0736685	72.554		ZNF440	-0.0589538	1.07042
ENSG00000089820	ARHGAP4	6.99	7.81	8.29	7.69667	0	0		DNAJC22	0.522387	12.8639		EXOSC1	-0.082259	0.848536
ENSG00000089847	ANKRD24	0.53	0.29	0.19	0.336667	2.66667	7.92079		LETMD1	0.133548	12.2704		PGAM1	-1.11492	0.0211113
ENSG00000089876	DHX32	9.66	15.22	13.09	12.6567	106.667	8.42771		SP1	0.183737	8.50124		KRT19	0.22354	0.0191984
ENSG00000089902	RCOR1	15.59	12.62	9.77	12.66	1837	145.103		PCBP2	-0.0853207	2.64793		MRPL36	0.156116	0
ENSG00000089916	GPATCH2L	12.37	12.63	13.63	12.8767	841	65.3119		MYL6	-0.0399309	0.334655		ZNF581	0.0456623	0
ENSG00000090006	LTBP4	31.23	29.86	28.58	29.89	38.3333	1.28248		RASSF3	-0.185572	17.9423		ZNF561	-0.259538	4.96972
ENSG00000090013	BLVRB	25.82	23.95	27.3	25.69	0	0		RAB21	-0.0269626	13.2779		PPID	0.176254	0.1507
ENSG00000090020	SLC9A1	6.14	6.14	6.12	6.13333	43.3333	7.06522		TBC1D15	0.277242	70.1206		ETFDH	-0.143501	4.18149
ENSG00000090054	SPTLC1	19.31	25.46	25.05	23.2733	1126	48.3816		C12orf29	-0.00055535	14.9299		ZNF584	0.175055	0
ENSG00000090060	PAPOLA	90.15	85	75.44	83.53	475	5.68658		TMTC3	-0.000635044	52.7778		ENC1	-0.232637	0
ENSG00000090061	CCNK	21.58	20.88	19.37	20.61	200.333	9.7202		NEDD1	-0.489661	15.0974		RGS19	0.10355	0
ENSG00000090097	PCBP4	7.11	9.88	8.07	8.35333	131.667	15.7622		TXNRD1	0.0744216	10.8685		TCEA2	0.205294	1.23393
ENSG00000090104	RGS1	0	0	0	0	0	0		PWP1	0.0639504	10.7444		RHNO1	-0.088098	1.26173
ENSG00000090238	YPEL3	1.4	1	1.22	1.20667	1.33333	1.10497		PTPN11	0.0678731	10.5208		EXOSC10	-0.00743431	0.418994
ENSG00000090263	MRPS33	22.94	23.17	23.72	23.2767	9.66667	0.415294		MLXIP	-0.145571	16.6823		RRM2	-0.220122	0
ENSG00000090266	NDUFB2	30.75	34.35	33.17	32.7567	53.3333	1.62817		DENR	-0.137125	13.1191		RPS21	-0.0361125	0
ENSG00000090273	NUDC	58.78	63.77	60.72	61.09	52.3333	0.85666		SFSWAP	0.107318	17.5586		ZNF217	0.272211	2.28503
ENSG00000090316	MAEA	26.04	26.76	27.6	26.8	191	7.12687		MLF2	0.175943	3.01765		SRGAP2C	0.221741	0
ENSG00000090339	ICAM1	3.37	3.39	2.46	3.07333	1.66667	0.542299		YAF2	-0.251528	106.441		LAMB2	-0.223748	1.43256
ENSG00000090372	STRN4	22.86	27.17	27.9	25.9767	48.3333	1.86064		RPAP3	-0.0047023	23.1909		USP19	-0.070032	0.583839
ENSG00000090376	IRAK3	0.02	0.09	0.06	0.0566667	3	52.9412		CEPT1	0.0264891	25.5369		ORMDL3	-0.13369	1.48544
ENSG00000090382	LYZ	0	0	0	0	0	0		KANSL2	0.111663	8.91334		SERF1A	-1.43598	0
ENSG00000090402	SI	0	0	0	0	17.6667	0		CBX5	-0.208535	11.6476		SMN1	-0.0589942	0
ENSG00000090432	MUL1	7.57	7.48	6.8	7.28333	0	0		DCTN2	0.0895456	4.03397		NME6	-0.0649659	2.33266
ENSG00000090447	TFAP4	10.12	9.42	9.78	9.77333	36	3.68349		B4GALNT1	-0.217672	6.89514		CYCS	0.110524	0.0538467
ENSG00000090470	PDCD7	12.11	9.87	6.86	9.61333	23	2.39251		MFN2	-0.0581209	4.41609		CEBPB	0.112128	0
ENSG00000090487	SPG21	22.95	20.22	19.51	20.8933	53	2.53669		PHLDA1	0.102074	4.44579		HINFP	0.483043	3.4915
ENSG00000090512	FETUB	0	0	0	0	0	0		PAWR	-0.0422416	51.5561		POP7	-0.0332505	0
ENSG00000090520	DNAJB11	30.48	32.3	32.47	31.75	133.667	4.20997		GNPTAB	0.148077	26.8567		GNB2	0.111818	0
ENSG00000090530	P3H2	0.42	0.47	0.47	0.453333	0	0		NUP37	0.103058	7.86951		CLP1	0.150312	0
ENSG00000090534	THPO	0.09	0.16	0	0.0833333	0	0		ATP1A1	0.122638	1.43246		GTPBP2	0.137866	1.90476
ENSG00000090539	CHRD	1.16	2.9	1.4	1.82	0	0		SLC41A2	-0.227163	44.6137		FIBP	0.208526	0
ENSG00000090554	FLT3LG	0.49	0.57	0.37	0.476667	0	0		PTGFRN	-0.241699	43.9989		PPP1CA	-0.0175502	0.0267008
ENSG00000090565	RAB11FIP3	4.29	4.46	3.3	4.01667	21.6667	5.39419		ANAPC7	0.0328196	6.89167		HCFC1	-0.0202311	0
ENSG00000090581	GNPTG	6.65	6.57	7.29	6.83667	2.66667	0.390054		ATXN2	-0.154772	36.1132		CHCHD1	0.230312	0.390219
ENSG00000090612	ZNF268	4.01	3.44	2.79	3.41333	97.3333	28.5156		SLC8B1	0.0175623	4.58849		MRPL52	0.379453	0.245851
ENSG00000090615	GOLGA3	18.37	17.03	14.28	16.56	48	2.89855		CLIP1	-0.431161	19.9048		TMEM134	-0.0307995	0
ENSG00000090621	PABPC4	82.64	92.98	83.12	86.2467	66.3333	0.769112		WDR3	0.354767	14.1558		CORO1B	0.329884	0
ENSG00000090659	CD209	0	0	0	0	0	0		PDS5B	0.0447922	109.325		MUS81	0.0576222	0
ENSG00000090661	CERS4	7.17	7.9	5.99	7.02	39.6667	5.65052		TARS2	0.0903655	6.95122		RPL38	0.00705999	0.0223374
ENSG00000090674	MCOLN1	4.13	4.58	5.03	4.58	0	0		AKAP11	-0.246731	43.3633		SSH3	0.604409	0.265534
ENSG00000090686	USP48	22.37	22.24	26.12	23.5767	424.333	17.998		PIBF1	-0.0556921	129.761		CES2	-0.0526728	0.210896
ENSG00000090776	EFNB1	2.81	3.59	3.01	3.13667	4.33333	1.38151		SLC25A44	-0.222091	51.0347		PDP2	0.300083	2.18121
ENSG00000090857	PDPR	7.51	8.7	7.72	7.97667	876	109.82		PRCC	-0.10068	4.81864		EGFL7	0.319557	0
ENSG00000090861	AARS1	46.43	43.1	45.28	44.9367	65.3333	1.4539		ATP11A	0.0371921	20.45		RNASEH2C	-0.01265	0
ENSG00000090863	GLG1	44.39	43.1	41.51	43	1731.67	40.2713		UPF3A	-0.115223	17.235		PHF8	-0.224692	0
ENSG00000090889	KIF4A	10.89	10.79	11.1	10.9267	63.3333	5.79622		MICU2	0.153862	32.786		KAT5	0.238349	0
ENSG00000090905	TNRC6A	15.52	17.52	17.18	16.74	1700.33	101.573		RNF6	-0.0977791	47.3358		RELA	0.112784	0.694578
ENSG00000090920		0.71	0.58	0.48	0.59	0	0		MRPS31	-0.102238	14.8148		COQ2	0.431576	3.77143
ENSG00000090924	PLEKHG2	3.3	4.71	3.91	3.97333	0	0		SDHC	-0.0504315	3.8196		TRMT112	0.100375	0
ENSG00000090932	DLL3	0	0	0	0	0	0		INTS6	0.10776	25.6974		MRPL57	0.126214	0
ENSG00000090971	NAT14	11.53	13.94	9.99	11.82	4	0.338409		VPS36	0.197944	45.9273		ESRRA	-0.211598	0.413043
ENSG00000090975	PITPNM2	4.48	2.25	2.97	3.23333	170.333	52.6804		TBC1D4	0.0521846	65.6642		RHOD	0.293738	0
ENSG00000090989	EXOC1	5.09	4.55	5.29	4.97667	29.3333	5.89417		TUBGCP3	-0.103135	28.1263		MTX1	0.316891	0.0987362
ENSG00000091009	RBM27	13.22	9.93	9.12	10.7567	311	28.9123		G2E3	-0.403758	58.113		CKS1B	-0.0295685	0.0417885
ENSG00000091010	POU4F3	0	0.07	0	0.0233333	0	0		POU2F1	-0.401321	64.9485		GPR137	0.000259301	0
ENSG00000091039	OSBPL8	18.4	22.21	23.32	21.31	2246.33	105.412		HIF1A	0.217402	5.88051		SNCG	0.0295941	0
ENSG00000091073	DTX2	14.17	11.26	13.08	12.8367	0	0		PLEKHG3	0.220633	25.0816		MZT2A	0.0660429	0.040434
ENSG00000091106	NLRC4	0.37	0.33	0.35	0.35	0	0		PAPOLA	0.0502206	5.68658		MAP3K11	0.130468	1.22332
ENSG00000091127	PUS7	20.24	18.81	16.79	18.6133	743.333	39.9355		SUPT16H	-0.0477636	1.54022		NAA20	-0.156576	0.0534759
ENSG00000091128	LAMB4	0	0	0	0	3.66667	0		CHD8	-0.184391	13.0174		EHBP1L1	-0.403994	0.103627
ENSG00000091129	NRCAM	0	0.06	0	0.02	6	300		PRMT5	0.112116	0.873679		RNF26	-0.0620264	0.308438
ENSG00000091136	LAMB1	5.03	6.13	6.18	5.78	63.3333	10.9573		HECTD1	-0.0146168	3.81382		PPP1R14B	0.331402	0
ENSG00000091137	SLC26A4	0	0.43	0.82	0.416667	0	0		PPP2R3C	-0.133652	6.9629		FKBP2	0.372152	0
ENSG00000091138	SLC26A3	0.11	0.09	0.05	0.0833333	0	0		MIS18BP1	-0.00523808	10.9411		VEGFB	0.101899	0
ENSG00000091140	DLD	28.52	31.01	29.15	29.56	419	14.1746		CNIH1	-0.00549028	1.76857		GMPPB	0.370588	0
ENSG00000091157	WDR7	6.97	4.64	5.82	5.81	711	122.375		MAX	0.195037	11.4885		CEP83	-0.518357	0
ENSG00000091164	TXNL1	30	31.01	31.25	30.7533	403.667	13.1259		ACTN1	0.27345	9.00265		NUDT4	0.0401714	0.905433
ENSG00000091181	IL5RA	0	0	0	0	0	0		COX16	-0.0933606	12.4612		LRFN4	0.263801	0
ENSG00000091262	ABCC6	1.16	0.53	1.34	1.01	0	0		FOXN3	-0.0838237	301.084		RCE1	0.309046	0
ENSG00000091317	CMTM6	10.95	13.12	16.74	13.6033	24	1.76427		XPR1	-0.0613133	126.853		UQCRH	0.016737	0.0624003
ENSG00000091409	ITGA6	16.57	16.75	24.63	19.3167	288.333	14.9267		HMG20A	0.0430956	65.7544		CNP	0.0528987	0
ENSG00000091428	RAPGEF4	0	0.13	0	0.0433333	55.6667	1284.62		CRTC3	-0.0836031	39.5324		JUP	0.294212	0
ENSG00000091436	MAP3K20	11.72	10.65	11.61	11.3267	172.333	15.2148		SZRD1	0.0483236	6.77414		PLK3	0.115853	0
ENSG00000091482	SMPX	0	0	0	0	0	0		NIPA1	0.418452	16.3306		CBX2	-0.250876	0
ENSG00000091483	FH	21.87	25.87	23.26	23.6667	28.3333	1.19718		TMEM87A	0.119818	33.6236		CCS	0.0355275	0
ENSG00000091490	SEL1L3	12.71	11.21	13.34	12.42	340	27.3752		GABPB1	-0.260395	16.1649		SLC25A30	0.498242	0
ENSG00000091513	TF	0.29	0.18	0.35	0.273333	0	0		SPPL2A	0.284774	5.24646		C16orf91	0.342055	0
ENSG00000091527	CDV3	41.41	40.73	38.03	40.0567	162.667	4.06091		DMXL2	-0.228515	81.5334		TRMT10C	0.0714924	1.0583
ENSG00000091536	MYO15A	0.14	0.59	0.73	0.486667	24	49.3151		GTF2A2	-0.12461	2.82639		CTU2	0.379006	0
ENSG00000091542	ALKBH5	25.89	28.13	29.42	27.8133	59.6667	2.14525		HERC1	-0.339437	90.0623		ZNHIT2	-0.0480844	0
ENSG00000091583	APOH	0	0	0	0	0	0		OAZ2	0.0523698	17.7767		TNK1	0.21105	0
ENSG00000091592	NLRP1	0.48	0.47	0.69	0.546667	100.667	184.146		NPTN	-0.106857	22.9431		PHLDA3	0.130494	0
ENSG00000091622	PITPNM3	0.7	0.89	0.88	0.823333	44	53.4413		CLEC16A	0.279354	48.332		TRIM74	1.9057	0
ENSG00000091640	SPAG7	14.04	15.38	16.78	15.4	0	0		ZNF267	0.270399	126.787		RPL4	0.0583432	0.00242314
ENSG00000091651	ORC6	18.4	17.45	21.95	19.2667	0	0		LONP2	0.028661	37.307		MRPL11	0.313331	0.151656
ENSG00000091656	ZFHX4	5.37	3.97	4.18	4.50667	432	95.858		OGFOD1	-0.0915177	14.6365		ANGEL2	0.11286	1.22314
ENSG00000091664	SLC17A6	0	0	0	0	0	0		E2F4	0.0815021	2.52573		BRSK2	-0.0822459	1.80064
ENSG00000091704	CPA1	0	0	0	0	0	0		EDC4	0.0781318	6.58633		LARP7	0.0700048	0.402361
ENSG00000091732	ZC3HC1	9.41	10.8	9.94	10.05	18	1.79104		SLC7A6	0.0986307	23.1244		BRMS1	0.319571	0.153644
ENSG00000091831	ESR1	0.03	0	0.08	0.0366667	6.33333	172.727		ZFP90	-0.090932	22.8872		RPL15	-0.00926068	0.0218156
ENSG00000091844	RGS17	0.75	1.28	0.64	0.89	210.667	236.704		CDH3	0.243397	5.37412		HRAS	-0.0196047	0.1875
ENSG00000091879	ANGPT2	3.26	2.27	2.87	2.8	6.33333	2.2619		IST1	-0.21701	7.76766		YIF1A	0.278602	0.53376
ENSG00000091947	TMEM101	9.63	7.21	8.87	8.57	3	0.350058		TRAP1	0.219659	2.51474		NDUFA11	0.0322372	0.0259323
ENSG00000091972	CD200	0	0.16	0	0.0533333	0	0		CREBBP	0.100548	33.942		SEZ6L2	0.0705357	0
ENSG00000091986	CCDC80	0	0.4	0	0.133333	0	0		GSPT1	0.336728	5.31673		KLC2	0.0526803	0.556199
ENSG00000092009	CMA1	0.23	0.18	0.26	0.223333	0	0		EARS2	0.313463	10.9697		UBE2C	0.126398	0
ENSG00000092010	PSME1	28.09	30.53	33.25	30.6233	0	0		NDUFAB1	-0.0278926	2.46543		MARCKSL1	-0.42757	0.159251
ENSG00000092020	PPP2R3C	6.14	7.2	8.49	7.27667	50.6667	6.9629		ARHGAP17	0.0267199	42.9537		PSMD2	-0.0280106	0
ENSG00000092036	HAUS4	12.15	12.98	12.63	12.5867	8	0.635593		GTF3C1	0.117743	9.35745		CSRP2	-0.213203	0.246036
ENSG00000092051	JPH4	0.03	0.02	0.03	0.0266667	3.33333	125		CMTM4	0.187633	19.4645		ARHGAP1	0.00302279	0.327654
ENSG00000092054	MYH7	0	0	0	0	0	0		CMC2	0.160343	15.2718		MED16	0.0818952	0.393623
ENSG00000092067	CEBPE	0	0	0	0	0	0		SOX13	0.0269677	7.30282		TP53I11	0.232988	1.60709
ENSG00000092068	SLC7A8	0.94	1.31	0.7	0.983333	1.66667	1.69492		GALNS	-0.415202	14.483		CCNE2	-0.753611	0.286041
ENSG00000092094	OSGEP	8.46	4.89	6.59	6.64667	0	0		FANCA	-0.0648892	4.7836		CST6	-0.180341	0
ENSG00000092096	SLC22A17	1.18	0.9	0.76	0.946667	0	0		MED9	0.0179609	27.8027		BANF1	0.254992	0
ENSG00000092098	RNF31	17.51	23.45	26.47	22.4767	0	0		TVP23B	-0.0554963	12.2569		CLTB	0.0414229	0.246305
ENSG00000092108	SCFD1	24.28	20.92	26.2	23.8	972	40.8403		PRPSAP2	-0.137474	13.5457		SART1	0.0792969	0
ENSG00000092140	G2E3	15.81	14.44	17.02	15.7567	915.667	58.113		EPN2	0.147228	24.503		PPP2R2D	0.0635896	0
ENSG00000092148	HECTD1	47.57	42.47	53.91	47.9833	183	3.81382		SPECC1	-0.113178	71.5627		DRAP1	0.188312	0
ENSG00000092199	HNRNPC	237.11	265.13	242.95	248.397	695.667	2.80063		ZNF207	0.115277	4.07665		C11orf68	0.212238	0.451168
ENSG00000092200	RPGRIP1	0	0.04	0.06	0.0333333	0	0		PSMD3	-0.0478608	2.50641		FOSL1	-0.0581465	1.74045
ENSG00000092201	SUPT16H	54.84	57.45	53.92	55.4033	85.3333	1.54022		MSL1	-0.155758	8.47458		CCDC85B	0.557586	0
ENSG00000092203	TOX4	14.39	15.42	13.74	14.5167	1.33333	0.0918485		PNPO	0.559577	8.87589		TMEM70	0.00880291	0
ENSG00000092208	GEMIN2	9.54	11.07	12.19	10.9333	8	0.731707		DYNLL2	-0.0872434	17.4395		RPS6KB2	-0.0076019	1.6359
ENSG00000092295	TGM1	1	0.9	1.21	1.03667	0	0		TLK2	-0.450883	25.4335		RMI2	0.273266	0.383632
ENSG00000092330	TINF2	10.2	12.06	9.52	10.5933	6.66667	0.629327		ATF3	-0.487698	28.9701		KDF1	0.113851	0
ENSG00000092345	DAZL	0	0	0	0	0	0		FLVCR1	0.423241	10.9802		AURKAIP1	0.191464	0
ENSG00000092377	TBL1Y	0	0	0	0	5.33333	0		DCAF7	0.0147111	8.39233		TOMM5	-0.159391	0.132268
ENSG00000092421	SEMA6A	3.94	4.69	4.35	4.32667	39.3333	9.09091		RPS6KC1	-0.167911	145.888		SFN	-0.143324	0.0183672
ENSG00000092439	TRPM7	13.77	10.97	14.99	13.2433	703	53.0833		SMYD2	-0.092066	14.7739		ETV4	-0.434405	0.419874
ENSG00000092445	TYRO3	6.06	9.76	10.71	8.84333	1.66667	0.188466		TBCD	-0.0996108	23.6716		TPRN	-0.229671	0
ENSG00000092470	WDR76	13.62	10.66	13.91	12.73	2.66667	0.209479		PITPNA	0.926461	40.7069		SLC35A4	-0.401399	0.354388
ENSG00000092529	CAPN3	0.53	0.81	0.83	0.723333	19.6667	27.1889		CLUH	0.302877	1.72291		SSNA1	0.10362	0
ENSG00000092531	SNAP23	14.51	15.62	13.26	14.4633	45.6667	3.15741		ITGAE	-0.00553839	8.64987		BNIP3	0.222918	0.242215
ENSG00000092607	TBX15	0	0	0.03	0.01	52	5200		ANKFY1	-0.0382587	21.3908		CLK2	0.0568186	0
ENSG00000092621	PHGDH	24.89	27.45	24.5	25.6133	141.667	5.53097		NCOR1	-0.240404	59.6371		DIRAS1	0.113426	0
[truncated: 55,908 more rows]

## Sheet: Sequences of primers and siRNAs
Sequences of primers and custom siRNAs
Sequences of primers			Custom siRNAs			Adapters and primers PAR-CLIP
Name	Sequence		Name	Sequence		Name	Sequence	Comments
GAPDH RT-qPCR-F	5’ TGC ACC ACC AAC TGC TTA GC 3		siCDC14B-s_Sense	5' rGrCrUrArUrUrCrCrUrCrUrCrArCrArGrUrArArUrUrCrUTC 3'		3’ RT-primer	GCCTTGGCACCCGAGAATTCCA
GAPDH RT-qPCR-R	5’ GGC ATG GAC TGT GGT CAT GAG 3’		siCDC14B-s_Antisense	5' rGrArArGrArArUrUrArCrUrGrUrGrArGrArGrGrArArUrArGrCrGrU 3'		3' adapter	5'-rAppNNTGACTGTGGAATTCTCGGGTGCCAAGG-L	L = aminolinker, 3’-amino modifier C7
						5’ chimeric DNA-RNA adapter	5'(aminolinker)-GTTCAGAGTTCTACAGTCCGACGATCTCATAGrNrNrNrN
Matrin RT-qPCR-F	5' GGG TTT TAC TGT AAG CTG TGT TCA 3'					5' PCR primer	AATGATACGGCGACCACCGAGATCTACACGTTCAGAGTTCTACAGTCCGA
Matrin RT-qPCR-R	5' GTC TGC GTT CTT CTG CCA AT 3'					3’ PCR Index primer	CAAGCAGAAGACGGCATACGAGATAGGTCACTGTGACTGGAGTTCCTTGGCACCCGAGAATTCCA	Underlined sequence is an exemple of index sequence read by Illumina
CDC14B-s RT-qPCR-F	5' ACG CTA TTC CTC TCA CAG TAA TTC 3'
CDC14B-s RT-qPCR-R	5' CCT TGA AGC AGA TCT GGT GGT T 3'
CDC14B-PTC RT-qPCR-F	5' CAG AAC ACA GTA GCC ATC AGG 3'
CDC14B-PTC RT-qPCR-R	5' GCA GAA ATA AAG CCT CTT CGC 3'
CDC14B RT-PCR-F	5' TAC AGT GAT GAT GAC GAA ATC AAT GG 3'
CDC14B RT-PCR-R	5' CTT GAA GCA GAT CTG GTG GTT C 3'
CD44 total RT-PCR-F	5' GAT GGA GAA AGC TCT GAG CAT C 3'
CD44 total RT-PCR-R	5' CAC CTT CTT CGA CTG TTG AC 3'
CD44s RT-qPCR-F	5’ AGA ATC CCT GCT ACC AGA GAC CAA 3’
CD44s RT-qPCR-R	5’ CCC ATG TGA GTG TCC ATC TGAT T 3’
CD44v2 RT-qPCR-F	5’ CCT GCT ACC ACT TTG ATG AGC 3’
CD44v2 RT-qPCR-R	5’ CCA ATC CCA GGT TTC TTG CC 3’
SETD5_003 RT-qPCR-F	5' GAC GAA GAA AAT CAA GGC ATT TCG AG 3'
SETD5 RT-qPCR-R	5' TAG GTG TTG TTC AAG CGC GT 3'
SETD5_004 RT-qPCR-F	5' AGA AAA TCA AGA ATT CTC CCT C 3'
SETD5 RT-qPCR-R	5' TAG GTG TTG TTC AAG CGC GT 3'
SETD5 RT-PCR-F	5' CAA CAC AGC ACA CAC CTA CA 3'
SETD5 RT-PCR-R	5' CAG CCC TCA GTT GTA TTC TCA TC 3'
ST7_001_002 RT-qPCR-F	5' GGA GAT AAA TGA AAT TAG GTC CAG AG 3'
ST7 RT-qPCR-R	5' TGA GAG CGT CGG TAA CAG 3'
ST7_007 RT-qPCR-F	5' GAG ATA AAT GAG TGT GCA ACT GC 3'
ST7 RT-qPCR-R	5' TGA GAG CGT CGG TAA CAG 3'
ST7 RT-PCR-F	5' GAA AGC CTG GAG AGA GAG AAA C 3'
ST7 RT-PCR-R	5' CCT TCA GGG CCT GCT TAA ATA 3'
HP1BP3_006 RT-qPCR-F	5' GAA CGC AGA GAA GGT AGA A 3'
HP1BP3_006 RT-qPCR-R	5' CTG GCT TTT CTT CCT CCC CTT 3'
HP1BP3_005 RT-qPCR-F	5' GAA CGC AGA GGT TGA TTC TT 3'
HP1BP3_005 RT-qPCR-R	5' TGG ATC AGC TGA GCT CCT A 3'
HP1BP3 RT-PCR-F	5' GAC CGG CCG AAC GCA GAG 3'
HP1BP3 RT-PCR-R	5' CAG CAA GCT TGC TTT TGG GAG G 3'
MALAT1 RT-qPCR-F	5' GAC GGA GGT TGA GAT GAA GC 3'
MALAT1 RT-qPCR-R	5' ATT CGG GGC TCT GTA GTC CT 3'

## Sheet: Isoforms derived from Iso-seq 
Isoforms derived from Iso-seq in HCT116 cells
Highlighted lines in yellow are derived from CDC14B transcripts
PB Transcript variant	chrom	strand	length	exons	structural_category	associated_gene	associated_transcript	ref_length	ref_exons	diff_to_TSS	diff_to_TTS	diff_to_gene_TSS	diff_to_gene_TTS	subcategory	RTS_stage	all_canonical	min_sample_cov	min_cov	min_cov_pos	sd_cov	FL count	n_indels	n_indels_junc	bite	iso_exp	gene_exp	ratio_exp	FSM_class	coding	ORF_length	CDS_length	CDS_start	CDS_end	CDS_genomic_start	CDS_genomic_end	predicted_NMD	perc_A_downstream_TTS	seq_A_downstream_TTS	dist_to_cage_peak	within_cage_peak	dist_to_polya_site	within_polya_site	polyA_motif	polyA_dist	gene_name	transcript_name
PB.1.1	chr1	-	7900	11	novel_not_in_catalog	ENSG00000227232.5	novel	1351	11	NA	NA	220	2	at_least_one_novel_splicesite	FALSE	canonical	NA	NA	NA	NA	2	2	NA	FALSE	NA	NA	NA	B	coding	165	498	5902	6399	19020	17365	TRUE	40	AACAGTGTGCTTTTAATAAA	NA	FALSE	NA	NA	AATAAA	-17	WASH7P
PB.10.1	chr1	-	1897	2	full-splice_match	ENSG00000237330.3	ENST00000453464.3	1900	2	2	1	2	-1	multi-exon	FALSE	canonical	NA	NA	NA	NA	9	0	NA	FALSE	NA	NA	NA	A	coding	249	750	299	1048	1072566	1071817	FALSE	20	ATCTTTGGCAAGAGGGCCTC	1	TRUE	NA	NA	AATAAA	-13	RNF223	RNF223-201
PB.100.1	chr1	-	1314	6	full-splice_match	ENSG00000116661.11	ENST00000354287.5	1287	6	0	-27	0	27	multi-exon	FALSE	canonical	NA	NA	NA	NA	95	0	NA	FALSE	NA	NA	NA	A	coding	296	891	90	980	11654340	11648694	FALSE	5	TGCTCCCTTCCCATCCTTTT	-1	TRUE	NA	NA	GATAAA	-4	FBXO2	FBXO2-201
PB.1000.1	chr1	+	3488	14	novel_not_in_catalog	ENSG00000143842.15	novel	4076	14	NA	NA	-406	-78	at_least_one_novel_splicesite	FALSE	canonical	NA	NA	NA	NA	4	0	NA	TRUE	NA	NA	NA	B	coding	621	1866	94	1959	204112916	204126134	FALSE	25	TAACCAGCACATTTCTCCTG	-12	TRUE	NA	NA	NA	NA	SOX13
PB.1000.2	chr1	+	2781	9	incomplete-splice_match	ENSG00000143842.15	ENST00000272193.10	1754	11	1083	-1511	641	-78	3prime_fragment	FALSE	canonical	NA	NA	NA	NA	2	1	NA	FALSE	NA	NA	NA	B	coding	399	1200	53	1252	204117602	204126134	FALSE	25	TAACCAGCACATTTCTCCTG	4072	FALSE	NA	NA	NA	NA	SOX13	SOX13-201
PB.1001.1	chr1	-	2603	8	full-splice_match	ENSG00000143845.15	ENST00000367201.7	2431	8	-172	0	-22	0	multi-exon	FALSE	canonical	NA	NA	NA	NA	4	1	NA	FALSE	NA	NA	NA	C	coding	366	1101	299	1399	204151768	204134524	TRUE	15	CTGCTGTGTCTTGAGTGACA	109	FALSE	NA	NA	ATTAAA	-16	ETNK2	ETNK2-202
PB.1001.2	chr1	-	2457	8	full-splice_match	ENSG00000143845.15	ENST00000367202.9	2475	8	16	2	16	-2	multi-exon	FALSE	canonical	NA	NA	NA	NA	43	0	NA	FALSE	NA	NA	NA	C	coding	358	1077	261	1337	204151768	204132184	FALSE	15	GACTGCTGTGTCTTGAGTGA	15	TRUE	NA	NA	ATTAAA	-14	ETNK2	ETNK2-203
PB.1001.3	chr1	-	2196	7	novel_in_catalog	ENSG00000143845.15	novel	2475	8	NA	NA	3	-3	intron_retention	FALSE	canonical	NA	NA	NA	NA	3	0	NA	FALSE	NA	NA	NA	C	coding	317	954	124	1077	204151768	204132184	FALSE	10	GGACTGCTGTGTCTTGAGTG	-1	TRUE	NA	NA	ATTAAA	-13	ETNK2
PB.1002.1	chr1	-	5311	3	novel_not_in_catalog	ENSG00000158615.9	novel	5259	2	NA	NA	-1	15	at_least_one_novel_splicesite	FALSE	canonical	NA	NA	NA	NA	3	3	NA	FALSE	NA	NA	NA	C	coding	645	1938	408	2345	204411411	204408307	TRUE	35	AACTTTATATTATATGTATC	-2	TRUE	NA	NA	AATAAA	-41	PPP1R15B
PB.1002.10	chr1	-	3206	2	full-splice_match	ENSG00000158615.9	ENST00000367188.5	5259	2	-71	2124	-71	-2124	multi-exon	FALSE	canonical	NA	NA	NA	NA	7	2	NA	FALSE	NA	NA	NA	C	coding	713	2142	478	2619	204411411	204406092	FALSE	30	AAAATATGTGGTAGCCTTTT	-1	TRUE	NA	NA	NA	NA	PPP1R15B	PPP1R15B-201
PB.1002.3	chr1	-	5250	2	full-splice_match	ENSG00000158615.9	ENST00000367188.5	5259	2	0	9	0	-9	multi-exon	FALSE	canonical	NA	NA	NA	NA	296	2	NA	FALSE	NA	NA	NA	C	coding	713	2142	407	2548	204411411	204406092	FALSE	35	AAATGTTAAGTGATATTTTG	-1	TRUE	NA	NA	AATAAA	-17	PPP1R15B	PPP1R15B-201
PB.1002.4	chr1	-	3781	2	full-splice_match	ENSG00000158615.9	ENST00000367188.5	5259	2	1469	9	1469	-9	multi-exon	FALSE	canonical	NA	NA	NA	NA	8	4	NA	FALSE	NA	NA	NA	C	coding	322	969	111	1079	204410238	204406092	FALSE	35	AAATGTTAAGTGATATTTTG	7215	FALSE	NA	NA	AATAAA	-17	PPP1R15B	PPP1R15B-201
PB.1002.5	chr1	-	4963	2	full-splice_match	ENSG00000158615.9	ENST00000367188.5	5259	2	-15	311	-15	-311	multi-exon	FALSE	canonical	NA	NA	NA	NA	3	2	NA	FALSE	NA	NA	NA	C	coding	713	2142	422	2563	204411411	204406092	FALSE	15	AGTCTTGTTAATGGTGCTTT	-1	TRUE	NA	NA	ATTAAA	-17	PPP1R15B	PPP1R15B-201
PB.1002.6	chr1	-	3775	2	full-splice_match	ENSG00000158615.9	ENST00000367188.5	5259	2	0	1484	0	-1484	multi-exon	FALSE	canonical	NA	NA	NA	NA	4	2	NA	FALSE	NA	NA	NA	C	coding	713	2142	407	2548	204411411	204406092	FALSE	10	ACTGTTTGTGTTTGGTTTAT	-1	TRUE	NA	NA	AATATA	-41	PPP1R15B	PPP1R15B-201
PB.1002.7	chr1	-	3623	2	full-splice_match	ENSG00000158615.9	ENST00000367188.5	5259	2	0	1636	0	-1636	multi-exon	FALSE	canonical	NA	NA	NA	NA	83	2	NA	FALSE	NA	NA	NA	C	coding	713	2142	407	2548	204411411	204406092	FALSE	25	AATATCCAGGTTTATTGTGT	-1	TRUE	NA	NA	TATAAA	-9	PPP1R15B	PPP1R15B-201
PB.1002.8	chr1	-	3662	3	novel_not_in_catalog	ENSG00000158615.9	novel	5259	2	NA	NA	0	-1633	at_least_one_novel_splicesite	FALSE	canonical	NA	NA	NA	NA	2	2	NA	FALSE	NA	NA	NA	C	coding	645	1938	407	2344	204411411	204408307	TRUE	15	ATCCAGGTTTATTGTGTCCT	-1	TRUE	NA	NA	TATAAA	-12	PPP1R15B
PB.1002.9	chr1	-	3287	2	full-splice_match	ENSG00000158615.9	ENST00000367188.5	5259	2	0	1972	0	-1972	multi-exon	FALSE	canonical	NA	NA	NA	NA	9	2	NA	FALSE	NA	NA	NA	C	coding	713	2142	407	2548	204411411	204406092	FALSE	20	AAGAGGGTTCTGTGTACGTT	-1	TRUE	NA	NA	AATATA	-14	PPP1R15B	PPP1R15B-201
PB.1003.1	chr1	-	7608	33	novel_in_catalog	ENSG00000133056.13	novel	7686	34	NA	NA	-38	-10	intron_retention	FALSE	canonical	NA	NA	NA	NA	7	2	NA	FALSE	NA	NA	NA	A	coding	1634	4905	492	5396	204469802	204424852	FALSE	65	AAAAAAATGAAACTATAATT	-5	TRUE	NA	NA	AATAAA	-12	PIK3C2B
PB.1004.10	chr1	+	6310	12	novel_not_in_catalog	ENSG00000198625.13	novel	10050	11	NA	NA	0	766	at_least_one_novel_splicesite	FALSE	canonical	NA	NA	NA	NA	2	9	1	TRUE	NA	NA	NA	C	coding	490	1473	140	1612	204525519	204549682	TRUE	35	ACCAATAGCCTTTTGAATGA	-3	TRUE	NA	NA	AATAAA	-40	MDM4
PB.1004.12	chr1	+	3909	11	full-splice_match	ENSG00000198625.13	ENST00000367182.8	10050	11	0	6141	0	-2221	multi-exon	FALSE	canonical	NA	NA	NA	NA	76	4	NA	FALSE	NA	NA	NA	C	coding	490	1473	140	1612	204525519	204549682	FALSE	100	AAAAAAAAAAAAAAAAAAAA	-3	TRUE	NA	NA	CATAAA	-32	MDM4	MDM4-203
PB.1004.16	chr1	+	3838	10	full-splice_match	ENSG00000198625.13	ENST00000391947.6	10008	10	30	6140	3	-2221	multi-exon	FALSE	canonical	NA	NA	NA	NA	4	4	NA	FALSE	NA	NA	NA	C	coding	140	423	137	559	204525519	204538288	TRUE	100	AAAAAAAAAAAAAAAAAAAA	0	TRUE	NA	NA	CATAAA	-32	MDM4	MDM4-205
PB.1004.17	chr1	+	3756	10	full-splice_match	ENSG00000198625.13	ENST00000454264.6	9926	10	30	6140	3	-2221	multi-exon	FALSE	canonical	NA	NA	NA	NA	8	4	NA	FALSE	NA	NA	NA	C	coding	440	1323	137	1459	204525519	204549682	FALSE	100	AAAAAAAAAAAAAAAAAAAA	0	TRUE	NA	NA	CATAAA	-32	MDM4	MDM4-207
PB.1004.18	chr1	+	3173	12	novel_not_in_catalog	ENSG00000198625.13	novel	10050	11	NA	NA	7	0	at_least_one_novel_splicesite	FALSE	canonical	NA	NA	NA	NA	3	4	1	TRUE	NA	NA	NA	C	coding	490	1473	133	1605	204525519	204549682	TRUE	15	ATTGTGTGTTGTCATTATTT	4	TRUE	NA	NA	ATTAAA	-17	MDM4
PB.1004.19	chr1	+	3944	11	novel_not_in_catalog	ENSG00000198625.13	novel	10050	11	NA	NA	9	-2221	at_least_one_novel_splicesite	FALSE	canonical	NA	NA	NA	NA	4	4	NA	FALSE	NA	NA	NA	C	coding	490	1473	175	1647	204525519	204549682	FALSE	100	AAAAAAAAAAAAAAAAAAAA	32	FALSE	NA	NA	CATAAA	-32	MDM4
PB.1004.2	chr1	+	3917	11	novel_not_in_catalog	ENSG00000198625.13	novel	10050	11	NA	NA	0	-2221	at_least_one_novel_splicesite	FALSE	canonical	NA	NA	NA	NA	4	4	NA	TRUE	NA	NA	NA	C	coding	485	1458	163	1620	204525519	204549682	FALSE	100	AAAAAAAAAAAAAAAAAAAA	-26	TRUE	NA	NA	CATAAA	-32	MDM4
PB.1004.3	chr1	+	3712	11	full-splice_match	ENSG00000198625.13	ENST00000367182.8	10050	11	-21	6359	2	2373	multi-exon	FALSE	canonical	NA	NA	NA	NA	6	3	NA	FALSE	NA	NA	NA	C	coding	490	1473	161	1633	204525519	204549682	FALSE	35	CCAAACGTGCAGAGACTGAT	-24	TRUE	NA	NA	CATAAA	-29	MDM4	MDM4-203
PB.1004.4	chr1	+	3635	8	full-splice_match	ENSG00000198625.13	ENST00000614459.4	9782	8	7	6140	3	-2221	multi-exon	FALSE	canonical	NA	NA	NA	NA	3	4	NA	FALSE	NA	NA	NA	C	coding	392	1179	160	1338	204525519	204549682	FALSE	100	AAAAAAAAAAAAAAAAAAAA	-23	TRUE	NA	NA	CATAAA	-32	MDM4	MDM4-215
PB.1004.5	chr1	+	1669	11	full-splice_match	ENSG00000198625.13	ENST00000367182.8	10050	11	-14	8395	9	337	multi-exon	FALSE	canonical	NA	NA	NA	NA	3	1	NA	FALSE	NA	NA	NA	C	coding	490	1473	154	1626	204525519	204549682	FALSE	45	ACATTATTTGAAAATCAATC	-17	TRUE	NA	NA	CATAAA	-26	MDM4	MDM4-203
PB.1004.8	chr1	+	3434	12	novel_not_in_catalog	ENSG00000198625.13	novel	10050	11	NA	NA	-6	-2221	at_least_one_novel_splicesite	FALSE	canonical	NA	NA	NA	NA	2	4	NA	FALSE	NA	NA	NA	C	coding	490	1473	146	1618	204525519	204549682	TRUE	100	AAAAAAAAAAAAAAAAAAAA	-9	TRUE	NA	NA	CATAAA	-32	MDM4
PB.1004.9	chr1	+	5095	12	novel_not_in_catalog	ENSG00000198625.13	novel	10050	11	NA	NA	-3	751	at_least_one_novel_splicesite	FALSE	canonical	NA	NA	NA	NA	2	3	NA	FALSE	NA	NA	NA	C	coding	490	1473	143	1615	204525519	204549682	TRUE	25	ATTTGCTGCACCTCTACCAA	-6	TRUE	NA	NA	AATAAA	-25	MDM4
PB.1007.1	chr1	-	7411	14	full-splice_match	ENSG00000174529.7_ENSG00000117222.14	ENST00000264515.11	4367	14	-23	-3021	14	8	multi-exon	FALSE	canonical	NA	NA	NA	NA	2	7	NA	FALSE	NA	NA	NA	A	coding	538	1617	129	1745	205121873	205088787	FALSE	10	GAGACCTTTTTCTGCTCTTC	1	TRUE	NA	NA	AATAAA	-23		RBBP5-201
PB.1007.10	chr1	-	3703	9	incomplete-splice_match	ENSG00000117222.14	ENST00000264515.11	4367	14	20300	6	20288	-6	3prime_fragment	FALSE	canonical	NA	NA	NA	NA	2	4	NA	FALSE	NA	NA	NA	C	coding	297	894	171	1064	205100180	205088787	FALSE	40	AAAGAACAGGTGTAGATGTT	NA	FALSE	NA	NA	AATAAA	-15	RBBP5	RBBP5-201
PB.1007.11	chr1	-	4440	14	novel_not_in_catalog	ENSG00000117222.14	novel	4367	14	NA	NA	3	-7	at_least_one_novel_splicesite	FALSE	canonical	NA	NA	NA	NA	3	3	NA	FALSE	NA	NA	NA	C	coding	546	1641	162	1802	205115926	205088787	FALSE	40	TAAAGAACAGGTGTAGATGT	-1	TRUE	NA	NA	AATAAA	-14	RBBP5
PB.1007.15	chr1	-	3942	14	full-splice_match	ENSG00000117222.14	ENST00000264515.11	4367	14	-25	450	12	-450	multi-exon	FALSE	canonical	NA	NA	NA	NA	3	3	NA	FALSE	NA	NA	NA	C	coding	538	1617	131	1747	205121873	205088787	FALSE	5	CTTTTTGTCATCCCTGCCCT	-1	TRUE	NA	NA	AATATA	-18	RBBP5	RBBP5-201
PB.1007.20	chr1	-	3152	14	full-splice_match	ENSG00000117222.14	ENST00000264515.11	4367	14	-19	1234	18	-1234	multi-exon	FALSE	canonical	NA	NA	NA	NA	2	2	NA	FALSE	NA	NA	NA	C	coding	538	1617	125	1741	205121873	205088787	FALSE	55	AAAAGACAAAAATTAGCTGG	5	TRUE	NA	NA	NA	NA	RBBP5	RBBP5-201
PB.1007.21	chr1	-	3017	14	full-splice_match	ENSG00000117222.14	ENST00000367164.1	4290	14	39	1234	2	-1234	multi-exon	FALSE	canonical	NA	NA	NA	NA	2	2	NA	FALSE	NA	NA	NA	C	coding	500	1503	104	1606	205121873	205088787	FALSE	55	AAAAGACAAAAATTAGCTGG	-2	TRUE	NA	NA	NA	NA	RBBP5	RBBP5-202
PB.1007.22	chr1	-	2725	14	full-splice_match	ENSG00000117222.14	ENST00000367164.1	4290	14	14	1551	14	-1551	multi-exon	FALSE	canonical	NA	NA	NA	NA	9	1	NA	FALSE	NA	NA	NA	C	coding	500	1503	129	1631	205121873	205088787	FALSE	25	TACATTTGGTGTTTGAAATT	1	TRUE	NA	NA	TATAAA	-23	RBBP5	RBBP5-202
PB.1007.23	chr1	-	2796	14	novel_not_in_catalog	ENSG00000117222.14	novel	4367	14	NA	NA	0	-1552	at_least_one_novel_splicesite	FALSE	canonical	NA	NA	NA	NA	2	2	NA	TRUE	NA	NA	NA	C	coding	411	1236	468	1703	205103997	205088787	FALSE	25	GTACATTTGGTGTTTGAAAT	-13	TRUE	NA	NA	TATAAA	-22	RBBP5
PB.1007.24	chr1	-	2832	14	full-splice_match	ENSG00000117222.14	ENST00000264515.11	4367	14	-25	1560	12	-1560	multi-exon	FALSE	canonical	NA	NA	NA	NA	15	1	NA	FALSE	NA	NA	NA	C	coding	538	1617	131	1747	205121873	205088787	FALSE	25	ATAGATGTGTACATTTGGTG	-1	TRUE	NA	NA	TATAAA	-14	RBBP5	RBBP5-201
PB.1007.25	chr1	-	2079	14	full-splice_match	ENSG00000117222.14	ENST00000264515.11	4367	14	-35	2323	2	-2323	multi-exon	FALSE	canonical	NA	NA	NA	NA	4	0	NA	FALSE	NA	NA	NA	C	coding	538	1617	141	1757	205121873	205088787	FALSE	25	AACTTCATTGTACCCAGCGT	-11	TRUE	NA	NA	NA	NA	RBBP5	RBBP5-201
PB.1007.26	chr1	-	1954	14	full-splice_match	ENSG00000117222.14	ENST00000367164.1	4290	14	12	2324	12	-2324	multi-exon	FALSE	canonical	NA	NA	NA	NA	4	0	NA	FALSE	NA	NA	NA	C	coding	500	1503	131	1633	205121873	205088787	FALSE	25	TAACTTCATTGTACCCAGCG	-1	TRUE	NA	NA	NA	NA	RBBP5	RBBP5-202
PB.1007.4	chr1	-	3269	3	incomplete-splice_match	ENSG00000117222.14	ENST00000367164.1	4290	14	25268	-451	25219	451	3prime_fragment	FALSE	canonical	NA	NA	NA	NA	2	5	NA	FALSE	NA	NA	NA	C	non_coding	NA	NA	NA	NA	NA	NA	NA	50	AAAGATAAGATGTTTCACAA	NA	FALSE	NA	NA	ATTAAA	-16	RBBP5	RBBP5-202
PB.1007.5	chr1	-	4358	14	full-splice_match	ENSG00000117222.14	ENST00000264515.11	4367	14	3	6	3	-6	multi-exon	FALSE	canonical	NA	NA	NA	NA	154	4	NA	FALSE	NA	NA	NA	C	coding	538	1617	103	1719	205121873	205088787	FALSE	40	AAAGAACAGGTGTAGATGTT	-1	TRUE	NA	NA	AATAAA	-15	RBBP5	RBBP5-201
PB.1007.6	chr1	-	4365	13	novel_in_catalog	ENSG00000117222.14	novel	4367	14	NA	NA	7	-6	combination_of_known_junctions	FALSE	canonical	NA	NA	NA	NA	4	4	NA	FALSE	NA	NA	NA	C	coding	513	1542	185	1726	205114931	205088787	FALSE	40	AAAGAACAGGTGTAGATGTT	-6	TRUE	NA	NA	AATAAA	-15	RBBP5
PB.1007.7	chr1	-	4247	14	full-splice_match	ENSG00000117222.14	ENST00000367164.1	4290	14	37	6	0	-6	multi-exon	FALSE	canonical	NA	NA	NA	NA	48	4	NA	FALSE	NA	NA	NA	C	coding	500	1503	106	1608	205121873	205088787	FALSE	40	AAAGAACAGGTGTAGATGTT	-4	TRUE	NA	NA	AATAAA	-15	RBBP5	RBBP5-202
PB.1007.8	chr1	-	4217	13	novel_in_catalog	ENSG00000117222.14	novel	4367	14	NA	NA	3	-6	combination_of_known_splicesites	FALSE	canonical	NA	NA	NA	NA	2	5	NA	FALSE	NA	NA	NA	C	coding	491	1476	103	1578	205121873	205088787	FALSE	40	AAAGAACAGGTGTAGATGTT	-1	TRUE	NA	NA	AATAAA	-15	RBBP5
PB.1007.9	chr1	-	4209	13	novel_not_in_catalog	ENSG00000117222.14	novel	4367	14	NA	NA	12	-6	at_least_one_novel_splicesite	FALSE	canonical	NA	NA	NA	NA	2	5	NA	TRUE	NA	NA	NA	C	coding	479	1440	131	1570	205121873	205088787	FALSE	40	AAAGAACAGGTGTAGATGTT	-1	TRUE	NA	NA	AATAAA	-15	RBBP5
PB.1009.1	chr1	-	3389	7	full-splice_match	ENSG00000163545.11	ENST00000367157.6	3391	7	0	2	0	-2	multi-exon	FALSE	canonical	NA	NA	NA	NA	13	0	NA	FALSE	NA	NA	NA	C	coding	628	1887	118	2004	205321628	205303450	FALSE	15	AAGCAGGCCCTGCTGTTCTC	-1	TRUE	NA	NA	ATTAAA	-18	NUAK2	NUAK2-201
PB.1009.2	chr1	-	3232	7	full-splice_match	ENSG00000163545.11	ENST00000367157.6	3391	7	0	159	0	-159	multi-exon	FALSE	canonical	NA	NA	NA	NA	2	1	NA	FALSE	NA	NA	NA	C	coding	628	1887	118	2004	205321628	205303450	FALSE	35	AAGTTTTGTGTACAGAGAGA	-1	TRUE	NA	NA	NA	NA	NUAK2	NUAK2-201
PB.101.1	chr1	+	1822	6	full-splice_match	ENSG00000132879.14	ENST00000376760.5	822	6	-61	-939	-8	-1	multi-exon	FALSE	canonical	NA	NA	NA	NA	2	0	NA	FALSE	NA	NA	NA	C	coding	224	675	165	839	11655836	11661305	FALSE	10	TAACCTGTGCCCTGTGGTTT	442	FALSE	NA	NA	AATAAA	-15	FBXO44	FBXO44-203
PB.101.2	chr1	+	3172	4	novel_in_catalog	ENSG00000132879.14	novel	2928	6	NA	NA	0	1	intron_retention	FALSE	canonical	NA	NA	NA	NA	3	1	NA	FALSE	NA	NA	NA	C	coding	130	393	107	499	11655836	11658394	TRUE	15	CACCCAGTCTCGGGTATTTC	0	TRUE	NA	NA	ATTAAA	-20	FBXO44
PB.101.3	chr1	+	1757	5	full-splice_match	ENSG00000132879.14	ENST00000376762.8	1734	5	-26	3	3	-1	multi-exon	FALSE	canonical	NA	NA	NA	NA	39	0	NA	FALSE	NA	NA	NA	C	coding	224	675	100	774	11655836	11661305	FALSE	10	TAACCTGTGCCCTGTGGTTT	7	TRUE	NA	NA	AATAAA	-15	FBXO44	FBXO44-204
PB.101.4	chr1	+	2021	5	novel_in_catalog	ENSG00000132879.14	novel	2928	6	NA	NA	4	0	intron_retention	FALSE	canonical	NA	NA	NA	NA	3	0	NA	FALSE	NA	NA	NA	C	coding	130	393	99	491	11655836	11658394	TRUE	10	AACCTGTGCCCTGTGGTTTC	8	TRUE	NA	NA	AATAAA	-16	FBXO44
PB.101.5	chr1	+	2787	5	full-splice_match	ENSG00000132879.14	ENST00000376762.8	1734	5	-18	-1035	11	-1	multi-exon	FALSE	canonical	NA	NA	NA	NA	3	1	NA	FALSE	NA	NA	NA	C	coding	224	675	92	766	11655836	11661305	FALSE	15	ACCCAGTCTCGGGTATTTCT	15	TRUE	NA	NA	ATTAAA	-21	FBXO44	FBXO44-204
PB.101.6	chr1	+	1896	7	novel_in_catalog	ENSG00000132879.14	novel	3320	7	NA	NA	-10	-1	combination_of_known_junctions	FALSE	canonical	NA	NA	NA	NA	2	0	NA	FALSE	NA	NA	NA	C	coding	255	768	114	881	11655836	11661273	FALSE	10	TAACCTGTGCCCTGTGGTTT	23	TRUE	NA	NA	AATAAA	-15	FBXO44
PB.1010.1	chr1	+	2980	16	full-splice_match	ENSG00000117266.16	ENST00000429964.7	2986	16	1	5	1	0	multi-exon	FALSE	canonical	NA	NA	NA	NA	2	0	NA	FALSE	NA	NA	NA	C	coding	474	1425	149	1573	205523168	205531378	FALSE	35	AGAAAGGAGCGAGCAGTCTC	-5	TRUE	NA	NA	AATATA	-15	CDK18	CDK18-203
PB.1010.2	chr1	+	3059	16	full-splice_match	ENSG00000117266.16	ENST00000360066.6	3141	16	76	6	6	2	multi-exon	FALSE	canonical	NA	NA	NA	NA	2	0	NA	FALSE	NA	NA	NA	C	coding	474	1425	226	1650	205523168	205531378	FALSE	30	AAAGGAGCGAGCAGTCTCGT	0	TRUE	NA	NA	AATATA	-17	CDK18	CDK18-201
PB.1011.1	chr1	+	2960	4	full-splice_match	ENSG00000174514.13	ENST00000465651.1	588	4	-5	-2367	-5	-1	multi-exon	FALSE	canonical	NA	NA	NA	NA	5	0	NA	FALSE	NA	NA	NA	A	coding	97	294	60	353	205592091	205599156	TRUE	30	ATTAAGTGTGTTATCCATTA	-34	TRUE	NA	NA	AATAAA	-13	MFSD4A	MFSD4A-202
PB.1013.1	chr1	-	1991	3	full-splice_match	ENSG00000158711.14	ENST00000289703.8	2118	3	124	3	55	-3	multi-exon	FALSE	canonical	NA	NA	NA	NA	2	0	NA	FALSE	NA	NA	NA	C	coding	405	1218	217	1434	205623882	205619828	FALSE	30	TAAGTAGTTATTATCACCTT	-4	TRUE	NA	NA	AATAAA	-15	ELK4	ELK4-201
PB.1014.1	chr1	-	3289	4	incomplete-splice_match	ENSG00000158715.6	ENST00000367145.4	3391	5	15608	1	-2233	-1	3prime_fragment	FALSE	canonical	NA	NA	NA	NA	5	1	NA	FALSE	NA	NA	NA	C	coding	553	1662	246	1907	205664656	205659234	FALSE	15	ATTGGCATGTGTTTCTTTTA	4882	FALSE	NA	NA	ATTAAA	-18	SLC45A3	SLC45A3-201
PB.1014.2	chr1	-	2632	4	novel_in_catalog	ENSG00000158715.6	novel	3391	5	NA	NA	-28	-1	combination_of_known_splicesites	FALSE	canonical	NA	NA	NA	NA	2	0	NA	FALSE	NA	NA	NA	C	coding	291	876	375	1250	205664656	205659234	FALSE	15	ATTGGCATGTGTTTCTTTTA	85	FALSE	NA	NA	ATTAAA	-18	SLC45A3
PB.1014.3	chr1	-	3604	5	novel_not_in_catalog	ENSG00000158715.6	novel	3391	5	NA	NA	8229	-2	at_least_one_novel_splicesite	FALSE	canonical	NA	NA	NA	NA	2	2	NA	TRUE	NA	NA	NA	C	coding	553	1662	562	2223	205664656	205659234	FALSE	10	TATTGGCATGTGTTTCTTTT	8342	FALSE	NA	NA	ATTAAA	-17	SLC45A3
PB.1014.4	chr1	-	3382	5	full-splice_match	ENSG00000158715.6	ENST00000367145.4	3391	5	7	2	7	-2	multi-exon	FALSE	canonical	NA	NA	NA	NA	17	0	NA	FALSE	NA	NA	NA	C	coding	553	1662	340	2001	205664656	205659234	FALSE	10	TATTGGCATGTGTTTCTTTT	4	TRUE	NA	NA	ATTAAA	-17	SLC45A3	SLC45A3-201
PB.1015.16	chr1	-	1932	7	full-splice_match	ENSG00000069275.13	ENST00000367142.5	6399	7	0	4467	0	1163	multi-exon	FALSE	canonical	NA	NA	NA	NA	12	4	NA	FALSE	NA	NA	NA	C	coding	243	732	210	941	205749973	205718280	FALSE	40	AGTCACAAAGAGTTGAGATT	-1	TRUE	NA	NA	AATAAA	-22	NUCKS1	NUCKS1-201
PB.1015.17	chr1	-	1804	7	full-splice_match	ENSG00000069275.13	ENST00000367142.5	6399	7	0	4595	0	1035	multi-exon	FALSE	canonical	NA	NA	NA	NA	38	3	NA	FALSE	NA	NA	NA	C	coding	243	732	210	941	205749973	205718280	FALSE	80	AAGAATCCAAAAAAAAAAAA	-1	TRUE	NA	NA	GATAAA	-9	NUCKS1	NUCKS1-201
PB.1015.19	chr1	-	1652	7	full-splice_match	ENSG00000069275.13	ENST00000367142.5	6399	7	-101	4848	-101	782	multi-exon	FALSE	canonical	NA	NA	NA	NA	4	2	NA	FALSE	NA	NA	NA	C	coding	243	732	311	1042	205749973	205718280	FALSE	35	ACTAAAAGTACTCATTTTTT	NA	FALSE	NA	NA	GATAAA	-19	NUCKS1	NUCKS1-201
PB.1015.21	chr1	-	1232	7	full-splice_match	ENSG00000069275.13	ENST00000367142.5	6399	7	0	5167	0	463	multi-exon	FALSE	canonical	NA	NA	NA	NA	21	2	NA	FALSE	NA	NA	NA	C	coding	243	732	210	941	205749973	205718280	FALSE	25	AATCACTGGATTGACTGCTT	-1	TRUE	NA	NA	AATGAA	-15	NUCKS1	NUCKS1-201
PB.1015.22	chr1	-	969	7	full-splice_match	ENSG00000069275.13	ENST00000367142.5	6399	7	3	5427	3	203	multi-exon	FALSE	canonical	NA	NA	NA	NA	91	0	NA	FALSE	NA	NA	NA	C	coding	243	732	207	938	205749973	205718280	FALSE	95	AAAAAAAAAAAGAAAAAAAA	2	TRUE	NA	NA	ATTAAA	-31	NUCKS1	NUCKS1-201
PB.1015.23	chr1	-	696	6	incomplete-splice_match	ENSG00000069275.13	ENST00000367142.5	6399	7	0	6750	0	-1120	5prime_fragment	FALSE	canonical	NA	NA	NA	NA	77	1	NA	FALSE	NA	NA	NA	C	coding	162	486	210	695	205749973	205719573	FALSE	75	AAAGAAAAGAAAAGAAAATG	-1	TRUE	NA	NA	AAAAAG	-35	NUCKS1	NUCKS1-201
PB.1015.4	chr1	-	6027	7	full-splice_match	ENSG00000069275.13	ENST00000367142.5	6399	7	0	372	0	-372	multi-exon	FALSE	canonical	NA	NA	NA	NA	76	7	NA	FALSE	NA	NA	NA	C	coding	243	732	210	941	205749973	205718280	FALSE	15	AGATGTGTGCTCTGTGTACT	-1	TRUE	NA	NA	TATAAA	-17	NUCKS1	NUCKS1-201
PB.1015.5	chr1	-	5739	5	incomplete-splice_match	ENSG00000069275.13	ENST00000367142.5	6399	7	22389	372	-8067	-372	3prime_fragment	FALSE	canonical	NA	NA	NA	NA	3	6	NA	FALSE	NA	NA	NA	C	coding	138	417	237	653	205720567	205718280	FALSE	15	AGATGTGTGCTCTGTGTACT	-15	TRUE	NA	NA	TATAAA	-17	NUCKS1	NUCKS1-201
PB.1015.6	chr1	-	5646	4	incomplete-splice_match	ENSG00000069275.13	ENST00000367142.5	6399	7	26200	372	-4256	-372	3prime_fragment	FALSE	canonical	NA	NA	NA	NA	2	5	NA	FALSE	NA	NA	NA	C	coding	138	417	144	560	205720567	205718280	FALSE	15	AGATGTGTGCTCTGTGTACT	5622	FALSE	NA	NA	TATAAA	-17	NUCKS1	NUCKS1-201
PB.1015.7	chr1	-	5484	3	incomplete-splice_match	ENSG00000069275.13	ENST00000367142.5	6399	7	29634	372	-822	-372	3prime_fragment	FALSE	canonical	NA	NA	NA	NA	5	5	NA	FALSE	NA	NA	NA	C	coding	106	321	78	398	205719647	205718280	FALSE	15	AGATGTGTGCTCTGTGTACT	-3	TRUE	NA	NA	TATAAA	-17	NUCKS1	NUCKS1-201
PB.1015.8	chr1	-	5351	2	full-splice_match	ENSG00000069275.13	ENST00000464938.1	228	2	135	-5258	135	-372	multi-exon	FALSE	canonical	NA	NA	NA	NA	4	5	NA	FALSE	NA	NA	NA	C	non_coding	NA	NA	NA	NA	NA	NA	NA	15	AGATGTGTGCTCTGTGTACT	8187	FALSE	NA	NA	TATAAA	-17	NUCKS1	NUCKS1-202
PB.1016.3	chr1	-	1996	5	full-splice_match	ENSG00000117280.13	ENST00000414729.1	1157	5	14	-853	4	0	multi-exon	FALSE	canonical	NA	NA	NA	NA	13	1	NA	FALSE	NA	NA	NA	C	coding	203	612	490	1101	205774956	205770342	FALSE	90	AAAAAAAAAAGAAAAAAGAA	16	FALSE	NA	NA	NA	NA	RAB29	RAB29-203
PB.1016.4	chr1	-	1813	6	full-splice_match	ENSG00000117280.13	ENST00000367139.8	3308	6	34	1461	1	0	multi-exon	FALSE	canonical	NA	NA	NA	NA	7	1	NA	FALSE	NA	NA	NA	C	coding	203	612	307	918	205774956	205770342	FALSE	90	AAAAAAAAAAGAAAAAAGAA	13	TRUE	NA	NA	NA	NA	RAB29	RAB29-202
PB.1016.5	chr1	-	1740	6	full-splice_match	ENSG00000117280.13	ENST00000235932.8	1723	6	-27	10	6	0	multi-exon	FALSE	canonical	NA	NA	NA	NA	9	1	NA	FALSE	NA	NA	NA	C	coding	203	612	234	845	205774956	205770342	FALSE	90	AAAAAAAAAAGAAAAAAGAA	-15	TRUE	NA	NA	NA	NA	RAB29	RAB29-201
PB.1016.6	chr1	-	1698	6	novel_not_in_catalog	ENSG00000117280.13	novel	3308	6	NA	NA	-2	0	at_least_one_novel_splicesite	FALSE	canonical	NA	NA	NA	NA	11	1	NA	TRUE	NA	NA	NA	C	coding	203	612	192	803	205774956	205770342	FALSE	90	AAAAAAAAAAGAAAAAAGAA	-1	TRUE	NA	NA	NA	NA	RAB29
PB.1016.7	chr1	-	1572	6	novel_not_in_catalog	ENSG00000117280.13	novel	3308	6	NA	NA	-4	0	at_least_one_novel_splicesite	FALSE	canonical	NA	NA	NA	NA	2	1	NA	TRUE	NA	NA	NA	C	coding	203	612	66	677	205774956	205770342	FALSE	90	AAAAAAAAAAGAAAAAAGAA	-3	TRUE	NA	NA	NA	NA	RAB29
PB.1016.8	chr1	-	1461	5	novel_not_in_catalog	ENSG00000117280.13	novel	1306	5	NA	NA	3	0	at_least_one_novel_splicesite	FALSE	canonical	NA	NA	NA	NA	2	1	NA	TRUE	NA	NA	NA	C	coding	131	396	171	566	205771633	205770342	FALSE	90	AAAAAAAAAAGAAAAAAGAA	-18	TRUE	NA	NA	NA	NA	RAB29
PB.1016.9	chr1	-	1859	5	full-splice_match	ENSG00000117280.13	ENST00000414729.1	1157	5	-3	-699	-2	102	multi-exon	FALSE	canonical	NA	NA	NA	NA	5	1	NA	FALSE	NA	NA	NA	C	coding	203	612	507	1118	205774956	205770342	FALSE	40	AAAAATTAGCCAGGCGTGAT	-1	TRUE	NA	NA	ACTAAA	-6	RAB29	RAB29-203
PB.1017.1	chr1	-	5056	11	full-splice_match	ENSG00000133065.11	ENST00000367137.4	5017	11	-38	-1	-38	0	multi-exon	FALSE	canonical	NA	NA	NA	NA	70	3	NA	FALSE	NA	NA	NA	C	coding	513	1542	1076	2617	205810441	205791533	FALSE	10	ATGGTTGGTGTTTCCTGTAT	522	FALSE	NA	NA	AATAAA	-17	SLC41A1	SLC41A1-201
PB.1017.2	chr1	-	4684	9	novel_in_catalog	ENSG00000133065.11	novel	5017	11	NA	NA	38	0	combination_of_known_splicesites	FALSE	canonical	NA	NA	NA	NA	2	1	NA	FALSE	NA	NA	NA	C	coding	467	1404	1000	2403	205810441	205791375	FALSE	10	ATGGTTGGTGTTTCCTGTAT	-1	TRUE	NA	NA	AATAAA	-17	SLC41A1
PB.1017.3	chr1	-	4459	10	incomplete-splice_match	ENSG00000133065.11	ENST00000367137.4	5017	11	2277	1	2277	-1	3prime_fragment	FALSE	canonical	NA	NA	NA	NA	6	0	NA	FALSE	NA	NA	NA	C	coding	513	1542	481	2022	205810441	205791533	FALSE	10	AGATGGTTGGTGTTTCCTGT	2837	FALSE	NA	NA	AATAAA	-15	SLC41A1	SLC41A1-201
PB.1017.4	chr1	-	5300	12	novel_not_in_catalog	ENSG00000133065.11	novel	5017	11	NA	NA	-39	-1	at_least_one_novel_splicesite	FALSE	canonical	NA	NA	NA	NA	3	2	NA	FALSE	NA	NA	NA	C	coding	460	1383	1077	2459	205810441	205792290	TRUE	10	AGATGGTTGGTGTTTCCTGT	521	FALSE	NA	NA	AATAAA	-15	SLC41A1
PB.1017.5	chr1	-	4832	10	novel_in_catalog	ENSG00000133065.11	novel	5017	11	NA	NA	37	-1	combination_of_known_splicesites	FALSE	canonical	NA	NA	NA	NA	16	0	NA	FALSE	NA	NA	NA	C	coding	464	1395	1001	2395	205810441	205791533	FALSE	10	AGATGGTTGGTGTTTCCTGT	-2	TRUE	NA	NA	AATAAA	-15	SLC41A1
PB.1017.6	chr1	-	4879	10	novel_in_catalog	ENSG00000133065.11	novel	5017	11	NA	NA	-12	-1	combination_of_known_splicesites	FALSE	canonical	NA	NA	NA	NA	3	3	NA	FALSE	NA	NA	NA	C	coding	516	1551	1050	2600	205810441	205791375	FALSE	10	AGATGGTTGGTGTTTCCTGT	548	FALSE	NA	NA	AATAAA	-15	SLC41A1
PB.1017.7	chr1	-	4689	11	novel_in_catalog	ENSG00000133065.11	novel	5017	11	NA	NA	-10	-1	combination_of_known_junctions	FALSE	canonical	NA	NA	NA	NA	14	0	NA	FALSE	NA	NA	NA	C	coding	513	1542	711	2252	205810441	205791533	FALSE	10	AGATGGTTGGTGTTTCCTGT	0	TRUE	NA	NA	AATAAA	-15	SLC41A1
PB.1017.8	chr1	-	4588	10	novel_in_catalog	ENSG00000133065.11	novel	5017	11	NA	NA	-58	-1	combination_of_known_splicesites	FALSE	canonical	NA	NA	NA	NA	2	0	NA	FALSE	NA	NA	NA	C	coding	516	1551	759	2309	205810441	205791375	FALSE	10	AGATGGTTGGTGTTTCCTGT	NA	FALSE	NA	NA	AATAAA	-15	SLC41A1
PB.1018.1	chr1	-	2380	4	full-splice_match	ENSG00000196550.10	ENST00000367128.7	2398	4	16	2	-6	-2	multi-exon	FALSE	canonical	NA	NA	NA	NA	144	2	NA	FALSE	NA	NA	NA	C	coding	149	450	833	1282	206202025	206187279	FALSE	40	AATATAAGGCTAATGTTTAT	NA	FALSE	NA	NA	AATAAA	-18	FAM72A	FAM72A-202
PB.1018.2	chr1	-	1391	4	full-splice_match	ENSG00000196550.10	ENST00000367128.7	2398	4	-26	1033	-26	-46	multi-exon	FALSE	canonical	NA	NA	NA	NA	6	0	NA	FALSE	NA	NA	NA	C	coding	149	450	875	1324	206202025	206187279	FALSE	30	AAAATTGTTAGTTGCCAGTG	NA	FALSE	NA	NA	AATATA	-17	FAM72A	FAM72A-202
PB.1019.8	chr1	+	4216	6	incomplete-splice_match	ENSG00000266028.7	ENST00000573034.7	6301	22	240307	8	6155	-8	3prime_fragment	FALSE	canonical	NA	NA	NA	NA	2	3	NA	FALSE	NA	NA	NA	B	coding	376	1131	71	1201	206446286	206461420	FALSE	20	ATGCTGCAGTTCATATCCCT	8448	FALSE	NA	NA	AATAAA	-19	SRGAP2	SRGAP2-203
PB.102.1	chr1	+	1536	6	full-splice_match	ENSG00000116663.11	ENST00000376753.9	1444	6	-97	5	-97	-5	multi-exon	FALSE	canonical	NA	NA	NA	NA	58	0	NA	FALSE	NA	NA	NA	C	coding	293	882	157	1038	11668659	11673851	FALSE	25	TAAAACCAGCCTGGGGTTGG	10	TRUE	NA	NA	AATAAA	-25	FBXO6	FBXO6-201
PB.102.2	chr1	+	1197	6	full-splice_match	ENSG00000116663.11	ENST00000376753.9	1444	6	-77	324	-77	0	multi-exon	FALSE	canonical	NA	NA	NA	NA	17	0	NA	FALSE	NA	NA	NA	C	coding	293	882	137	1018	11668659	11673851	FALSE	20	ACTGTGGCTCACGCCTGTAA	-12	TRUE	NA	NA	AATAAA	-17	FBXO6	FBXO6-201
PB.1020.1	chr1	+	3193	21	novel_in_catalog	ENSG00000263528.8	novel	3240	22	NA	NA	-25	0	combination_of_known_splicesites	FALSE	canonical	NA	NA	NA	NA	3	0	NA	FALSE	NA	NA	NA	C	coding	692	2079	371	2449	206473228	206496145	FALSE	0	TCTGGTGGCTCTCCCTGGGC	-2	TRUE	NA	NA	AATAAA	-20	IKBKE
PB.1020.2	chr1	+	3239	22	full-splice_match	ENSG00000263528.8	ENST00000581977.7	3240	22	0	1	0	-1	multi-exon	FALSE	canonical	NA	NA	NA	NA	12	0	NA	FALSE	NA	NA	NA	C	coding	716	2151	346	2496	206473228	206496145	FALSE	0	TTCTGGTGGCTCTCCCTGGG	0	TRUE	NA	NA	AATAAA	-19	IKBKE	IKBKE-203
PB.1021.1	chr1	+	3497	5	full-splice_match	ENSG00000266094.8	ENST00000577571.5	3496	5	-1	0	-1	0	multi-exon	FALSE	canonical	NA	NA	NA	NA	4	0	NA	FALSE	NA	NA	NA	A	coding	265	798	411	1208	206557574	206586978	FALSE	50	AAAAATGACTCATGTTAGAA	0	TRUE	NA	NA	AATAAA	-11	RASSF5	RASSF5-201
PB.1022.1	chr1	-	1851	14	novel_in_catalog	ENSG00000143486.16	novel	2011	15	NA	NA	1	-3	combination_of_known_splicesites	FALSE	canonical	NA	NA	NA	NA	8	0	NA	FALSE	NA	NA	NA	C	coding	534	1605	117	1721	206612342	206591775	FALSE	20	AAATCTGACTTCCCTCTTGT	5	TRUE	NA	NA	AATAAA	-16	EIF2D
PB.1022.2	chr1	-	1992	15	full-splice_match	ENSG00000143486.16	ENST00000271764.7	2011	15	15	4	0	-4	multi-exon	FALSE	canonical	NA	NA	NA	NA	67	0	NA	FALSE	NA	NA	NA	C	coding	584	1755	109	1863	206612342	206591775	FALSE	20	TAAATCTGACTTCCCTCTTG	13	TRUE	NA	NA	AATAAA	-15	EIF2D	EIF2D-201
PB.1022.3	chr1	-	1895	14	novel_in_catalog	ENSG00000143486.16	novel	2011	15	NA	NA	-2	-4	combination_of_known_splicesites	FALSE	canonical	NA	NA	NA	NA	3	0	NA	FALSE	NA	NA	NA	C	coding	548	1647	120	1766	206612342	206591775	FALSE	20	TAAATCTGACTTCCCTCTTG	2	TRUE	NA	NA	AATAAA	-15	EIF2D
PB.1023.1	chr1	+	6909	3	full-splice_match	ENSG00000143479.17	ENST00000367109.7	8145	3	0	1236	0	-1236	multi-exon	FALSE	canonical	NA	NA	NA	NA	4	2	NA	FALSE	NA	NA	NA	C	coding	588	1767	169	1935	206635704	206648965	FALSE	85	AAAAAAGAACAATAAAAAAA	0	TRUE	NA	NA	GGGGCT	-13	DYRK3	DYRK3-203
PB.1023.3	chr1	+	2260	4	full-splice_match	ENSG00000143479.17	ENST00000367108.7	2218	4	-43	1	0	-1	multi-exon	FALSE	canonical	NA	NA	NA	NA	2	0	NA	FALSE	NA	NA	NA	C	coding	568	1707	323	2029	206636952	206648965	FALSE	20	ATCTTTGTTATTATCGTCAG	0	TRUE	NA	NA	ATTAAA	-22	DYRK3	DYRK3-202
PB.1023.4	chr1	+	2166	3	full-splice_match	ENSG00000143479.17	ENST00000367109.7	8145	3	0	5979	0	-1	multi-exon	FALSE	canonical	NA	NA	NA	NA	7	0	NA	FALSE	NA	NA	NA	C	coding	588	1767	169	1935	206635704	206648965	FALSE	20	ATCTTTGTTATTATCGTCAG	0	TRUE	NA	NA	ATTAAA	-22	DYRK3	DYRK3-203
PB.1023.5	chr1	+	6995	4	full-splice_match	ENSG00000143479.17	ENST00000367108.7	2218	4	-35	-4742	8	-1236	multi-exon	FALSE	canonical	NA	NA	NA	NA	2	2	NA	FALSE	NA	NA	NA	C	coding	568	1707	315	2021	206636952	206648965	FALSE	85	AAAAAAGAACAATAAAAAAA	8	TRUE	NA	NA	GGGGCT	-13	DYRK3	DYRK3-202
PB.1024.2	chr1	+	2478	9	incomplete-splice_match	ENSG00000162889.11	ENST00000367103.4	3091	10	43813	1	-216	-1	3prime_fragment	FALSE	canonical	NA	NA	NA	NA	2	1	NA	FALSE	NA	NA	NA	B	coding	263	792	125	916	206728842	206732718	FALSE	10	TGAGAGTTTTTCTTTCTCTT	1	TRUE	NA	NA	ACTAAA	-14	MAPKAPK2	MAPKAPK2-202
PB.1024.3	chr1	+	2046	5	incomplete-splice_match	ENSG00000162889.11	ENST00000367103.4	3091	10	45812	0	-571	0	3prime_fragment	FALSE	canonical	NA	NA	NA	NA	3	1	NA	FALSE	NA	NA	NA	B	coding	155	468	16	483	206730732	206732718	FALSE	10	GAGAGTTTTTCTTTCTCTTT	749	FALSE	NA	NA	ACTAAA	-15	MAPKAPK2	MAPKAPK2-202
PB.1024.4	chr1	+	1875	3	incomplete-splice_match	ENSG00000162889.11	ENST00000367103.4	3091	10	46734	0	351	0	3prime_fragment	FALSE	canonical	NA	NA	NA	NA	2	1	NA	FALSE	NA	NA	NA	B	coding	101	306	7	312	206731645	206732718	FALSE	10	GAGAGTTTTTCTTTCTCTTT	212	FALSE	NA	NA	ACTAAA	-15	MAPKAPK2	MAPKAPK2-202
PB.1025.1	chr1	-	6185	2	full-splice_match	ENSG00000180667.10	ENST00000315927.8	6265	2	80	0	80	0	multi-exon	FALSE	canonical	NA	NA	NA	NA	42	2	NA	FALSE	NA	NA	NA	C	coding	303	912	103	1014	207050895	207049020	FALSE	20	TGTTTGAGTATATTTTGGGA	-9	TRUE	NA	NA	AATAAA	-15	YOD1	YOD1-201
PB.1025.2	chr1	-	6212	2	novel_not_in_catalog	ENSG00000180667.10	novel	6265	2	NA	NA	78	-1	intron_retention	FALSE	canonical	NA	NA	NA	NA	5	2	NA	FALSE	NA	NA	NA	C	coding	232	699	344	1042	207049718	207049020	FALSE	15	TTGTTTGAGTATATTTTGGG	-11	TRUE	NA	NA	AATAAA	-14	YOD1
PB.1025.3	chr1	-	3904	2	full-splice_match	ENSG00000180667.10	ENST00000315927.8	6265	2	77	2284	77	-2284	multi-exon	FALSE	canonical	NA	NA	NA	NA	2	1	NA	FALSE	NA	NA	NA	C	coding	303	912	106	1017	207050895	207049020	FALSE	5	CCCTTCTTCCTTTCTCTTAC	-12	TRUE	NA	NA	AATAAA	-21	YOD1	YOD1-201
PB.1025.4	chr1	-	3334	2	full-splice_match	ENSG00000180667.10	ENST00000315927.8	6265	2	88	2843	88	-2843	multi-exon	FALSE	canonical	NA	NA	NA	NA	8	0	NA	FALSE	NA	NA	NA	C	coding	303	912	95	1006	207050895	207049020	FALSE	35	ATATTAAGTGTCAAGTATTT	-1	TRUE	NA	NA	ATTAAA	-28	YOD1	YOD1-201
PB.1025.5	chr1	-	1164	2	full-splice_match	ENSG00000180667.10	ENST00000315927.8	6265	2	107	4994	107	-4994	multi-exon	FALSE	canonical	NA	NA	NA	NA	3	0	NA	FALSE	NA	NA	NA	C	coding	303	912	76	987	207050895	207049020	FALSE	25	ACAGATGTGTGTCTACAGTG	18	TRUE	NA	NA	ATTAAA	-17	YOD1	YOD1-201
PB.1026.1	chr1	+	3517	15	novel_not_in_catalog	ENSG00000123836.15	novel	892	3	NA	NA	-211	-65	at_least_one_novel_splicesite	FALSE	canonical	NA	NA	NA	NA	2	2	NA	TRUE	NA	NA	NA	C	coding	471	1416	162	1577	207054718	207079019	FALSE	45	AAAATATGCGAGTAATATGT	23	TRUE	NA	NA	AATAAA	-9	PFKFB2
PB.1026.2	chr1	+	7098	15	full-splice_match	ENSG00000123836.15	ENST00000367080.8	7073	15	-27	2	-27	-2	multi-exon	FALSE	canonical	NA	NA	NA	NA	5	3	NA	FALSE	NA	NA	NA	C	coding	505	1518	137	1654	207054718	207072371	FALSE	20	TATCAGAAGGCTTCTGGGTT	-27	TRUE	NA	NA	AATAAA	-21	PFKFB2	PFKFB2-202
PB.1026.3	chr1	+	6210	15	full-splice_match	ENSG00000123836.15	ENST00000367080.8	7073	15	-27	890	-27	-890	multi-exon	FALSE	canonical	NA	NA	NA	NA	8	5	NA	FALSE	NA	NA	NA	C	coding	505	1518	137	1654	207054718	207072371	FALSE	55	AACAAAGGAAGGAATTAAGC	-27	TRUE	NA	NA	ATTAAA	-8	PFKFB2	PFKFB2-202
PB.1026.4	chr1	+	3554	15	full-splice_match	ENSG00000123836.15	ENST00000367079.3	3494	15	-63	3	-27	-3	multi-exon	FALSE	canonical	NA	NA	NA	NA	8	1	NA	FALSE	NA	NA	NA	C	coding	471	1416	137	1552	207054718	207079019	FALSE	45	TAAAAATGCAATTAATTTTT	-27	TRUE	NA	NA	AATAAA	-13	PFKFB2	PFKFB2-201
PB.1028.1	chr1	+	2394	10	full-splice_match	ENSG00000196352.16	ENST00000367064.9	2590	10	-269	465	-123	0	multi-exon	FALSE	canonical	NA	NA	NA	NA	82	0	NA	FALSE	NA	NA	NA	C	coding	381	1146	358	1503	207321766	207359610	FALSE	35	ATCATGTAGTATGTGAAATT	238	FALSE	NA	NA	AATAAA	-18	CD55	CD55-204
PB.1028.2	chr1	+	2640	9	novel_in_catalog	ENSG00000196352.16	novel	2220	11	NA	NA	-5	0	intron_retention	FALSE	canonical	NA	NA	NA	NA	2	0	NA	FALSE	NA	NA	NA	C	coding	368	1107	94	1200	207321766	207336946	TRUE	35	ATCATGTAGTATGTGAAATT	-5	TRUE	NA	NA	AATAAA	-18	CD55
PB.1028.3	chr1	+	2588	10	full-splice_match	ENSG00000196352.16	ENST00000367064.9	2590	10	0	2	0	-2	multi-exon	FALSE	canonical	NA	NA	NA	NA	9	0	NA	FALSE	NA	NA	NA	C	coding	381	1146	89	1234	207321766	207359610	FALSE	45	AACCACAGTTATCACAACTA	0	TRUE	NA	NA	AATAAA	-17	CD55	CD55-204
PB.1028.4	chr1	+	1336	10	full-splice_match	ENSG00000196352.16	ENST00000367064.9	2590	10	0	1254	0	-1	multi-exon	FALSE	canonical	NA	NA	NA	NA	11	0	NA	FALSE	NA	NA	NA	C	coding	381	1146	89	1234	207321766	207359610	FALSE	20	ATTTAGGATGCTTTCATTGT	0	TRUE	NA	NA	AATAAA	-17	CD55	CD55-204
PB.1028.6	chr1	+	1541	10	full-splice_match	ENSG00000196352.16	ENST00000367063.6	1691	10	148	2	2	-2	multi-exon	FALSE	canonical	NA	NA	NA	NA	3	0	NA	FALSE	NA	NA	NA	C	coding	444	1335	87	1421	207321766	207340644	FALSE	20	TATCTTTTTGATATATTGGT	2	TRUE	NA	NA	AATAAA	-15	CD55	CD55-203
PB.1029.1	chr1	+	3978	19	full-splice_match	ENSG00000117322.18	ENST00000367058.7	4063	19	70	15	-28	-12	multi-exon	TRUE	canonical	NA	NA	NA	NA	30	0	NA	FALSE	NA	NA	NA	C	coding	1033	3102	120	3221	207454419	207485554	TRUE	60	AAAGAAAACATACAACACTT	299	FALSE	NA	NA	AATAAA	-11	CR2	CR2-202
PB.1029.2	chr1	+	3763	18	full-splice_match	ENSG00000117322.18	ENST00000367059.3	3877	18	99	15	1	-12	multi-exon	FALSE	canonical	NA	NA	NA	NA	2	2	NA	FALSE	NA	NA	NA	C	coding	971	2916	91	3006	207454419	207485554	TRUE	60	AAAGAAAACATACAACACTT	1	TRUE	NA	NA	AATAAA	-11	CR2	CR2-203
PB.1030.1	chr1	+	3014	12	novel_in_catalog	ENSG00000117335.20	novel	3320	13	NA	NA	0	-1	intron_retention	FALSE	canonical	NA	NA	NA	NA	2	0	NA	FALSE	NA	NA	NA	C	coding	354	1065	38	1102	207752091	207793591	FALSE	25	AGATGTTTCATGATGATGTG	-58	TRUE	NA	NA	AATAAA	-14	CD46
PB.1030.10	chr1	+	3256	12	full-splice_match	ENSG00000117335.20	ENST00000367041.5	3281	12	15	10	4	-1	multi-exon	FALSE	canonical	NA	NA	NA	NA	38	0	NA	FALSE	NA	NA	NA	C	coding	362	1089	142	1230	207752213	207790304	TRUE	25	AGATGTTTCATGATGATGTG	-40	TRUE	NA	NA	AATAAA	-14	CD46	CD46-207
PB.1030.11	chr1	+	3154	13	novel_not_in_catalog	ENSG00000117335.20	novel	3320	13	NA	NA	7	-1	intron_retention	FALSE	canonical	NA	NA	NA	NA	6	0	NA	TRUE	NA	NA	NA	C	coding	329	990	139	1128	207752213	207790304	TRUE	25	AGATGTTTCATGATGATGTG	-37	TRUE	NA	NA	AATAAA	-14	CD46
PB.1030.12	chr1	+	3159	11	full-splice_match	ENSG00000117335.20	ENST00000357714.5	3188	11	19	10	8	-1	multi-exon	FALSE	canonical	NA	NA	NA	NA	171	0	NA	FALSE	NA	NA	NA	C	coding	369	1110	138	1247	207752213	207793591	FALSE	25	AGATGTTTCATGATGATGTG	-36	TRUE	NA	NA	AATAAA	-14	CD46	CD46-204
PB.1030.13	chr1	+	3015	11	novel_in_catalog	ENSG00000117335.20	novel	3233	12	NA	NA	8	-1	intron_retention	FALSE	canonical	NA	NA	NA	NA	28	0	NA	FALSE	NA	NA	NA	C	coding	321	966	138	1103	207752213	207793591	FALSE	25	AGATGTTTCATGATGATGTG	-36	TRUE	NA	NA	AATAAA	-14	CD46
PB.1030.14	chr1	+	3015	11	novel_not_in_catalog	ENSG00000117335.20	novel	3188	11	NA	NA	8	-1	intron_retention	FALSE	canonical	NA	NA	NA	NA	6	0	NA	TRUE	NA	NA	NA	C	coding	321	966	138	1103	207752213	207793591	FALSE	25	AGATGTTTCATGATGATGTG	-36	TRUE	NA	NA	AATAAA	-14	CD46
PB.1030.15	chr1	+	1808	13	novel_in_catalog	ENSG00000117335.20	novel	3320	13	NA	NA	8	-1	combination_of_known_junctions	FALSE	canonical	NA	NA	NA	NA	8	0	NA	FALSE	NA	NA	NA	C	coding	384	1155	138	1292	207752213	207793591	TRUE	25	AGATGTTTCATGATGATGTG	-36	TRUE	NA	NA	AATAAA	-14	CD46
PB.1030.16	chr1	+	1664	13	novel_not_in_catalog	ENSG00000117335.20	novel	3320	13	NA	NA	8	-1	at_least_one_novel_splicesite	FALSE	canonical	NA	NA	NA	NA	12	0	NA	TRUE	NA	NA	NA	C	coding	336	1011	138	1148	207752213	207793591	TRUE	25	AGATGTTTCATGATGATGTG	-36	TRUE	NA	NA	AATAAA	-14	CD46
PB.1030.17	chr1	+	1619	12	novel_in_catalog	ENSG00000117335.20	novel	3233	12	NA	NA	8	-1	combination_of_known_junctions	FALSE	canonical	NA	NA	NA	NA	7	0	NA	FALSE	NA	NA	NA	C	coding	321	966	138	1103	207752213	207793591	TRUE	25	AGATGTTTCATGATGATGTG	-36	TRUE	NA	NA	AATAAA	-14	CD46
PB.1030.18	chr1	+	3051	12	novel_not_in_catalog	ENSG00000117335.20	novel	3233	12	NA	NA	17	-1	intron_retention	FALSE	canonical	NA	NA	NA	NA	51	0	NA	TRUE	NA	NA	NA	C	coding	336	1011	129	1139	207752213	207793591	FALSE	25	AGATGTTTCATGATGATGTG	-27	TRUE	NA	NA	AATAAA	-14	CD46
PB.1030.19	chr1	+	3097	12	novel_not_in_catalog	ENSG00000117335.20	novel	3281	12	NA	NA	18	-2	intron_retention	FALSE	canonical	NA	NA	NA	NA	3	1	NA	TRUE	NA	NA	NA	C	coding	314	945	128	1072	207752213	207790304	TRUE	25	GAGATGTTTCATGATGATGT	-26	TRUE	NA	NA	AATAAA	-13	CD46
PB.1030.21	chr1	+	2914	9	novel_in_catalog	ENSG00000117335.20	novel	3081	10	NA	NA	-17	-2	intron_retention	FALSE	canonical	NA	NA	NA	NA	2	0	NA	FALSE	NA	NA	NA	C	coding	292	879	116	994	207752213	207793591	FALSE	20	CATGATGATGTGTTTATTTC	-14	TRUE	NA	NA	AATAAA	-22	CD46
PB.1030.22	chr1	+	1578	12	novel_not_in_catalog	ENSG00000117335.20	novel	3233	12	NA	NA	0	-3	at_least_one_novel_splicesite	FALSE	canonical	NA	NA	NA	NA	2	0	NA	TRUE	NA	NA	NA	C	coding	321	966	99	1064	207752213	207793591	TRUE	25	GGAGATGTTTCATGATGATG	3	TRUE	NA	NA	AATAAA	-12	CD46
PB.1030.23	chr1	+	2993	11	novel_not_in_catalog	ENSG00000117335.20	novel	473	6	NA	NA	469	-2	intron_retention	FALSE	canonical	NA	NA	NA	NA	2	1	NA	FALSE	NA	NA	NA	C	coding	326	981	93	1073	207757046	207793591	FALSE	20	CATGATGATGTGTTTATTTC	428	FALSE	NA	NA	AATAAA	-22	CD46
PB.1030.3	chr1	+	2895	11	full-splice_match	ENSG00000117335.20	ENST00000357714.5	3188	11	-3	296	0	-7	multi-exon	FALSE	canonical	NA	NA	NA	NA	2	0	NA	FALSE	NA	NA	NA	C	coding	369	1110	160	1269	207752213	207793591	FALSE	20	TATAGCAGTTTCTGCTTCAC	-58	TRUE	NA	NA	AATAAA	-19	CD46	CD46-204
PB.1030.4	chr1	+	3134	12	novel_in_catalog	ENSG00000117335.20	novel	3371	14	NA	NA	-1	3	intron_retention	FALSE	canonical	NA	NA	NA	NA	5	0	NA	FALSE	NA	NA	NA	C	coding	314	945	158	1102	207752213	207790304	TRUE	20	TTCATGATGATGTGTTTATT	-56	TRUE	NA	NA	AATAAA	-20	CD46
PB.1030.5	chr1	+	3208	12	full-splice_match	ENSG00000117335.20	ENST00000354848.5	3233	12	15	10	4	-1	multi-exon	FALSE	canonical	NA	NA	NA	NA	91	0	NA	FALSE	NA	NA	NA	C	coding	384	1155	142	1296	207752213	207793591	FALSE	25	AGATGTTTCATGATGATGTG	-40	TRUE	NA	NA	AATAAA	-14	CD46	CD46-203
PB.1030.6	chr1	+	3136	10	full-splice_match	ENSG00000117335.20	ENST00000360212.6	3081	10	-58	3	0	-1	multi-exon	FALSE	canonical	NA	NA	NA	NA	7	0	NA	FALSE	NA	NA	NA	C	coding	355	1068	157	1224	207752213	207793591	FALSE	25	AGATGTTTCATGATGATGTG	-55	TRUE	NA	NA	AATAAA	-14	CD46	CD46-206
PB.1030.7	chr1	+	3305	13	full-splice_match	ENSG00000117335.20	ENST00000367042.6	3320	13	14	1	0	-1	multi-exon	FALSE	canonical	NA	NA	NA	NA	22	0	NA	FALSE	NA	NA	NA	C	coding	377	1134	146	1279	207752213	207790304	TRUE	25	AGATGTTTCATGATGATGTG	-44	TRUE	NA	NA	AATAAA	-14	CD46	CD46-208
PB.1030.8	chr1	+	2978	10	novel_in_catalog	ENSG00000117335.20	novel	3188	11	NA	NA	0	-1	intron_retention	FALSE	canonical	NA	NA	NA	NA	11	0	NA	FALSE	NA	NA	NA	C	coding	306	921	146	1066	207752213	207793591	FALSE	25	AGATGTTTCATGATGATGTG	-44	TRUE	NA	NA	AATAAA	-14	CD46
PB.1030.9	chr1	+	2856	12	novel_not_in_catalog	ENSG00000117335.20	novel	3233	12	NA	NA	0	-1	intron_retention	FALSE	canonical	NA	NA	NA	NA	6	0	NA	TRUE	NA	NA	NA	C	coding	306	921	24	944	207752091	207793591	FALSE	25	AGATGTTTCATGATGATGTG	-44	TRUE	NA	NA	AATAAA	-14	CD46
PB.1031.2	chr1	-	3909	22	novel_in_catalog	ENSG00000196878.15	novel	4014	23	NA	NA	-93	-1	combination_of_known_splicesites	FALSE	canonical	NA	NA	NA	NA	2	0	NA	FALSE	NA	NA	NA	C	coding	1108	3327	188	3514	209650944	209615271	FALSE	30	GAAAAACAGTCTGTCCCCTC	7563	FALSE	NA	NA	AATAAA	-34	LAMB3
PB.1031.3	chr1	-	4261	23	novel_in_catalog	ENSG00000196878.15	novel	4014	23	NA	NA	-15	-13	combination_of_known_junctions	FALSE	canonical	NA	NA	NA	NA	17	0	NA	FALSE	NA	NA	NA	C	coding	1172	3519	360	3878	209650944	209615271	FALSE	50	AGGTTCAACGAGGAAAAACA	8672	FALSE	NA	NA	AATAAA	-22	LAMB3
PB.1031.4	chr1	-	4674	23	full-splice_match	ENSG00000196878.15	ENST00000356082.9	4014	23	-681	21	-681	-16	multi-exon	FALSE	canonical	NA	NA	NA	NA	152	1	NA	FALSE	NA	NA	NA	C	coding	1172	3519	776	4294	209650944	209615271	FALSE	40	TGGAGGTTCAACGAGGAAAA	-1	TRUE	NA	NA	AATAAA	-19	LAMB3	LAMB3-201
PB.1031.5	chr1	-	4355	22	full-splice_match	ENSG00000196878.15	ENST00000391911.5	4305	22	-75	25	-15	-25	multi-exon	FALSE	canonical	NA	NA	NA	NA	4	0	NA	FALSE	NA	NA	NA	C	coding	1172	3519	466	3984	209650944	209615271	FALSE	40	AAAAGAGCCTGGAGGTTCAA	8672	FALSE	NA	NA	AATAAA	-10	LAMB3	LAMB3-203
PB.1031.6	chr1	-	4047	23	novel_not_in_catalog	ENSG00000196878.15	novel	4014	23	NA	NA	-93	-25	at_least_one_novel_splicesite	FALSE	canonical	NA	NA	NA	NA	2	0	NA	TRUE	NA	NA	NA	C	coding	1162	3489	188	3676	209650944	209615271	FALSE	40	AAAAGAGCCTGGAGGTTCAA	7563	FALSE	NA	NA	AATAAA	-10	LAMB3
PB.1031.7	chr1	-	3854	22	novel_in_catalog	ENSG00000196878.15	novel	4014	23	NA	NA	-68	-25	combination_of_known_splicesites	FALSE	canonical	NA	NA	NA	NA	9	0	NA	FALSE	NA	NA	NA	C	coding	1106	3321	163	3483	209650944	209615271	FALSE	40	AAAAGAGCCTGGAGGTTCAA	7588	FALSE	NA	NA	AATAAA	-10	LAMB3
PB.1032.1	chr1	-	4680	2	full-splice_match	ENSG00000162757.4	ENST00000294811.2	4684	2	2	2	2	-2	multi-exon	FALSE	canonical	NA	NA	NA	NA	9	0	NA	FALSE	NA	NA	NA	C	coding	269	810	256	1065	209783634	209782825	FALSE	10	GCTGTGTGTTGAATTTTGTC	-3	TRUE	NA	NA	ATTAAA	-14	C1orf74	C1orf74-201
PB.1032.3	chr1	-	4260	2	full-splice_match	ENSG00000162757.4	ENST00000294811.2	4684	2	7	417	7	-417	multi-exon	FALSE	canonical	NA	NA	NA	NA	12	0	NA	FALSE	NA	NA	NA	C	coding	269	810	251	1060	209783634	209782825	FALSE	35	AACACAGACATGTGCTTTCA	2	TRUE	NA	NA	AATAAA	-16	C1orf74	C1orf74-201
PB.1032.4	chr1	-	2772	2	full-splice_match	ENSG00000162757.4	ENST00000294811.2	4684	2	2	1910	2	-1910	multi-exon	FALSE	canonical	NA	NA	NA	NA	2	0	NA	FALSE	NA	NA	NA	C	coding	269	810	256	1065	209783634	209782825	FALSE	30	ATTTAAGTTCTTTTATATGA	-3	TRUE	NA	NA	TTTAAA	-41	C1orf74	C1orf74-201
PB.1032.5	chr1	-	2130	2	full-splice_match	ENSG00000162757.4	ENST00000294811.2	4684	2	2	2552	2	-2552	multi-exon	FALSE	canonical	NA	NA	NA	NA	3	0	NA	FALSE	NA	NA	NA	C	coding	269	810	256	1065	209783634	209782825	FALSE	5	ACTTTTGTGTCCTTCTGTTC	-3	TRUE	NA	NA	NA	NA	C1orf74	C1orf74-201
PB.1032.6	chr1	-	1565	2	full-splice_match	ENSG00000162757.4	ENST00000294811.2	4684	2	11	3108	11	-3108	multi-exon	FALSE	canonical	NA	NA	NA	NA	13	0	NA	FALSE	NA	NA	NA	C	coding	269	810	247	1056	209783634	209782825	FALSE	35	AACAATCTGGTCAGGTGAAG	6	TRUE	NA	NA	AATAAA	-16	C1orf74	C1orf74-201
PB.1033.1	chr1	-	4837	9	full-splice_match	ENSG00000117595.12	ENST00000367021.8	4478	9	3	-362	3	362	multi-exon	FALSE	canonical	NA	NA	NA	NA	3	1	NA	FALSE	NA	NA	NA	C	coding	467	1404	269	1672	209801413	209788420	FALSE	25	ACTGGAAAGCCTCTGTGTCA	2	TRUE	NA	NA	NA	NA	IRF6	IRF6-201
PB.1033.2	chr1	-	4470	9	full-splice_match	ENSG00000117595.12	ENST00000367021.8	4478	9	3	5	3	1	multi-exon	FALSE	canonical	NA	NA	NA	NA	90	1	NA	FALSE	NA	NA	NA	C	coding	467	1404	269	1672	209801413	209788420	FALSE	45	TAAAATTAGAAGACTACTTT	2	TRUE	NA	NA	AATAAA	-21	IRF6	IRF6-201
PB.1033.3	chr1	-	4149	7	full-splice_match	ENSG00000117595.12	ENST00000542854.5	4256	7	36	71	3	-71	multi-exon	FALSE	canonical	NA	NA	NA	NA	8	1	NA	FALSE	NA	NA	NA	C	coding	372	1119	305	1423	209796441	209788420	FALSE	30	AAATCAGTCTTTTAGGGATT	2	TRUE	NA	NA	AATAAA	-11	IRF6	IRF6-204
PB.1033.4	chr1	-	3388	3	incomplete-splice_match	ENSG00000117595.12	ENST00000643798.1	1697	9	11228	-2555	1901	-72	3prime_fragment	FALSE	canonical	NA	NA	NA	NA	3	1	NA	FALSE	NA	NA	NA	C	coding	209	630	34	663	209790780	209788420	FALSE	30	TAAATCAGTCTTTTAGGGAT	NA	FALSE	NA	NA	AATAAA	-10	IRF6	IRF6-205
PB.1033.5	chr1	-	3784	9	full-splice_match	ENSG00000117595.12	ENST00000367021.8	4478	9	6	688	6	-682	multi-exon	FALSE	canonical	NA	NA	NA	NA	2	0	NA	FALSE	NA	NA	NA	C	coding	467	1404	266	1669	209801413	209788420	FALSE	30	AATGGATGAGTGATTTGTGA	5	TRUE	NA	NA	TATAAA	-23	IRF6	IRF6-201
PB.1033.6	chr1	-	2175	9	full-splice_match	ENSG00000117595.12	ENST00000367021.8	4478	9	0	2303	0	330	multi-exon	FALSE	canonical	NA	NA	NA	NA	7	0	NA	FALSE	NA	NA	NA	C	coding	467	1404	272	1675	209801413	209788420	FALSE	25	ACTGATTTGTCCAGGATCGA	-1	TRUE	NA	NA	NA	NA	IRF6	IRF6-201
PB.1033.7	chr1	-	1837	9	full-splice_match	ENSG00000117595.12	ENST00000367021.8	4478	9	0	2641	0	-8	multi-exon	FALSE	canonical	NA	NA	NA	NA	9	0	NA	FALSE	NA	NA	NA	C	coding	467	1404	272	1675	209801413	209788420	FALSE	40	AAAAATCACCCTTCAGACTT	-1	TRUE	NA	NA	TTTAAA	-18	IRF6	IRF6-201
PB.1034.1	chr1	+	2763	12	full-splice_match	ENSG00000117597.18	ENST00000491415.7	8481	12	2	5716	2	-5716	multi-exon	FALSE	canonical	NA	NA	NA	NA	74	0	NA	FALSE	NA	NA	NA	C	coding	756	2271	91	2361	209828064	209851447	FALSE	35	TTATGAGACATTGGAATACT	-21	TRUE	NA	NA	AATACA	-20	UTP25	UTP25-202
PB.1034.3	chr1	+	2454	12	full-splice_match	ENSG00000117597.18	ENST00000491415.7	8481	12	9	6018	9	-6018	multi-exon	FALSE	canonical	NA	NA	NA	NA	3	0	NA	FALSE	NA	NA	NA	C	coding	756	2271	84	2354	209828064	209851447	FALSE	50	AAAGAAAGTGCATGAGGCAA	-14	TRUE	NA	NA	NA	NA	UTP25	UTP25-202
PB.1034.4	chr1	+	8455	12	full-splice_match	ENSG00000117597.18	ENST00000491415.7	8481	12	23	3	23	-3	multi-exon	FALSE	canonical	NA	NA	NA	NA	8	2	NA	FALSE	NA	NA	NA	C	coding	756	2271	70	2340	209828064	209851447	FALSE	25	TAACATTTTTTGGAGTACTG	0	TRUE	NA	NA	ATTAAA	-16	UTP25	UTP25-202
PB.1034.5	chr1	+	3365	12	full-splice_match	ENSG00000117597.18	ENST00000491415.7	8481	12	23	5093	23	-5093	multi-exon	FALSE	canonical	NA	NA	NA	NA	7	0	NA	FALSE	NA	NA	NA	C	coding	756	2271	70	2340	209828064	209851447	FALSE	20	AGTATGGACTCGTAGTTTCT	0	TRUE	NA	NA	NA	NA	UTP25	UTP25-202
PB.1034.6	chr1	+	3106	12	full-splice_match	ENSG00000117597.18	ENST00000491415.7	8481	12	23	5352	23	-5352	multi-exon	FALSE	canonical	NA	NA	NA	NA	72	0	NA	FALSE	NA	NA	NA	C	coding	756	2271	70	2340	209828064	209851447	FALSE	45	AAAAACATTTTTATTTTGAA	0	TRUE	NA	NA	AATAAA	-18	UTP25	UTP25-202
PB.1034.7	chr1	+	2963	12	full-splice_match	ENSG00000117597.18	ENST00000491415.7	8481	12	23	5495	23	-5495	multi-exon	FALSE	canonical	NA	NA	NA	NA	42	0	NA	FALSE	NA	NA	NA	C	coding	756	2271	70	2340	209828064	209851447	FALSE	45	AAAAAACACATCAGCTCTGT	0	TRUE	NA	NA	AATATA	-21	UTP25	UTP25-202
PB.1035.1	chr1	+	1837	11	full-splice_match	ENSG00000117625.14	ENST00000452621.6	1827	11	-16	6	6	-6	multi-exon	FALSE	canonical	NA	NA	NA	NA	9	0	NA	FALSE	NA	NA	NA	C	coding	445	1338	202	1539	211259573	211312994	FALSE	35	AATAAACACTGGTGTTATGT	3	TRUE	NA	NA	AATAAA	-17	RCOR3	RCOR3-204
PB.1035.2	chr1	+	2860	12	full-splice_match	ENSG00000117625.14	ENST00000419091.7	4474	12	-1	1615	-1	179	multi-exon	FALSE	canonical	NA	NA	NA	NA	2	1	NA	FALSE	NA	NA	NA	C	coding	549	1650	209	1858	211259573	211313768	FALSE	35	AATAATATGGTCTGCATTTA	-4	TRUE	NA	NA	NA	NA	RCOR3	RCOR3-203
PB.1035.3	chr1	+	3863	11	full-splice_match	ENSG00000117625.14	ENST00000367006.8	2525	11	90	-1428	3	-366	multi-exon	FALSE	canonical	NA	NA	NA	NA	8	1	NA	FALSE	NA	NA	NA	C	coding	432	1299	205	1503	211259573	211313659	FALSE	20	TATGTCTTCTATTTTTATAT	0	TRUE	NA	NA	ATTAAA	-15	RCOR3	RCOR3-202
PB.1035.4	chr1	+	4101	12	full-splice_match	ENSG00000117625.14	ENST00000419091.7	4474	12	6	367	6	-367	multi-exon	FALSE	canonical	NA	NA	NA	NA	17	1	NA	FALSE	NA	NA	NA	C	coding	549	1650	202	1851	211259573	211313768	FALSE	20	CTATGTCTTCTATTTTTATA	3	TRUE	NA	NA	ATTAAA	-14	RCOR3	RCOR3-203
PB.1035.5	chr1	+	2670	12	full-splice_match	ENSG00000117625.14	ENST00000419091.7	4474	12	6	1798	6	0	multi-exon	FALSE	canonical	NA	NA	NA	NA	3	1	NA	FALSE	NA	NA	NA	C	coding	549	1650	202	1851	211259573	211313768	FALSE	25	AAAATGGAGTTGGTTTTTTT	3	TRUE	NA	NA	AATATA	-19	RCOR3	RCOR3-203
PB.1035.6	chr1	+	4442	12	full-splice_match	ENSG00000117625.14	ENST00000419091.7	4474	12	19	13	-3	-13	multi-exon	FALSE	canonical	NA	NA	NA	NA	6	1	NA	FALSE	NA	NA	NA	C	coding	549	1650	189	1838	211259573	211313768	FALSE	50	AAATAATATAAAATTTTGTC	16	TRUE	NA	NA	AATAAA	-5	RCOR3	RCOR3-203
PB.1035.7	chr1	+	4067	11	full-splice_match	ENSG00000117625.14	ENST00000367005.8	4246	11	-188	367	-160	-367	multi-exon	FALSE	canonical	NA	NA	NA	NA	2	2	NA	FALSE	NA	NA	NA	C	coding	495	1488	330	1817	211260116	211313768	FALSE	20	CTATGTCTTCTATTTTTATA	234	FALSE	NA	NA	ATTAAA	-14	RCOR3	RCOR3-201
PB.1036.1	chr1	+	3976	11	full-splice_match	ENSG00000082512.15	ENST00000261464.10	3976	11	-4	4	-4	2	multi-exon	FALSE	canonical	NA	NA	NA	NA	32	0	NA	FALSE	NA	NA	NA	A	coding	557	1674	63	1736	211353240	211372702	FALSE	30	AAAACGAGTTGTGATTTTTG	-4	TRUE	NA	NA	AGTAAA	-18	TRAF5	TRAF5-201
PB.1037.1	chr1	+	1635	5	full-splice_match	ENSG00000153363.13	ENST00000664255.1	1671	5	35	1	-1	-1	multi-exon	FALSE	canonical	NA	NA	NA	NA	6	1	NA	FALSE	NA	NA	NA	C	coding	124	375	180	554	211391640	211398137	FALSE	5	CTCTTTTGTACTCTGTCCCT	-32	TRUE	NA	NA	TTTAAA	-5	LINC00467	LINC00467-222
PB.1037.2	chr1	+	712	6	full-splice_match	ENSG00000153363.13	ENST00000423222.5	3508	6	-3	2799	0	0	multi-exon	FALSE	canonical	NA	NA	NA	NA	4	0	NA	FALSE	NA	NA	NA	C	coding	94	285	151	435	211391640	211426222	TRUE	20	ATATTTTGTTTTTGAAGGCC	-3	TRUE	NA	NA	AATAAA	-14	LINC00467	LINC00467-201
PB.1037.3	chr1	+	1802	6	full-splice_match	ENSG00000153363.13	ENST00000423222.5	3508	6	24	1682	-3	-28	multi-exon	FALSE	canonical	NA	NA	NA	NA	2	2	NA	FALSE	NA	NA	NA	C	coding	94	285	124	408	211391640	211426222	TRUE	75	AAAAAAATAAAAATTATATA	24	TRUE	NA	NA	AATGAA	-6	LINC00467	LINC00467-201
PB.1037.5	chr1	+	2246	7	novel_not_in_catalog	ENSG00000153363.13	novel	778	7	NA	NA	12	-4	at_least_one_novel_splicesite	FALSE	canonical	NA	NA	NA	NA	2	4	1	FALSE	NA	NA	NA	C	coding	94	285	102	386	211391640	211426222	TRUE	20	TAAATGGACTGTTTCTTTTT	46	TRUE	NA	NA	AATAAA	-15	LINC00467
PB.1038.1	chr1	-	5868	2	full-splice_match	ENSG00000170385.10	ENST00000367001.5	5893	2	0	25	0	-25	multi-exon	FALSE	canonical	NA	NA	NA	NA	106	0	NA	FALSE	NA	NA	NA	C	coding	488	1467	607	2073	211578555	211575388	FALSE	60	AAAAATAAACTAATTTTAAT	-1	TRUE	NA	NA	ATTAAA	-11	SLC30A1	SLC30A1-201
PB.1038.2	chr1	-	4736	2	full-splice_match	ENSG00000170385.10	ENST00000367001.5	5893	2	1094	63	1094	-63	multi-exon	FALSE	canonical	NA	NA	NA	NA	2	1	NA	FALSE	NA	NA	NA	C	coding	275	828	152	979	211576215	211575388	FALSE	15	ACTACTGTGTTTCTTCTCAT	1149	FALSE	NA	NA	TATAAA	-18	SLC30A1	SLC30A1-201
PB.1038.3	chr1	-	2426	2	full-splice_match	ENSG00000170385.10	ENST00000367001.5	5893	2	-6	3473	-6	-3473	multi-exon	FALSE	canonical	NA	NA	NA	NA	28	0	NA	FALSE	NA	NA	NA	C	coding	488	1467	613	2079	211578555	211575388	FALSE	10	AATTTCTCTGCTTTTCTTTT	-7	TRUE	NA	NA	AATAAA	-12	SLC30A1	SLC30A1-201
PB.1038.4	chr1	-	2151	2	full-splice_match	ENSG00000170385.10	ENST00000367001.5	5893	2	-106	3848	-106	-3848	multi-exon	FALSE	canonical	NA	NA	NA	NA	2	1	NA	FALSE	NA	NA	NA	C	coding	498	1494	656	2149	211578612	211575418	FALSE	55	AAACAAACAACCTGAATCAT	NA	FALSE	NA	NA	ATTAAA	-9	SLC30A1	SLC30A1-201
PB.1039.1	chr1	-	2128	8	full-splice_match	ENSG00000117650.13	ENST00000366999.9	2134	8	0	6	0	-6	multi-exon	FALSE	canonical	NA	NA	NA	NA	169	1	NA	FALSE	NA	NA	NA	C	coding	445	1338	143	1480	211675479	211663426	FALSE	10	CCTGTAGTTATGTGTCTTGC	-1	TRUE	NA	NA	AATAAA	-17	NEK2	NEK2-202
PB.1039.2	chr1	-	5566	7	full-splice_match	ENSG00000117650.13	ENST00000366998.4	1865	7	-45	-3656	19	-2	multi-exon	FALSE	canonical	NA	NA	NA	NA	12	2	NA	FALSE	NA	NA	NA	C	coding	384	1155	124	1278	211675479	211667062	FALSE	15	TAGTTATGTGTCTTGCATTT	18	FALSE	NA	NA	AATAAA	-21	NEK2	NEK2-201
PB.1039.3	chr1	-	1076	3	incomplete-splice_match	ENSG00000117650.13	ENST00000462283.5	801	5	2077	-629	312	-2	3prime_fragment	FALSE	canonical	NA	NA	NA	NA	2	2	NA	FALSE	NA	NA	NA	C	coding	51	156	269	424	211663581	211663426	FALSE	15	TAGTTATGTGTCTTGCATTT	6413	FALSE	NA	NA	AATAAA	-21	NEK2	NEK2-203
PB.1039.4	chr1	-	2103	8	novel_in_catalog	ENSG00000117650.13	novel	2134	8	NA	NA	0	-7	combination_of_known_junctions	FALSE	canonical	NA	NA	NA	NA	39	1	NA	FALSE	NA	NA	NA	C	coding	437	1314	143	1456	211675479	211663426	FALSE	10	CCCTGTAGTTATGTGTCTTG	-1	TRUE	NA	NA	AATAAA	-16	NEK2
PB.1039.9	chr1	-	1107	6	incomplete-splice_match	ENSG00000117650.13	ENST00000366998.4	1865	7	-64	2703	0	-2703	5prime_fragment	FALSE	canonical	NA	NA	NA	NA	2	0	NA	FALSE	NA	NA	NA	C	coding	321	963	143	1105	211675479	211669135	FALSE	50	AAGAGAAGAAAGATTGGAGC	-1	TRUE	NA	NA	NA	NA	NEK2	NEK2-201
PB.104.1	chr1	-	1181	9	full-splice_match	ENSG00000116670.15	ENST00000376692.9	1053	9	-130	2	-130	-2	multi-exon	FALSE	canonical	NA	NA	NA	NA	75	0	NA	FALSE	NA	NA	NA	C	coding	211	636	253	888	11680601	11674775	FALSE	30	GAGCTGAGCCATCATTAACT	73	FALSE	NA	NA	AATAAA	-21	MAD2L2	MAD2L2-207
PB.104.2	chr1	-	1297	8	incomplete-splice_match	ENSG00000116670.15	ENST00000376692.9	1053	9	180	1	143	-1	3prime_fragment	FALSE	canonical	NA	NA	NA	NA	8	0	NA	FALSE	NA	NA	NA	C	coding	276	831	173	1003	11680796	11674775	FALSE	30	AGCTGAGCCATCATTAACTG	-1	TRUE	NA	NA	AATAAA	-22	MAD2L2	MAD2L2-207
PB.104.3	chr1	-	1112	9	full-splice_match	ENSG00000116670.15	ENST00000376667.7	872	9	27	-267	11	-1	multi-exon	FALSE	canonical	NA	NA	NA	NA	2	0	NA	FALSE	NA	NA	NA	C	coding	211	636	183	818	11680601	11674775	FALSE	30	AGCTGAGCCATCATTAACTG	243	FALSE	NA	NA	AATAAA	-22	MAD2L2	MAD2L2-204
PB.104.4	chr1	-	1014	9	novel_not_in_catalog	ENSG00000116670.15	novel	1053	9	NA	NA	7	-1	at_least_one_novel_splicesite	FALSE	canonical	NA	NA	NA	NA	3	0	NA	TRUE	NA	NA	NA	C	coding	117	354	116	469	11680601	11676088	TRUE	30	AGCTGAGCCATCATTAACTG	6	TRUE	NA	NA	AATAAA	-22	MAD2L2
PB.104.5	chr1	-	1004	9	novel_not_in_catalog	ENSG00000116670.15	novel	1053	9	NA	NA	-163	-1	at_least_one_novel_splicesite	FALSE	canonical	NA	NA	NA	NA	6	0	NA	TRUE	NA	NA	NA	C	coding	211	636	75	710	11680601	11674775	FALSE	30	AGCTGAGCCATCATTAACTG	12	TRUE	NA	NA	AATAAA	-22	MAD2L2
PB.104.6	chr1	-	1091	9	full-splice_match	ENSG00000116670.15	ENST00000376669.9	864	9	-37	-190	-7	-8	multi-exon	FALSE	canonical	NA	NA	NA	NA	2	0	NA	FALSE	NA	NA	NA	C	coding	224	675	130	804	11680601	11674775	FALSE	20	TGGGCTGAGCTGAGCCATCA	-8	TRUE	NA	NA	AATAAA	-15	MAD2L2	MAD2L2-205
PB.1040.10	chr1	-	3290	9	novel_in_catalog	ENSG00000123684.13	novel	7773	8	NA	NA	-12	1693	combination_of_known_splicesites	FALSE	canonical	NA	NA	NA	NA	3	3	NA	FALSE	NA	NA	NA	C	coding	370	1113	379	1491	211829296	211749899	FALSE	80	AAATAAACCAAAAAAAAACA	-13	TRUE	NA	NA	TATAAA	-30	LPGAT1
PB.1040.11	chr1	-	3125	8	full-splice_match	ENSG00000123684.13	ENST00000366997.9	7773	8	5	4643	5	1693	multi-exon	FALSE	canonical	NA	NA	NA	NA	4	3	NA	FALSE	NA	NA	NA	C	coding	370	1113	214	1326	211829296	211749899	FALSE	80	AAATAAACCAAAAAAAAACA	4	TRUE	NA	NA	TATAAA	-30	LPGAT1	LPGAT1-202
PB.1040.12	chr1	-	1571	9	novel_in_catalog	ENSG00000123684.13	novel	7773	8	NA	NA	0	-14	combination_of_known_splicesites	FALSE	canonical	NA	NA	NA	NA	2	4	NA	FALSE	NA	NA	NA	C	coding	370	1113	367	1479	211829296	211749899	FALSE	75	AAAAAAAAGCAAAAGAAATT	-1	TRUE	NA	NA	AATATA	-4	LPGAT1
PB.1040.2	chr1	-	6216	8	novel_in_catalog	ENSG00000123684.13	novel	7773	8	NA	NA	-104	-1526	combination_of_known_splicesites	FALSE	canonical	NA	NA	NA	NA	5	1	NA	FALSE	NA	NA	NA	C	coding	370	1113	188	1300	211829296	211749899	FALSE	30	AAAGTGCTTTTAATTCTTAG	-5	TRUE	NA	NA	AATAAA	-18	LPGAT1
PB.1040.4	chr1	-	6394	9	novel_in_catalog	ENSG00000123684.13	novel	7773	8	NA	NA	0	-1527	combination_of_known_splicesites	FALSE	canonical	NA	NA	NA	NA	15	0	NA	FALSE	NA	NA	NA	C	coding	370	1113	367	1479	211829296	211749899	FALSE	30	TAAAGTGCTTTTAATTCTTA	-1	TRUE	NA	NA	AATAAA	-17	LPGAT1
PB.1040.5	chr1	-	6238	8	full-splice_match	ENSG00000123684.13	ENST00000366997.9	7773	8	5	1530	5	-1530	multi-exon	FALSE	canonical	NA	NA	NA	NA	43	2	NA	FALSE	NA	NA	NA	C	coding	370	1113	214	1326	211829296	211749899	FALSE	35	AATTAAAGTGCTTTTAATTC	4	TRUE	NA	NA	AATAAA	-14	LPGAT1	LPGAT1-202
PB.1040.6	chr1	-	3784	8	novel_in_catalog	ENSG00000123684.13	novel	7773	8	NA	NA	-119	2363	combination_of_known_splicesites	FALSE	canonical	NA	NA	NA	NA	2	1	NA	FALSE	NA	NA	NA	C	coding	370	1113	203	1315	211829296	211749899	FALSE	25	AAGTACGGTGTCATTTTCAC	-20	TRUE	NA	NA	ATTAAA	-27	LPGAT1
PB.1040.7	chr1	-	3970	9	novel_in_catalog	ENSG00000123684.13	novel	7773	8	NA	NA	-29	2356	combination_of_known_splicesites	FALSE	canonical	NA	NA	NA	NA	5	2	NA	FALSE	NA	NA	NA	C	coding	370	1113	396	1508	211829296	211749899	FALSE	25	ACTTTTCAAGTACGGTGTCA	-30	TRUE	NA	NA	ATTAAA	-20	LPGAT1
PB.1040.8	chr1	-	3766	8	full-splice_match	ENSG00000123684.13	ENST00000366997.9	7773	8	27	3980	-14	2356	multi-exon	FALSE	canonical	NA	NA	NA	NA	4	1	NA	FALSE	NA	NA	NA	C	coding	310	933	372	1304	211829116	211749899	FALSE	25	ACTTTTCAAGTACGGTGTCA	-8	TRUE	NA	NA	ATTAAA	-20	LPGAT1	LPGAT1-202
PB.1040.9	chr1	-	3569	9	novel_in_catalog	ENSG00000123684.13	novel	7773	8	NA	NA	-42	1942	combination_of_known_splicesites	FALSE	canonical	NA	NA	NA	NA	2	4	NA	FALSE	NA	NA	NA	C	coding	370	1113	409	1521	211829296	211749899	FALSE	25	AAGCATTTCATTATGTGTTC	28	FALSE	NA	NA	TATAAA	-22	LPGAT1
PB.1041.1	chr1	-	4509	20	full-splice_match	ENSG00000143493.13	ENST00000366994.8	4430	20	23	-102	2	98	multi-exon	FALSE	canonical	NA	NA	NA	NA	3	0	NA	FALSE	NA	NA	NA	C	coding	962	2889	98	2986	212035437	211941824	FALSE	15	CATGCGGCCTCTGGGACTGA	10	TRUE	NA	NA	AATAAA	-32	INTS7	INTS7-203
PB.1041.10	chr1	-	3519	20	full-splice_match	ENSG00000143493.13	ENST00000366994.8	4430	20	-42	953	-42	0	multi-exon	FALSE	canonical	NA	NA	NA	NA	175	0	NA	FALSE	NA	NA	NA	C	coding	962	2889	163	3051	212035437	211941824	FALSE	40	AAAAATAACTGGGATCCTGG	NA	FALSE	NA	NA	AATAAA	-18	INTS7	INTS7-203
PB.1041.11	chr1	-	3341	19	novel_in_catalog	ENSG00000143493.13	novel	3380	20	NA	NA	0	0	combination_of_known_splicesites	FALSE	canonical	NA	NA	NA	NA	4	0	NA	FALSE	NA	NA	NA	C	coding	929	2790	84	2873	212035437	211941824	FALSE	40	AAAAATAACTGGGATCCTGG	24	TRUE	NA	NA	AATAAA	-18	INTS7
PB.1041.12	chr1	-	3310	19	full-splice_match	ENSG00000143493.13	ENST00000440600.6	3136	19	2	-176	-1	0	multi-exon	FALSE	canonical	NA	NA	NA	NA	5	0	NA	FALSE	NA	NA	NA	C	coding	913	2742	101	2842	212035437	211941824	FALSE	40	AAAAATAACTGGGATCCTGG	7	TRUE	NA	NA	AATAAA	-18	INTS7	INTS7-204
PB.1041.13	chr1	-	3270	19	novel_in_catalog	ENSG00000143493.13	novel	4430	20	NA	NA	-6	0	combination_of_known_splicesites	FALSE	canonical	NA	NA	NA	NA	4	0	NA	FALSE	NA	NA	NA	C	coding	897	2694	109	2802	212035437	211941824	FALSE	40	AAAAATAACTGGGATCCTGG	-1	TRUE	NA	NA	AATAAA	-18	INTS7
PB.1041.14	chr1	-	2963	16	novel_in_catalog	ENSG00000143493.13	novel	4430	20	NA	NA	-5	0	combination_of_known_splicesites	FALSE	canonical	NA	NA	NA	NA	3	0	NA	FALSE	NA	NA	NA	C	coding	795	2388	108	2495	212035437	211941824	FALSE	40	AAAAATAACTGGGATCCTGG	0	TRUE	NA	NA	AATAAA	-18	INTS7
PB.1041.15	chr1	-	1094	4	incomplete-splice_match	ENSG00000143493.13	ENST00000366993.7	3422	20	82873	8	13804	0	3prime_fragment	FALSE	canonical	NA	NA	NA	NA	2	0	NA	FALSE	NA	NA	NA	C	coding	201	606	21	626	211952643	211941824	FALSE	40	AAAAATAACTGGGATCCTGG	NA	FALSE	NA	NA	AATAAA	-18	INTS7	INTS7-202
PB.1041.16	chr1	-	3384	20	full-splice_match	ENSG00000143493.13	ENST00000366992.7	3380	20	-6	2	4	-2	multi-exon	FALSE	canonical	NA	NA	NA	NA	2	0	NA	FALSE	NA	NA	NA	C	coding	942	2829	90	2918	212035437	211941824	FALSE	40	TGAAAAATAACTGGGATCCT	18	TRUE	NA	NA	AATAAA	-16	INTS7	INTS7-201
PB.1041.17	chr1	-	3277	20	full-splice_match	ENSG00000143493.13	ENST00000366994.8	4430	20	15	1138	-3	-9	multi-exon	FALSE	canonical	NA	NA	NA	NA	6	0	NA	FALSE	NA	NA	NA	C	coding	962	2889	106	2994	212035437	211941824	FALSE	75	AAAAAATACAAAAAAATTAG	2	TRUE	NA	NA	NA	NA	INTS7	INTS7-203
PB.1041.18	chr1	-	3119	20	full-splice_match	ENSG00000143493.13	ENST00000366994.8	4430	20	26	1285	-1	35	multi-exon	FALSE	canonical	NA	NA	NA	NA	47	0	NA	FALSE	NA	NA	NA	C	coding	962	2889	95	2983	212035437	211941824	FALSE	40	AAAAAATTTTGTTTTCTTAA	13	TRUE	NA	NA	NA	NA	INTS7	INTS7-203
PB.1041.19	chr1	-	2699	17	incomplete-splice_match	ENSG00000143493.13	ENST00000366993.7	3422	20	-6	10943	-3	136	5prime_fragment	FALSE	canonical	NA	NA	NA	NA	7	0	NA	FALSE	NA	NA	NA	C	coding	811	2436	106	2541	212035437	211952449	FALSE	40	AACTGAAGTTGCAATAATTC	2	TRUE	NA	NA	AATAAA	-24	INTS7	INTS7-202
PB.1041.2	chr1	-	4358	20	full-splice_match	ENSG00000143493.13	ENST00000366992.7	3380	20	-25	-953	-6	0	multi-exon	FALSE	canonical	NA	NA	NA	NA	2	1	NA	FALSE	NA	NA	NA	C	coding	942	2829	109	2937	212035437	211941824	FALSE	0	TGTGTTTTGCCTTTTTCTCT	-1	TRUE	NA	NA	AATAAA	-17	INTS7	INTS7-201
PB.1041.20	chr1	-	4090	15	novel_in_catalog	ENSG00000143493.13	novel	4430	20	NA	NA	-3	136	intron_retention	FALSE	canonical	NA	NA	NA	NA	2	7	NA	FALSE	NA	NA	NA	C	coding	736	2211	87	2297	212035437	211967781	FALSE	20	TTATAGTATTCTCTTTTGGA	21	TRUE	NA	NA	ATTAAA	-25	INTS7
PB.1041.21	chr1	-	3974	15	novel_in_catalog	ENSG00000143493.13	novel	4430	20	NA	NA	-1	6	intron_retention	FALSE	canonical	NA	NA	NA	NA	12	2	NA	FALSE	NA	NA	NA	C	coding	736	2211	101	2311	212035437	211967781	FALSE	10	TTTTTCCTTTGGCTTCTTAA	7	TRUE	NA	NA	ATTAAA	-16	INTS7
PB.1041.22	chr1	-	2959	11	incomplete-splice_match	ENSG00000143493.13	ENST00000366992.7	3380	20	-3	35513	-3	-10745	5prime_fragment	FALSE	canonical	NA	NA	NA	NA	4	0	NA	FALSE	NA	NA	NA	C	coding	495	1488	87	1574	212035437	211978254	FALSE	80	AAAATAAAAAATTAAATAAA	21	TRUE	NA	NA	AATAAA	-12	INTS7	INTS7-201
PB.1041.3	chr1	-	4401	20	full-splice_match	ENSG00000143493.13	ENST00000366994.8	4430	20	28	1	1	-1	multi-exon	FALSE	canonical	NA	NA	NA	NA	29	0	NA	FALSE	NA	NA	NA	C	coding	962	2889	93	2981	212035437	211941824	FALSE	0	TTGTGTTTTGCCTTTTTCTC	15	TRUE	NA	NA	AATAAA	-16	INTS7	INTS7-203
PB.1041.4	chr1	-	3910	16	novel_in_catalog	ENSG00000143493.13	novel	4430	20	NA	NA	0	-1	combination_of_known_splicesites	FALSE	canonical	NA	NA	NA	NA	3	0	NA	FALSE	NA	NA	NA	C	coding	795	2388	103	2490	212035437	211941824	FALSE	0	TTGTGTTTTGCCTTTTTCTC	5	TRUE	NA	NA	AATAAA	-16	INTS7
PB.1041.5	chr1	-	3955	20	full-splice_match	ENSG00000143493.13	ENST00000366994.8	4430	20	22	453	1	-453	multi-exon	FALSE	canonical	NA	NA	NA	NA	5	0	NA	FALSE	NA	NA	NA	C	coding	962	2889	99	2987	212035437	211941824	FALSE	50	AAAAGTGAAGAACACTCATT	9	TRUE	NA	NA	AATACA	-20	INTS7	INTS7-203
PB.1041.6	chr1	-	3625	20	full-splice_match	ENSG00000143493.13	ENST00000366994.8	4430	20	18	787	0	158	multi-exon	FALSE	canonical	NA	NA	NA	NA	9	0	NA	FALSE	NA	NA	NA	C	coding	962	2889	103	2991	212035437	211941824	FALSE	25	AGACCTAGGATTCTGAGTTG	5	TRUE	NA	NA	AATACA	-19	INTS7	INTS7-203
PB.1041.7	chr1	-	3075	17	novel_in_catalog	ENSG00000143493.13	novel	4430	20	NA	NA	0	5	combination_of_known_splicesites	FALSE	canonical	NA	NA	NA	NA	3	0	NA	FALSE	NA	NA	NA	C	coding	780	2343	252	2594	212011384	211941824	FALSE	30	ATCCTGGCCAGAAAGATTGT	-13	TRUE	NA	NA	AATAAA	-31	INTS7
PB.1041.9	chr1	-	3585	21	novel_not_in_catalog	ENSG00000143493.13	novel	4430	20	NA	NA	0	0	at_least_one_novel_splicesite	FALSE	canonical	NA	NA	NA	NA	3	0	NA	TRUE	NA	NA	NA	C	coding	998	2997	121	3117	212035437	211941824	FALSE	40	AAAAATAACTGGGATCCTGG	-13	TRUE	NA	NA	AATAAA	-18	INTS7
PB.1042.10	chr1	+	4407	15	full-splice_match	ENSG00000143476.18	ENST00000366991.5	4409	15	1	1	1	-1	multi-exon	FALSE	canonical	NA	NA	NA	NA	15	1	NA	FALSE	NA	NA	NA	C	coding	730	2193	143	2335	212035891	212102940	FALSE	30	ACTTTGAGCATTTAAGATGG	-44	TRUE	NA	NA	AATAAA	-21	DTL	DTL-201
PB.1042.11	chr1	+	3812	15	full-splice_match	ENSG00000143476.18	ENST00000366991.5	4409	15	1	596	1	-177	multi-exon	FALSE	canonical	NA	NA	NA	NA	6	1	NA	FALSE	NA	NA	NA	C	coding	730	2193	143	2335	212035891	212102940	FALSE	50	AAAACCAAGCACACCATAGC	-44	TRUE	NA	NA	AATAAA	-26	DTL	DTL-201
PB.1042.12	chr1	+	4320	16	novel_not_in_catalog	ENSG00000143476.18	novel	4409	15	NA	NA	4	-161	at_least_one_novel_splicesite	FALSE	canonical	NA	NA	NA	NA	2	1	NA	TRUE	NA	NA	NA	C	coding	431	1296	1120	2415	212068679	212102940	FALSE	10	TCTGATGTCCTTTTCTGAGC	-41	TRUE	NA	NA	AATAAA	-14	DTL
PB.1042.13	chr1	+	2574	15	full-splice_match	ENSG00000143476.18	ENST00000366991.5	4409	15	10	1825	10	-1406	multi-exon	FALSE	canonical	NA	NA	NA	NA	29	0	NA	FALSE	NA	NA	NA	C	coding	730	2193	134	2326	212035891	212102940	FALSE	35	AGCATTTTGAATGAATAGTC	-35	TRUE	NA	NA	AGTAAA	-12	DTL	DTL-201
PB.1042.14	chr1	+	4226	15	full-splice_match	ENSG00000143476.18	ENST00000366991.5	4409	15	14	169	14	-162	multi-exon	FALSE	canonical	NA	NA	NA	NA	326	1	NA	FALSE	NA	NA	NA	C	coding	730	2193	130	2322	212035891	212102940	FALSE	15	ATCTGATGTCCTTTTCTGAG	-31	TRUE	NA	NA	AATAAA	-13	DTL	DTL-201
PB.1042.15	chr1	+	3963	15	full-splice_match	ENSG00000143476.18	ENST00000366991.5	4409	15	14	432	14	-13	multi-exon	FALSE	canonical	NA	NA	NA	NA	66	1	NA	FALSE	NA	NA	NA	C	coding	730	2193	130	2322	212035891	212102940	FALSE	75	AAAAAAATCCATGAAAAAAA	-31	TRUE	NA	NA	NA	NA	DTL	DTL-201
PB.1042.16	chr1	+	3850	14	full-splice_match	ENSG00000143476.18	ENST00000542077.5	4471	14	209	412	14	0	multi-exon	FALSE	canonical	NA	NA	NA	NA	3	1	NA	FALSE	NA	NA	NA	C	coding	688	2067	130	2196	212035891	212102940	FALSE	75	AAAAAAAAAAGATTGATAAA	-31	TRUE	NA	NA	NA	NA	DTL	DTL-206
PB.1042.17	chr1	+	2817	15	full-splice_match	ENSG00000143476.18	ENST00000366991.5	4409	15	14	1578	14	-1159	multi-exon	FALSE	canonical	NA	NA	NA	NA	92	0	NA	FALSE	NA	NA	NA	C	coding	730	2193	130	2322	212035891	212102940	FALSE	5	ATGCTTTTGTGGGGTTTTTT	-31	TRUE	NA	NA	AATACA	-14	DTL	DTL-201
PB.1042.18	chr1	+	4091	14	full-splice_match	ENSG00000143476.18	ENST00000542077.5	4471	14	218	162	23	-162	multi-exon	FALSE	canonical	NA	NA	NA	NA	16	2	NA	FALSE	NA	NA	NA	C	coding	688	2067	121	2187	212035891	212102940	FALSE	15	ATCTGATGTCCTTTTCTGAG	-22	TRUE	NA	NA	AATAAA	-13	DTL	DTL-206
PB.1042.19	chr1	+	2783	3	novel_not_in_catalog	ENSG00000143476.18	novel	4471	14	NA	NA	23	-161	at_least_one_novel_splicesite	FALSE	canonical	NA	NA	NA	NA	3	2	1	TRUE	NA	NA	NA	C	coding	232	699	180	878	212100485	212102940	FALSE	10	TCTGATGTCCTTTTCTGAGC	-22	TRUE	NA	NA	AATAAA	-14	DTL
PB.1042.2	chr1	+	4236	15	novel_not_in_catalog	ENSG00000143476.18	novel	4409	15	NA	NA	-18	-163	at_least_one_novel_splicesite	FALSE	canonical	NA	NA	NA	NA	2	2	NA	TRUE	NA	NA	NA	C	coding	723	2172	162	2333	212035891	212102940	FALSE	15	TATCTGATGTCCTTTTCTGA	-63	TRUE	NA	NA	AATAAA	-12	DTL
PB.1042.20	chr1	+	4051	14	incomplete-splice_match	ENSG00000143476.18	ENST00000366991.5	4409	15	7244	164	7146	-157	3prime_fragment	FALSE	canonical	NA	NA	NA	NA	2	1	NA	FALSE	NA	NA	NA	C	coding	668	2007	136	2142	212044668	212102940	FALSE	10	ATGTCCTTTTCTGAGCTTTT	7170	FALSE	NA	NA	AATAAA	-18	DTL	DTL-201
PB.1042.21	chr1	+	1616	4	incomplete-splice_match	ENSG00000143476.18	ENST00000475419.5	3662	13	42367	1156	-2156	-1156	3prime_fragment	FALSE	canonical	NA	NA	NA	NA	2	0	NA	FALSE	NA	NA	NA	C	coding	232	699	420	1118	212100485	212102940	FALSE	5	CTTTTGTGGGGTTTTTTTTA	NA	FALSE	NA	NA	AATACA	-17	DTL	DTL-203
PB.1042.3	chr1	+	4146	14	novel_in_catalog	ENSG00000143476.18	novel	4409	15	NA	NA	-10	-162	combination_of_known_junctions	FALSE	canonical	NA	NA	NA	NA	2	2	NA	FALSE	NA	NA	NA	C	coding	431	1296	947	2242	212068679	212102940	FALSE	15	ATCTGATGTCCTTTTCTGAG	-55	TRUE	NA	NA	AATAAA	-13	DTL
PB.1042.4	chr1	+	2467	14	full-splice_match	ENSG00000143476.18	ENST00000542077.5	4471	14	185	1819	-10	-1407	multi-exon	FALSE	canonical	NA	NA	NA	NA	2	0	NA	FALSE	NA	NA	NA	C	coding	688	2067	154	2220	212035891	212102940	FALSE	35	TAGCATTTTGAATGAATAGT	-55	TRUE	NA	NA	AGTAAA	-11	DTL	DTL-206
PB.1042.5	chr1	+	3411	14	novel_in_catalog	ENSG00000143476.18	novel	4409	15	NA	NA	-5	-163	combination_of_known_splicesites	FALSE	canonical	NA	NA	NA	NA	3	1	NA	FALSE	NA	NA	NA	C	coding	436	1311	149	1459	212035891	212102891	FALSE	15	TATCTGATGTCCTTTTCTGA	-50	TRUE	NA	NA	AATAAA	-12	DTL
PB.1042.6	chr1	+	2986	15	full-splice_match	ENSG00000143476.18	ENST00000366991.5	4409	15	0	1423	0	-1004	multi-exon	FALSE	canonical	NA	NA	NA	NA	6	0	NA	FALSE	NA	NA	NA	C	coding	730	2193	144	2336	212035891	212102940	FALSE	50	AACAACAACAGAAAGCTGTG	-45	TRUE	NA	NA	GATAAA	-27	DTL	DTL-201
PB.1042.7	chr1	+	2705	14	full-splice_match	ENSG00000143476.18	ENST00000542077.5	4471	14	195	1571	0	-1159	multi-exon	FALSE	canonical	NA	NA	NA	NA	5	0	NA	FALSE	NA	NA	NA	C	coding	688	2067	144	2210	212035891	212102940	FALSE	5	ATGCTTTTGTGGGGTTTTTT	-45	TRUE	NA	NA	AATACA	-14	DTL	DTL-206
PB.1042.8	chr1	+	2409	15	full-splice_match	ENSG00000143476.18	ENST00000366991.5	4409	15	0	2000	0	-1581	multi-exon	FALSE	canonical	NA	NA	NA	NA	5	0	NA	FALSE	NA	NA	NA	C	coding	730	2193	144	2336	212035891	212102940	FALSE	50	AAAAATACAAGAGTGACTCT	-45	TRUE	NA	NA	ACTAAA	-34	DTL	DTL-201
PB.1042.9	chr1	+	1397	3	novel_not_in_catalog	ENSG00000143476.18	novel	4409	15	NA	NA	0	-1160	at_least_one_novel_splicesite	FALSE	canonical	NA	NA	NA	NA	2	0	NA	TRUE	NA	NA	NA	C	coding	232	699	205	903	212100485	212102940	FALSE	5	TATGCTTTTGTGGGGTTTTT	-45	TRUE	NA	NA	AATACA	-13	DTL
PB.1043.1	chr1	+	3165	13	full-splice_match	ENSG00000066027.12	ENST00000261461.7	3245	13	86	-6	86	6	multi-exon	TRUE	canonical	NA	NA	NA	NA	8	0	NA	FALSE	NA	NA	NA	A	coding	486	1461	616	2076	212286111	212360770	FALSE	10	CTTATGTCATCTTTGCTTCT	-30	TRUE	NA	NA	AATAAA	-20	PPP2R5A	PPP2R5A-201
PB.1044.1	chr1	-	2474	8	full-splice_match	ENSG00000065600.13	ENST00000261455.9	2469	8	-12	7	-3	-7	multi-exon	TRUE	canonical	NA	NA	NA	NA	2	0	NA	FALSE	NA	NA	NA	C	coding	350	1053	142	1194	212414757	212365215	FALSE	40	AAAGAAATATTCCCTGCCAC	-13	TRUE	NA	NA	ATTAAA	-13	PACC1	PACC1-201
PB.1044.2	chr1	-	2052	9	novel_not_in_catalog	ENSG00000065600.13	novel	2119	9	NA	NA	28	-6	at_least_one_novel_splicesite	FALSE	canonical	NA	NA	NA	NA	3	1	NA	TRUE	NA	NA	NA	C	coding	273	822	498	1319	212387002	212365215	FALSE	50	AAAAGGAACGAGTGTGACAA	27	TRUE	NA	NA	AATAAA	-10	PACC1
PB.1044.3	chr1	-	2018	9	novel_in_catalog	ENSG00000065600.13	novel	2119	9	NA	NA	17	-6	combination_of_known_junctions	FALSE	canonical	NA	NA	NA	NA	4	0	NA	FALSE	NA	NA	NA	C	coding	273	822	464	1285	212387002	212365215	FALSE	50	AAAAGGAACGAGTGTGACAA	16	TRUE	NA	NA	AATAAA	-10	PACC1
PB.1044.4	chr1	-	1889	8	full-splice_match	ENSG00000065600.13	ENST00000261455.9	2469	8	26	554	26	-6	multi-exon	FALSE	canonical	NA	NA	NA	NA	68	0	NA	FALSE	NA	NA	NA	C	coding	350	1053	104	1156	212414757	212365215	FALSE	50	AAAAGGAACGAGTGTGACAA	25	TRUE	NA	NA	AATAAA	-10	PACC1	PACC1-201
PB.1044.5	chr1	-	1779	7	novel_in_catalog	ENSG00000065600.13	novel	2469	8	NA	NA	28	-6	combination_of_known_splicesites	FALSE	canonical	NA	NA	NA	NA	6	0	NA	FALSE	NA	NA	NA	C	coding	314	945	102	1046	212414757	212365215	FALSE	50	AAAAGGAACGAGTGTGACAA	27	TRUE	NA	NA	AATAAA	-10	PACC1
PB.1044.6	chr1	-	1693	7	novel_in_catalog	ENSG00000065600.13	novel	2469	8	NA	NA	12	-6	combination_of_known_splicesites	FALSE	canonical	NA	NA	NA	NA	7	0	NA	FALSE	NA	NA	NA	C	coding	280	843	118	960	212414757	212365215	FALSE	50	AAAAGGAACGAGTGTGACAA	11	TRUE	NA	NA	AATAAA	-10	PACC1
PB.1044.7	chr1	-	1645	6	novel_in_catalog	ENSG00000065600.13	novel	2469	8	NA	NA	17	-6	combination_of_known_splicesites	FALSE	canonical	NA	NA	NA	NA	4	0	NA	FALSE	NA	NA	NA	C	coding	213	642	113	754	212414757	212365373	FALSE	50	AAAAGGAACGAGTGTGACAA	16	TRUE	NA	NA	AATAAA	-10	PACC1
PB.1044.8	chr1	-	1532	6	novel_in_catalog	ENSG00000065600.13	novel	2469	8	NA	NA	28	-6	combination_of_known_splicesites	FALSE	canonical	NA	NA	NA	NA	2	18	3	FALSE	NA	NA	NA	C	coding	179	540	102	641	212414757	212365373	FALSE	50	AAAAGGAACGAGTGTGACAA	27	TRUE	NA	NA	AATAAA	-10	PACC1
PB.1044.9	chr1	-	1418	8	full-splice_match	ENSG00000065600.13	ENST00000261455.9	2469	8	17	1034	17	-486	multi-exon	FALSE	canonical	NA	NA	NA	NA	2	0	NA	FALSE	NA	NA	NA	C	coding	350	1053	113	1165	212414757	212365215	FALSE	30	CCAATGACTTTTGAATAGGG	16	TRUE	NA	NA	AATAAA	-17	PACC1	PACC1-201
PB.1045.1	chr1	+	693	4	full-splice_match	ENSG00000117691.10	ENST00000366988.5	916	4	-14	237	-14	-230	multi-exon	FALSE	canonical	NA	NA	NA	NA	2	0	NA	FALSE	NA	NA	NA	C	coding	172	519	39	557	212432944	212446006	FALSE	15	AAATGCCTCCTGTTGTCCTT	-14	TRUE	NA	NA	AATAAA	-24	NENF	NENF-201
PB.1045.2	chr1	+	869	3	full-splice_match	ENSG00000117691.10	ENST00000479589.5	845	3	-16	-8	-13	1	multi-exon	FALSE	canonical	NA	NA	NA	NA	2	0	NA	FALSE	NA	NA	NA	C	coding	70	213	283	495	212444407	212446006	FALSE	25	AATTCTTCCCCAGAGGCCAT	-13	TRUE	NA	NA	AATAAA	-23	NENF	NENF-204
PB.1046.1	chr1	+	3059	3	full-splice_match	ENSG00000162772.17	ENST00000465155.5	1626	3	91	-1524	0	-1	multi-exon	FALSE	canonical	NA	NA	NA	NA	2	1	NA	FALSE	NA	NA	NA	C	coding	120	363	175	537	212615022	212618249	FALSE	20	TAAACATGTGTTGTGCTGGT	0	TRUE	NA	NA	AATAAA	-20	ATF3	ATF3-208
PB.1046.2	chr1	+	2277	4	novel_not_in_catalog	ENSG00000162772.17	novel	1940	4	NA	NA	0	-1	intron_retention	FALSE	canonical	NA	NA	NA	NA	5	0	NA	FALSE	NA	NA	NA	C	coding	181	546	516	1061	212615022	212619555	FALSE	20	TAAACATGTGTTGTGCTGGT	0	TRUE	NA	NA	AATAAA	-20	ATF3
PB.1046.3	chr1	+	1936	4	full-splice_match	ENSG00000162772.17	ENST00000341491.9	1940	4	0	4	0	-1	multi-exon	FALSE	canonical	NA	NA	NA	NA	62	0	NA	FALSE	NA	NA	NA	C	coding	181	546	175	720	212615022	212619555	FALSE	20	TAAACATGTGTTGTGCTGGT	0	TRUE	NA	NA	AATAAA	-20	ATF3	ATF3-202
PB.1047.1	chr1	+	2678	10	full-splice_match	ENSG00000203705.11	ENST00000366974.9	2527	10	-362	211	-296	2	multi-exon	FALSE	canonical	NA	NA	NA	NA	32	2	NA	FALSE	NA	NA	NA	C	coding	274	825	391	1215	212791922	212815156	FALSE	45	AAAGTGATTTTATGAAATGA	NA	FALSE	NA	NA	AATAAA	-12	TATDN3	TATDN3-202
PB.1047.2	chr1	+	1066	10	full-splice_match	ENSG00000203705.11	ENST00000532324.5	1381	10	42	273	0	-91	multi-exon	FALSE	canonical	NA	NA	NA	NA	3	0	NA	FALSE	NA	NA	NA	C	coding	281	846	53	898	212791922	212815156	FALSE	20	AAACCCTGGGTTCTGATTCT	-44	TRUE	NA	NA	AATAAA	-18	TATDN3	TATDN3-214
PB.1047.3	chr1	+	1045	10	full-splice_match	ENSG00000203705.11	ENST00000366974.9	2527	10	-24	1506	0	-91	multi-exon	FALSE	canonical	NA	NA	NA	NA	3	0	NA	FALSE	NA	NA	NA	C	coding	274	825	53	877	212791922	212815156	FALSE	20	AAACCCTGGGTTCTGATTCT	-44	TRUE	NA	NA	AATAAA	-18	TATDN3	TATDN3-202
PB.1047.4	chr1	+	2529	10	full-splice_match	ENSG00000203705.11	ENST00000366973.8	2321	10	-9	-199	5	-14	multi-exon	FALSE	canonical	NA	NA	NA	NA	2	1	NA	FALSE	NA	NA	NA	C	coding	273	822	48	869	212791922	212815156	FALSE	20	AAGCTCTCTTCCAACTCTGT	-39	TRUE	NA	NA	ATTAAA	-12	TATDN3	TATDN3-201
PB.1047.5	chr1	+	1854	10	full-splice_match	ENSG00000203705.11	ENST00000366973.8	2321	10	3	464	3	309	multi-exon	FALSE	canonical	NA	NA	NA	NA	2	2	NA	FALSE	NA	NA	NA	C	coding	273	822	36	857	212791922	212815156	FALSE	40	AACAGTAATATTTCATATTT	-27	TRUE	NA	NA	ATTAAA	-22	TATDN3	TATDN3-201
PB.1047.6	chr1	+	2355	10	full-splice_match	ENSG00000203705.11	ENST00000532324.5	1381	10	86	-1060	3	31	multi-exon	FALSE	canonical	NA	NA	NA	NA	12	1	NA	FALSE	NA	NA	NA	C	coding	281	846	9	854	212791922	212815156	FALSE	45	AAATGAATTCATTTATGGAA	0	TRUE	NA	NA	AATAAA	-8	TATDN3	TATDN3-214
PB.1047.7	chr1	+	2241	9	novel_in_catalog	ENSG00000203705.11	novel	2527	10	NA	NA	0	31	combination_of_known_junctions	FALSE	canonical	NA	NA	NA	NA	2	1	NA	FALSE	NA	NA	NA	C	coding	192	579	29	607	212791922	212815023	FALSE	45	AAATGAATTCATTTATGGAA	-20	TRUE	NA	NA	AATAAA	-8	TATDN3
PB.1048.1	chr1	-	4849	6	full-splice_match	ENSG00000117697.15	ENST00000366977.8	13115	6	1	8265	0	4065	multi-exon	FALSE	canonical	NA	NA	NA	NA	2	2	NA	FALSE	NA	NA	NA	C	coding	281	846	14	859	212791763	212738408	FALSE	35	ATTTAAGTTTTATATTTTAA	0	TRUE	NA	NA	NA	NA	NSL1	NSL1-202
PB.1048.10	chr1	-	1509	6	full-splice_match	ENSG00000117697.15	ENST00000366977.8	13115	6	0	11606	0	724	multi-exon	FALSE	canonical	NA	NA	NA	NA	63	2	NA	FALSE	NA	NA	NA	C	coding	281	846	15	860	212791763	212738408	FALSE	20	AATGTTTCCTGCCCACACTC	-1	TRUE	NA	NA	AATAAA	-16	NSL1	NSL1-202
PB.1048.11	chr1	-	1441	5	full-splice_match	ENSG00000117697.15	ENST00000366976.3	722	5	5	-724	0	724	multi-exon	FALSE	canonical	NA	NA	NA	NA	5	2	NA	FALSE	NA	NA	NA	C	coding	172	519	15	533	212791763	212738667	FALSE	20	AATGTTTCCTGCCCACACTC	-1	TRUE	NA	NA	AATAAA	-16	NSL1	NSL1-201
PB.1048.2	chr1	-	2243	5	full-splice_match	ENSG00000117697.15	ENST00000366976.3	722	5	5	-1526	0	1526	multi-exon	FALSE	canonical	NA	NA	NA	NA	3	2	NA	FALSE	NA	NA	NA	C	coding	172	519	15	533	212791763	212738667	FALSE	50	AAACAAAAGAGTTATTGTTA	-1	TRUE	NA	NA	ATTAAA	-35	NSL1	NSL1-201
PB.1048.3	chr1	-	2300	6	full-splice_match	ENSG00000117697.15	ENST00000366977.8	13115	6	0	10815	0	1515	multi-exon	FALSE	canonical	NA	NA	NA	NA	15	2	NA	FALSE	NA	NA	NA	C	coding	281	846	15	860	212791763	212738408	FALSE	45	CAGAGGTCCCCAAACAAAAG	-1	TRUE	NA	NA	ATTAAA	-24	NSL1	NSL1-202
PB.1048.4	chr1	-	2101	6	full-splice_match	ENSG00000117697.15	ENST00000366977.8	13115	6	0	11014	0	1316	multi-exon	FALSE	canonical	NA	NA	NA	NA	6	2	NA	FALSE	NA	NA	NA	C	coding	281	846	15	860	212791763	212738408	FALSE	15	TGATCTTGATGCTGTGTATT	-1	TRUE	NA	NA	NA	NA	NSL1	NSL1-202
PB.1048.5	chr1	-	1651	6	full-splice_match	ENSG00000117697.15	ENST00000366977.8	13115	6	-2	11466	-2	864	multi-exon	FALSE	canonical	NA	NA	NA	NA	4	2	NA	FALSE	NA	NA	NA	C	coding	281	846	17	862	212791763	212738408	FALSE	25	GCAAAGTGTCATTGTGTTAT	-3	TRUE	NA	NA	AATATA	-19	NSL1	NSL1-202
PB.1048.7	chr1	-	1340	4	novel_in_catalog	ENSG00000117697.15	novel	13115	6	NA	NA	0	741	combination_of_known_splicesites	FALSE	canonical	NA	NA	NA	NA	3	2	NA	FALSE	NA	NA	NA	C	coding	219	660	15	674	212791763	212738408	FALSE	20	CTCACTTTTTTCTATAGACC	-1	TRUE	NA	NA	AATAAA	-33	NSL1
PB.1048.8	chr1	-	1464	5	novel_in_catalog	ENSG00000117697.15	novel	13115	6	NA	NA	5	740	combination_of_known_splicesites	FALSE	canonical	NA	NA	NA	NA	3	2	NA	FALSE	NA	NA	NA	C	coding	154	465	9	473	212791763	212739581	TRUE	25	ACTCACTTTTTTCTATAGAC	5	TRUE	NA	NA	AATAAA	-32	NSL1
PB.1048.9	chr1	-	1594	7	full-splice_match	ENSG00000117697.15	ENST00000626725.1	790	7	-1	-803	0	724	multi-exon	FALSE	canonical	NA	NA	NA	NA	13	2	NA	FALSE	NA	NA	NA	C	coding	213	642	15	656	212791763	212739544	TRUE	20	AATGTTTCCTGCCCACACTC	-1	TRUE	NA	NA	AATAAA	-16	NSL1	NSL1-206
PB.1049.1	chr1	-	2080	2	full-splice_match	ENSG00000198468.9	ENST00000426161.6	929	2	-13	-1138	-12	3	multi-exon	FALSE	canonical	NA	NA	NA	NA	3	4	NA	FALSE	NA	NA	NA	C	coding	88	267	73	339	212858066	212857800	TRUE	40	AATGAATACTGAATTACCGT	NA	FALSE	NA	NA	AATAAA	-19	FLVCR1-DT	FLVCR1-DT-203
PB.1049.2	chr1	-	875	2	full-splice_match	ENSG00000198468.9	ENST00000426161.6	929	2	9	45	9	-45	multi-exon	FALSE	canonical	NA	NA	NA	NA	7	0	NA	FALSE	NA	NA	NA	C	coding	88	267	51	317	212858066	212857800	TRUE	85	AATAAAAAAATAAAAAAATA	NA	FALSE	NA	NA	NA	NA	FLVCR1-DT	FLVCR1-DT-203
PB.105.1	chr1	+	997	4	novel_in_catalog	ENSG00000177674.16	novel	1130	5	NA	NA	-12	-1	combination_of_known_splicesites	FALSE	canonical	NA	NA	NA	NA	3	1	NA	FALSE	NA	NA	NA	C	coding	125	378	138	515	11736209	11750286	FALSE	20	AGATGGGCTGTGTTTTGAAC	-5	TRUE	NA	NA	ATTAAA	-17	AGTRAP
PB.105.2	chr1	+	5158	5	full-splice_match	ENSG00000177674.16	ENST00000314340.10	1130	5	-5	-4023	1	-10	multi-exon	FALSE	canonical	NA	NA	NA	NA	6	2	NA	FALSE	NA	NA	NA	C	coding	159	480	79	558	11736209	11750192	FALSE	25	ATTATCTGTACGACTGTGTA	-5	TRUE	NA	NA	AATAAA	-12	AGTRAP	AGTRAP-201
PB.105.3	chr1	+	1129	5	full-splice_match	ENSG00000177674.16	ENST00000314340.10	1130	5	0	1	0	-1	multi-exon	FALSE	canonical	NA	NA	NA	NA	68	0	NA	FALSE	NA	NA	NA	C	coding	159	480	74	553	11736209	11750192	FALSE	20	AGATGGGCTGTGTTTTGAAC	0	TRUE	NA	NA	ATTAAA	-17	AGTRAP	AGTRAP-201
PB.105.4	chr1	+	1108	5	full-splice_match	ENSG00000177674.16	ENST00000376629.8	1100	5	-11	3	0	-1	multi-exon	FALSE	canonical	NA	NA	NA	NA	15	0	NA	FALSE	NA	NA	NA	C	coding	152	459	74	532	11736209	11750192	FALSE	20	AGATGGGCTGTGTTTTGAAC	0	TRUE	NA	NA	ATTAAA	-17	AGTRAP	AGTRAP-203
PB.105.5	chr1	+	1087	4	novel_in_catalog	ENSG00000177674.16	novel	1130	5	NA	NA	0	-2	combination_of_known_junctions	FALSE	canonical	NA	NA	NA	NA	2	8	1	FALSE	NA	NA	NA	C	coding	104	315	198	512	11747543	11750192	FALSE	20	TAGATGGGCTGTGTTTTGAA	6	TRUE	NA	NA	ATTAAA	-16	AGTRAP
PB.1050.2	chr1	+	5951	10	full-splice_match	ENSG00000162769.13	ENST00000366971.9	5919	10	-35	3	-35	-3	multi-exon	FALSE	canonical	NA	NA	NA	NA	2	5	NA	FALSE	NA	NA	NA	C	coding	555	1668	214	1881	212858453	212895290	FALSE	15	TAATTTTCTGTGACTTTTTG	0	TRUE	NA	NA	AATAAA	-16	FLVCR1	FLVCR1-201
PB.1050.3	chr1	+	1962	10	full-splice_match	ENSG00000162769.13	ENST00000366971.9	5919	10	1	3956	1	13	multi-exon	FALSE	canonical	NA	NA	NA	NA	3	0	NA	FALSE	NA	NA	NA	C	coding	555	1668	178	1845	212858453	212895290	FALSE	45	AAAATTACCATATGAACTCT	-7	TRUE	NA	NA	AATAAA	-13	FLVCR1	FLVCR1-201
PB.1051.1	chr1	+	4471	8	novel_in_catalog	ENSG00000143494.15	novel	4224	9	NA	NA	21	-2	intron_retention	FALSE	canonical	NA	NA	NA	NA	16	3	NA	FALSE	NA	NA	NA	B	coding	355	1068	405	1472	212951543	212988584	FALSE	25	AAGGATTGTTTTTCTTCTAA	0	TRUE	NA	NA	AATAAA	-17	VASH2
PB.1051.2	chr1	+	3777	8	novel_in_catalog	ENSG00000143494.15	novel	4224	9	NA	NA	36	-6	intron_retention	FALSE	canonical	NA	NA	NA	NA	8	2	NA	FALSE	NA	NA	NA	B	coding	355	1068	390	1457	212951543	212988584	FALSE	85	AAAAAACAAAAAACAAAACA	15	FALSE	NA	NA	NA	NA	VASH2
PB.1052.1	chr1	-	4793	9	novel_not_in_catalog	ENSG00000174606.14	novel	4690	9	NA	NA	-14	-1	at_least_one_novel_splicesite	FALSE	canonical	NA	NA	NA	NA	4	0	NA	FALSE	NA	NA	NA	C	coding	522	1569	367	1935	213013411	212995041	FALSE	15	ACTTCTGTGCCTGAAGGTTT	-21	TRUE	NA	NA	AATAAA	-14	ANGEL2
PB.1052.10	chr1	-	4500	9	novel_not_in_catalog	ENSG00000174606.14	novel	4690	9	NA	NA	-12	-2	at_least_one_novel_splicesite	FALSE	canonical	NA	NA	NA	NA	5	0	NA	FALSE	NA	NA	NA	C	coding	522	1569	75	1643	213013411	212995041	FALSE	15	TACTTCTGTGCCTGAAGGTT	-19	TRUE	NA	NA	AATAAA	-13	ANGEL2
PB.1052.11	chr1	-	4349	8	full-splice_match	ENSG00000174606.14	ENST00000360506.6	4323	8	-28	2	13	-2	multi-exon	FALSE	canonical	NA	NA	NA	NA	6	1	NA	FALSE	NA	NA	NA	C	coding	375	1128	365	1492	213008344	212995041	FALSE	15	TACTTCTGTGCCTGAAGGTT	-1	TRUE	NA	NA	AATAAA	-13	ANGEL2	ANGEL2-201
PB.1052.12	chr1	-	4409	9	full-splice_match	ENSG00000174606.14	ENST00000366962.8	4690	9	4	277	4	-277	multi-exon	FALSE	canonical	NA	NA	NA	NA	18	0	NA	FALSE	NA	NA	NA	C	coding	544	1635	193	1827	213015671	212995041	FALSE	30	AAATCTCTCAGTCTCAAGTG	-10	TRUE	NA	NA	ATTAAA	-21	ANGEL2	ANGEL2-202
PB.1052.13	chr1	-	4027	8	full-splice_match	ENSG00000174606.14	ENST00000360506.6	4323	8	19	277	19	-277	multi-exon	FALSE	canonical	NA	NA	NA	NA	3	0	NA	FALSE	NA	NA	NA	C	coding	375	1128	318	1445	213008344	212995041	FALSE	30	AAATCTCTCAGTCTCAAGTG	-23	TRUE	NA	NA	ATTAAA	-21	ANGEL2	ANGEL2-201
PB.1052.14	chr1	-	4511	9	novel_not_in_catalog	ENSG00000174606.14	novel	4690	9	NA	NA	-9	-278	at_least_one_novel_splicesite	FALSE	canonical	NA	NA	NA	NA	4	0	NA	FALSE	NA	NA	NA	C	coding	522	1569	362	1930	213013411	212995041	FALSE	30	CAAATCTCTCAGTCTCAAGT	-16	TRUE	NA	NA	ATTAAA	-20	ANGEL2
PB.1052.15	chr1	-	4428	9	novel_in_catalog	ENSG00000174606.14	novel	4690	9	NA	NA	-7	-282	combination_of_known_junctions	FALSE	canonical	NA	NA	NA	NA	13	0	NA	FALSE	NA	NA	NA	C	coding	490	1473	379	1851	213013315	212995041	FALSE	35	AAACCAAATCTCTCAGTCTC	-14	TRUE	NA	NA	ATTAAA	-16	ANGEL2
PB.1052.16	chr1	-	4222	9	novel_not_in_catalog	ENSG00000174606.14	novel	4690	9	NA	NA	-14	-282	at_least_one_novel_splicesite	FALSE	canonical	NA	NA	NA	NA	2	2	NA	FALSE	NA	NA	NA	C	coding	522	1569	77	1645	213013411	212995041	FALSE	35	AAACCAAATCTCTCAGTCTC	-21	TRUE	NA	NA	ATTAAA	-16	ANGEL2
PB.1052.17	chr1	-	3504	9	full-splice_match	ENSG00000174606.14	ENST00000366962.8	4690	9	13	1173	13	637	multi-exon	FALSE	canonical	NA	NA	NA	NA	3	0	NA	FALSE	NA	NA	NA	C	coding	544	1635	184	1818	213015671	212995041	FALSE	35	AAATATTTAATTTCTCATTT	-1	TRUE	NA	NA	AGTAAA	-21	ANGEL2	ANGEL2-202
PB.1052.18	chr1	-	2163	9	full-splice_match	ENSG00000174606.14	ENST00000366962.8	4690	9	-5	2532	-5	15	multi-exon	FALSE	canonical	NA	NA	NA	NA	12	0	NA	FALSE	NA	NA	NA	C	coding	544	1635	202	1836	213015671	212995041	FALSE	25	ATAATTTTGGCAAGCTCTGT	-19	TRUE	NA	NA	AGTAAA	-13	ANGEL2	ANGEL2-202
PB.1052.19	chr1	-	2405	10	novel_not_in_catalog	ENSG00000174606.14	novel	4690	9	NA	NA	-11	-13	at_least_one_novel_splicesite	FALSE	canonical	NA	NA	NA	NA	2	1	NA	TRUE	NA	NA	NA	C	coding	418	1257	850	2106	213011214	212995041	FALSE	35	TTGTCTGCTTAGTAAAAAAT	-18	TRUE	NA	NA	AGTAAA	-36	ANGEL2
PB.1052.2	chr1	-	4571	8	novel_in_catalog	ENSG00000174606.14	novel	4690	9	NA	NA	4	-1	combination_of_known_splicesites	FALSE	canonical	NA	NA	NA	NA	4	0	NA	FALSE	NA	NA	NA	C	coding	327	984	368	1351	213013315	213000372	TRUE	15	ACTTCTGTGCCTGAAGGTTT	-3	TRUE	NA	NA	AATAAA	-14	ANGEL2
PB.1052.20	chr1	-	2215	9	novel_not_in_catalog	ENSG00000174606.14	novel	4690	9	NA	NA	-14	-32	at_least_one_novel_splicesite	FALSE	canonical	NA	NA	NA	NA	3	0	NA	FALSE	NA	NA	NA	C	coding	522	1569	367	1935	213013411	212995041	FALSE	35	AAATATAATGCATCTTCCTT	-21	TRUE	NA	NA	AGTAAA	-17	ANGEL2
PB.1052.21	chr1	-	2137	9	novel_in_catalog	ENSG00000174606.14	novel	4690	9	NA	NA	-13	-32	combination_of_known_junctions	FALSE	canonical	NA	NA	NA	NA	11	0	NA	FALSE	NA	NA	NA	C	coding	490	1473	385	1857	213013315	212995041	FALSE	35	AAATATAATGCATCTTCCTT	-20	TRUE	NA	NA	AGTAAA	-17	ANGEL2
PB.1052.22	chr1	-	1779	8	full-splice_match	ENSG00000174606.14	ENST00000360506.6	4323	8	-35	2579	6	-32	multi-exon	FALSE	canonical	NA	NA	NA	NA	2	1	NA	FALSE	NA	NA	NA	C	coding	375	1128	372	1499	213008344	212995041	FALSE	35	AAATATAATGCATCTTCCTT	-8	TRUE	NA	NA	AGTAAA	-17	ANGEL2	ANGEL2-201
PB.1052.23	chr1	-	1212	4	novel_in_catalog	ENSG00000174606.14	novel	1243	3	NA	NA	-14	-313	combination_of_known_junctions	FALSE	canonical	NA	NA	NA	NA	2	2	NA	FALSE	NA	NA	NA	C	coding	195	588	386	973	213013315	213007091	FALSE	30	AAAGATGTGTGGCATATTTT	-21	TRUE	NA	NA	ATTAAA	-16	ANGEL2
PB.1052.24	chr1	-	1035	4	incomplete-splice_match	ENSG00000174606.14	ENST00000366962.8	4690	9	149	14671	108	-314	5prime_fragment	FALSE	canonical	NA	NA	NA	NA	2	1	NA	FALSE	NA	NA	NA	C	coding	249	750	48	797	213015671	213007091	FALSE	30	CAAAGATGTGTGGCATATTT	135	FALSE	NA	NA	ATTAAA	-15	ANGEL2	ANGEL2-202
PB.1052.3	chr1	-	4504	7	novel_in_catalog	ENSG00000174606.14	novel	4690	9	NA	NA	0	-1	combination_of_known_splicesites	FALSE	canonical	NA	NA	NA	NA	3	1	NA	FALSE	NA	NA	NA	C	coding	398	1197	197	1393	213015671	212997256	TRUE	15	ACTTCTGTGCCTGAAGGTTT	-14	TRUE	NA	NA	AATAAA	-14	ANGEL2
PB.1052.4	chr1	-	4378	8	incomplete-splice_match	ENSG00000174606.14	ENST00000366962.8	4690	9	2505	1	56	-1	3prime_fragment	FALSE	canonical	NA	NA	NA	NA	2	1	NA	FALSE	NA	NA	NA	C	coding	490	1473	48	1520	213013315	212995041	FALSE	15	ACTTCTGTGCCTGAAGGTTT	2491	FALSE	NA	NA	AATAAA	-14	ANGEL2	ANGEL2-202
PB.1052.5	chr1	-	4221	7	novel_in_catalog	ENSG00000174606.14	novel	4690	9	NA	NA	15	-1	combination_of_known_splicesites	FALSE	canonical	NA	NA	NA	NA	4	0	NA	FALSE	NA	NA	NA	C	coding	212	639	363	1001	213008344	213000372	TRUE	15	ACTTCTGTGCCTGAAGGTTT	1	TRUE	NA	NA	AATAAA	-14	ANGEL2
PB.1052.6	chr1	-	4712	9	novel_in_catalog	ENSG00000174606.14	novel	4690	9	NA	NA	-11	-2	combination_of_known_junctions	FALSE	canonical	NA	NA	NA	NA	23	0	NA	FALSE	NA	NA	NA	C	coding	490	1473	383	1855	213013315	212995041	FALSE	15	TACTTCTGTGCCTGAAGGTT	-18	TRUE	NA	NA	AATAAA	-13	ANGEL2
PB.1052.7	chr1	-	4625	9	full-splice_match	ENSG00000174606.14	ENST00000366962.8	4690	9	63	2	22	-2	multi-exon	FALSE	canonical	NA	NA	NA	NA	23	0	NA	FALSE	NA	NA	NA	C	coding	544	1635	134	1768	213015671	212995041	FALSE	15	TACTTCTGTGCCTGAAGGTT	-20	TRUE	NA	NA	AATAAA	-13	ANGEL2	ANGEL2-202
PB.1052.8	chr1	-	4561	8	novel_in_catalog	ENSG00000174606.14	novel	4690	9	NA	NA	0	-2	combination_of_known_splicesites	FALSE	canonical	NA	NA	NA	NA	6	0	NA	FALSE	NA	NA	NA	C	coding	381	1146	197	1342	213015671	213000372	TRUE	15	TACTTCTGTGCCTGAAGGTT	-14	TRUE	NA	NA	AATAAA	-13	ANGEL2
PB.1052.9	chr1	-	4544	9	novel_not_in_catalog	ENSG00000174606.14	novel	4690	9	NA	NA	-22	-2	at_least_one_novel_splicesite	FALSE	canonical	NA	NA	NA	NA	3	0	NA	TRUE	NA	NA	NA	C	coding	546	1641	47	1687	213015843	212995041	FALSE	15	TACTTCTGTGCCTGAAGGTT	NA	FALSE	NA	NA	AATAAA	-13	ANGEL2
PB.1053.1	chr1	+	4069	14	full-splice_match	ENSG00000136643.12	ENST00000543354.5	4082	14	13	0	5	0	multi-exon	FALSE	canonical	NA	NA	NA	NA	5	0	NA	FALSE	NA	NA	NA	C	coding	885	2658	582	3239	213129598	213272634	FALSE	25	AGATCTCTTCTTCATTTAAT	-12	TRUE	NA	NA	AATAAA	-15	RPS6KC1	RPS6KC1-206
PB.1053.10	chr1	+	4066	14	novel_in_catalog	ENSG00000136643.12	novel	4188	15	NA	NA	22	0	combination_of_known_junctions	FALSE	canonical	NA	NA	NA	NA	15	1	NA	FALSE	NA	NA	NA	C	coding	1035	3108	129	3236	213051405	213272634	FALSE	25	AGATCTCTTCTTCATTTAAT	19	TRUE	NA	NA	AATAAA	-15	RPS6KC1
PB.1053.11	chr1	+	5295	15	full-splice_match	ENSG00000136643.12	ENST00000366960.8	5505	15	44	166	30	-165	multi-exon	FALSE	canonical	NA	NA	NA	NA	7	1	NA	FALSE	NA	NA	NA	C	coding	1066	3201	121	3321	213051405	213272634	FALSE	25	TTTGGGGTGATGAACCAGAG	27	TRUE	NA	NA	AATAAA	-16	RPS6KC1	RPS6KC1-202
PB.1053.12	chr1	+	3580	11	novel_not_in_catalog	ENSG00000136643.12	novel	784	3	NA	NA	-8987	-1	at_least_one_novel_splicesite	FALSE	canonical	NA	NA	NA	NA	4	0	NA	FALSE	NA	NA	NA	C	coding	885	2658	94	2751	213129598	213272634	FALSE	25	TAGATCTCTTCTTCATTTAA	NA	FALSE	NA	NA	AATAAA	-14	RPS6KC1
PB.1053.13	chr1	+	3326	10	incomplete-splice_match	ENSG00000136643.12	ENST00000490299.5	5154	13	56822	1309	233	0	3prime_fragment	FALSE	canonical	NA	NA	NA	NA	2	1	NA	FALSE	NA	NA	NA	C	coding	769	2310	187	2496	213167914	213272634	FALSE	25	AGATCTCTTCTTCATTTAAT	NA	FALSE	NA	NA	AATAAA	-15	RPS6KC1	RPS6KC1-204
PB.1053.3	chr1	+	5484	15	full-splice_match	ENSG00000136643.12	ENST00000366960.8	5505	15	17	4	3	-3	multi-exon	FALSE	canonical	NA	NA	NA	NA	4	1	NA	FALSE	NA	NA	NA	C	coding	1066	3201	148	3348	213051405	213272634	FALSE	20	ATGAGTGTTTCTCATTTGAT	0	TRUE	NA	NA	CATAAA	-11	RPS6KC1	RPS6KC1-202
PB.1053.4	chr1	+	4037	13	novel_in_catalog	ENSG00000136643.12	novel	4188	15	NA	NA	3	0	combination_of_known_splicesites	FALSE	canonical	NA	NA	NA	NA	3	2	NA	FALSE	NA	NA	NA	C	coding	1019	3060	148	3207	213051405	213272634	FALSE	25	AGATCTCTTCTTCATTTAAT	0	TRUE	NA	NA	AATAAA	-15	RPS6KC1
PB.1053.5	chr1	+	4244	16	novel_not_in_catalog	ENSG00000136643.12	novel	5505	15	NA	NA	5	-1	at_least_one_novel_splicesite	FALSE	canonical	NA	NA	NA	NA	5	1	NA	TRUE	NA	NA	NA	C	coding	1089	3270	146	3415	213051405	213272634	FALSE	25	TAGATCTCTTCTTCATTTAA	2	TRUE	NA	NA	AATAAA	-14	RPS6KC1
PB.1053.6	chr1	+	4038	13	novel_in_catalog	ENSG00000136643.12	novel	5454	14	NA	NA	7	-7	combination_of_known_junctions	FALSE	canonical	NA	NA	NA	NA	3	1	NA	FALSE	NA	NA	NA	C	coding	1023	3072	144	3215	213051405	213272634	FALSE	30	AAACATTAGATCTCTTCTTC	4	TRUE	NA	NA	AATAAA	-8	RPS6KC1
PB.1053.7	chr1	+	4129	14	full-splice_match	ENSG00000136643.12	ENST00000366959.4	5454	14	16	1309	16	0	multi-exon	FALSE	canonical	NA	NA	NA	NA	8	0	NA	FALSE	NA	NA	NA	C	coding	1054	3165	135	3299	213051405	213272634	FALSE	25	AGATCTCTTCTTCATTTAAT	13	TRUE	NA	NA	AATAAA	-15	RPS6KC1	RPS6KC1-201
PB.1053.8	chr1	+	3802	14	novel_in_catalog	ENSG00000136643.12	novel	5505	15	NA	NA	16	0	combination_of_known_splicesites	FALSE	canonical	NA	NA	NA	NA	3	1	NA	FALSE	NA	NA	NA	C	coding	945	2838	135	2972	213051405	213272634	FALSE	25	AGATCTCTTCTTCATTTAAT	13	TRUE	NA	NA	AATAAA	-15	RPS6KC1
PB.1053.9	chr1	+	4159	15	full-splice_match	ENSG00000136643.12	ENST00000366960.8	5505	15	36	1310	22	0	multi-exon	FALSE	canonical	NA	NA	NA	NA	59	1	NA	FALSE	NA	NA	NA	C	coding	1066	3201	129	3329	213051405	213272634	FALSE	25	AGATCTCTTCTTCATTTAAT	19	TRUE	NA	NA	AATAAA	-15	RPS6KC1	RPS6KC1-202
PB.1054.3	chr1	+	1382	10	novel_in_catalog	ENSG00000143499.14	novel	4732	10	NA	NA	3	0	combination_of_known_splicesites	FALSE	canonical	NA	NA	NA	NA	2	0	NA	FALSE	NA	NA	NA	B	coding	272	819	31	849	214281255	214334202	TRUE	15	ATTTGAGGTTTGTATTTTCT	-1	TRUE	NA	NA	ATTAAA	-12	SMYD2
PB.1056.3	chr1	-	5720	19	full-splice_match	ENSG00000152104.12	ENST00000366956.10	13360	19	-145	7785	-145	1266	multi-exon	FALSE	canonical	NA	NA	NA	NA	2	10	NA	FALSE	NA	NA	NA	C	coding	1187	3564	720	4283	214464803	214357922	FALSE	20	ATTTTGGGGGATTTATCATT	-1	TRUE	NA	NA	AATAAA	-31	PTPN14	PTPN14-201
PB.1056.4	chr1	-	4557	19	full-splice_match	ENSG00000152104.12	ENST00000366956.10	13360	19	-159	8962	-159	89	multi-exon	FALSE	canonical	NA	NA	NA	NA	3	1	NA	FALSE	NA	NA	NA	C	coding	1187	3564	734	4297	214464803	214357922	FALSE	20	ATCTTGACTGATCTGTATTG	11	TRUE	NA	NA	AATATA	-21	PTPN14	PTPN14-201
PB.1056.5	chr1	-	4050	14	novel_not_in_catalog	ENSG00000152104.12	novel	487	3	NA	NA	-139	-7910	at_least_one_novel_splicesite	FALSE	canonical	NA	NA	NA	NA	2	6	NA	FALSE	NA	NA	NA	C	coding	856	2571	714	3284	214464803	214380922	FALSE	85	AAATAAAAAAAAAGAAAGAA	5	TRUE	NA	NA	AATAGA	-24	PTPN14
PB.1057.1	chr1	+	3320	12	incomplete-splice_match	ENSG00000117724.13	ENST00000366955.8	10290	20	-31	23112	-31	-12034	5prime_fragment	FALSE	canonical	NA	NA	NA	NA	2	2	1	FALSE	NA	NA	NA	C	coding	1040	3120	200	3319	214613755	214641458	FALSE	60	AAAAATACAAAGCAGCACAG	NA	FALSE	NA	NA	AAGAAA	-28	CENPF	CENPF-201
PB.1057.11	chr1	+	1140	7	incomplete-splice_match	ENSG00000117724.13	ENST00000366955.8	10290	20	19	42367	19	7014	5prime_fragment	FALSE	canonical	NA	NA	NA	NA	6	1	NA	FALSE	NA	NA	NA	C	coding	330	990	150	1139	214613755	214622203	FALSE	55	AAAAAGAGAAAGTTTTGAAC	9	TRUE	NA	NA	NA	NA	CENPF	CENPF-201
PB.1057.12	chr1	+	7415	13	incomplete-splice_match	ENSG00000117724.13	ENST00000366955.8	10290	20	20	17734	20	-6656	5prime_fragment	FALSE	canonical	NA	NA	NA	NA	16	0	NA	FALSE	NA	NA	NA	C	coding	2422	7266	149	7414	214613755	214646836	FALSE	70	AAGAAAAAGAGCAAGAGAAA	10	TRUE	NA	NA	AATAAA	-24	CENPF	CENPF-201
PB.1057.13	chr1	+	9761	20	full-splice_match	ENSG00000117724.13	ENST00000366955.8	10290	20	43	486	43	-486	multi-exon	FALSE	canonical	NA	NA	NA	NA	17	0	NA	FALSE	NA	NA	NA	C	coding	3114	9345	126	9470	214613755	214663794	FALSE	25	ATCACAATCTCTGTTTGTAT	0	TRUE	NA	NA	ATTAAA	-15	CENPF	CENPF-201
PB.1057.14	chr1	+	625	5	incomplete-splice_match	ENSG00000117724.13	ENST00000366955.8	10290	20	43	45424	43	3957	5prime_fragment	FALSE	canonical	NA	NA	NA	NA	5	0	NA	FALSE	NA	NA	NA	C	coding	166	498	126	623	214613755	214619145	FALSE	75	AAAAGAAAAATATAATAAAG	0	TRUE	NA	NA	AAGAAA	-45	CENPF	CENPF-201
PB.1057.16	chr1	+	3498	12	novel_not_in_catalog	ENSG00000117724.13	novel	10290	20	NA	NA	124	-11746	at_least_one_novel_splicesite	FALSE	canonical	NA	NA	NA	NA	2	1	NA	FALSE	NA	NA	NA	C	coding	1136	3408	90	3497	214613755	214641746	FALSE	70	AAGAACAAAACAAAATGCAA	54	FALSE	NA	NA	AAGAAA	-16	CENPF
PB.1057.18	chr1	+	3664	2	incomplete-splice_match	ENSG00000117724.13	ENST00000366955.8	10290	20	38684	17797	-6088	-6719	internal_fragment	FALSE	canonical	NA	NA	NA	NA	4	1	NA	FALSE	NA	NA	NA	C	coding	1208	3624	40	3663	214641918	214646773	FALSE	60	AAAAAGAGCAAGAGCGAATA	517	FALSE	NA	NA	AAAAAG	-22	CENPF	CENPF-201
PB.1057.19	chr1	+	3104	2	incomplete-splice_match	ENSG00000117724.13	ENST00000366955.8	10290	20	38687	18354	-6085	-7276	internal_fragment	FALSE	canonical	NA	NA	NA	NA	2	5	NA	FALSE	NA	NA	NA	C	coding	1022	3066	37	3102	214641918	214646215	FALSE	75	AAAACAAATACAAGAAAAAC	520	FALSE	NA	NA	AAAAAG	-11	CENPF	CENPF-201
PB.1057.2	chr1	+	1643	10	incomplete-splice_match	ENSG00000117724.13	ENST00000366955.8	10290	20	-28	31968	-28	17413	5prime_fragment	FALSE	canonical	NA	NA	NA	NA	3	0	NA	FALSE	NA	NA	NA	C	coding	482	1446	197	1642	214613755	214632602	FALSE	35	TAAGGGAGGAGGATGCCGAA	NA	FALSE	NA	NA	NA	NA	CENPF	CENPF-201
PB.1057.20	chr1	+	5582	9	incomplete-splice_match	ENSG00000117724.13	ENST00000366955.8	10290	20	39203	481	-5569	-481	3prime_fragment	FALSE	canonical	NA	NA	NA	NA	4	1	NA	FALSE	NA	NA	NA	C	coding	1713	5142	145	5286	214642542	214663794	FALSE	15	AATCTCTGTTTGTATGTGGG	1036	FALSE	NA	NA	ATTAAA	-20	CENPF	CENPF-201
PB.1057.21	chr1	+	5231	9	incomplete-splice_match	ENSG00000117724.13	ENST00000366955.8	10290	20	40032	3	-4740	-3	3prime_fragment	FALSE	canonical	NA	NA	NA	NA	3	0	NA	FALSE	NA	NA	NA	C	coding	1355	4068	390	4457	214644848	214663794	FALSE	35	TAAGAATGATTCCTAAGTGT	245	FALSE	NA	NA	AATAAA	-21	CENPF	CENPF-201
PB.1057.22	chr1	+	3968	8	incomplete-splice_match	ENSG00000117724.13	ENST00000366955.8	10290	20	42049	481	-2723	-481	3prime_fragment	FALSE	canonical	NA	NA	NA	NA	15	0	NA	FALSE	NA	NA	NA	C	coding	1145	3438	235	3672	214645478	214663794	FALSE	15	AATCTCTGTTTGTATGTGGG	2262	FALSE	NA	NA	ATTAAA	-20	CENPF	CENPF-201
PB.1057.23	chr1	+	3892	8	incomplete-splice_match	ENSG00000117724.13	ENST00000366955.8	10290	20	42604	2	-2168	-2	3prime_fragment	FALSE	canonical	NA	NA	NA	NA	3	0	NA	FALSE	NA	NA	NA	C	coding	950	2853	265	3117	214646063	214663794	FALSE	40	AAGAATGATTCCTAAGTGTA	2817	FALSE	NA	NA	AATAAA	-22	CENPF	CENPF-201
PB.1057.24	chr1	+	2800	8	incomplete-splice_match	ENSG00000117724.13	ENST00000366955.8	10290	20	43217	481	-1555	-481	3prime_fragment	FALSE	canonical	NA	NA	NA	NA	4	0	NA	FALSE	NA	NA	NA	C	coding	833	2502	3	2504	214646414	214663794	FALSE	15	AATCTCTGTTTGTATGTGGG	29	FALSE	NA	NA	ATTAAA	-20	CENPF	CENPF-201
PB.1057.25	chr1	+	1618	3	incomplete-splice_match	ENSG00000117724.13	ENST00000366955.8	10290	20	53755	2	1802	-2	3prime_fragment	FALSE	canonical	NA	NA	NA	NA	2	0	NA	FALSE	NA	NA	NA	C	coding	235	708	136	843	214657085	214663794	FALSE	40	AAGAATGATTCCTAAGTGTA	8236	FALSE	NA	NA	AATAAA	-22	CENPF	CENPF-201
PB.1057.3	chr1	+	2741	12	incomplete-splice_match	ENSG00000117724.13	ENST00000366955.8	10290	20	-1	23661	-1	-12583	5prime_fragment	FALSE	canonical	NA	NA	NA	NA	5	0	NA	FALSE	NA	NA	NA	C	coding	857	2571	170	2740	214613755	214640909	FALSE	65	AAATCAAAGGAGAAATAGAA	-11	TRUE	NA	NA	AAAACA	-42	CENPF	CENPF-201
PB.1057.4	chr1	+	6815	13	incomplete-splice_match	ENSG00000117724.13	ENST00000366955.8	10290	20	0	18354	0	-7276	5prime_fragment	FALSE	canonical	NA	NA	NA	NA	4	0	NA	FALSE	NA	NA	NA	C	coding	2215	6645	169	6813	214613755	214646215	FALSE	75	AAAACAAATACAAGAAAAAC	-10	TRUE	NA	NA	AAAAAG	-11	CENPF	CENPF-201
PB.1057.5	chr1	+	10279	20	full-splice_match	ENSG00000117724.13	ENST00000366955.8	10290	20	10	1	10	-1	multi-exon	FALSE	canonical	NA	NA	NA	NA	5	0	NA	FALSE	NA	NA	NA	C	coding	3114	9345	159	9503	214613755	214663794	FALSE	40	AGAATGATTCCTAAGTGTAA	0	TRUE	NA	NA	AATAAA	-23	CENPF	CENPF-201
PB.1057.7	chr1	+	2940	12	incomplete-splice_match	ENSG00000117724.13	ENST00000366955.8	10290	20	10	23451	10	-12373	5prime_fragment	FALSE	canonical	NA	NA	NA	NA	4	0	NA	FALSE	NA	NA	NA	C	coding	927	2781	159	2939	214613755	214641119	FALSE	65	AAGAATTAAAAAAGAGCAAC	0	TRUE	NA	NA	TTTAAA	-33	CENPF	CENPF-201
PB.1057.8	chr1	+	3553	12	incomplete-splice_match	ENSG00000117724.13	ENST00000366955.8	10290	20	19	22829	19	-11751	5prime_fragment	FALSE	canonical	NA	NA	NA	NA	23	0	NA	FALSE	NA	NA	NA	C	coding	1134	3402	150	3551	214613755	214641740	FALSE	75	AAAGGAAGAACAAAACAAAA	9	TRUE	NA	NA	AAGAAA	-11	CENPF	CENPF-201
PB.1058.1	chr1	+	3757	18	full-splice_match	ENSG00000136636.13	ENST00000259154.9	4019	18	260	2	260	-2	multi-exon	FALSE	canonical	NA	NA	NA	NA	7	1	NA	FALSE	NA	NA	NA	C	coding	815	2448	123	2570	215567686	215620618	FALSE	25	AATGCGTTTTCAGTTATTTA	-22	TRUE	NA	NA	AATAAA	-13	KCTD3	KCTD3-201
PB.1058.2	chr1	+	3101	11	incomplete-splice_match	ENSG00000136636.13	ENST00000259154.9	4019	18	12604	2	6122	-2	3prime_fragment	FALSE	canonical	NA	NA	NA	NA	2	1	NA	FALSE	NA	NA	NA	C	coding	567	1704	211	1914	215586613	215620618	FALSE	25	AATGCGTTTTCAGTTATTTA	6127	FALSE	NA	NA	AATAAA	-13	KCTD3	KCTD3-201
PB.1059.1	chr1	-	5835	10	full-splice_match	ENSG00000092978.11	ENST00000366935.8	5859	10	18	6	10	-6	multi-exon	FALSE	canonical	NA	NA	NA	NA	3	2	NA	FALSE	NA	NA	NA	C	coding	528	1587	102	1688	217630971	217431145	FALSE	50	AAAAAACTGAGTAAAGTTGT	-6	TRUE	NA	NA	ATTAAA	-16	GPATCH2	GPATCH2-202
PB.1059.3	chr1	-	2517	10	full-splice_match	ENSG00000092978.11	ENST00000366935.8	5859	10	50	3292	42	-3292	multi-exon	FALSE	canonical	NA	NA	NA	NA	2	2	NA	FALSE	NA	NA	NA	C	coding	528	1587	70	1656	217630971	217431145	FALSE	35	TAATCATTGGAGTAATTTAT	26	TRUE	NA	NA	AGTAAA	-15	GPATCH2	GPATCH2-202
PB.1059.4	chr1	-	2354	10	full-splice_match	ENSG00000092978.11	ENST00000366935.8	5859	10	0	3505	0	-3505	multi-exon	FALSE	canonical	NA	NA	NA	NA	4	0	NA	FALSE	NA	NA	NA	C	coding	504	1515	192	1706	217620483	217431145	FALSE	20	ACCAGAGTGCCCTCTACCTT	-24	TRUE	NA	NA	AATAAA	-17	GPATCH2	GPATCH2-202
PB.1059.5	chr1	-	3192	6	full-splice_match	ENSG00000092978.11	ENST00000366934.3	3218	6	15	11	15	-11	multi-exon	FALSE	canonical	NA	NA	NA	NA	46	3	NA	FALSE	NA	NA	NA	C	coding	376	1131	97	1227	217630971	217610160	FALSE	50	AAGAAAGGTAAGAGTTCCAA	-1	TRUE	NA	NA	AATAAA	-16	GPATCH2	GPATCH2-201
PB.106.1	chr1	-	6965	12	full-splice_match	ENSG00000177000.13	ENST00000376590.9	7018	12	23	30	-5	-21	multi-exon	TRUE	canonical	NA	NA	NA	NA	2	3	NA	FALSE	NA	NA	NA	C	coding	656	1971	68	2038	11803116	11790680	FALSE	75	AAAAATAAACAAAAAAACTT	-5	TRUE	NA	NA	NA	NA	MTHFR	MTHFR-204
PB.106.3	chr1	-	3253	12	novel_in_catalog	ENSG00000177000.13	novel	7018	12	NA	NA	5	17	combination_of_known_junctions	FALSE	canonical	NA	NA	NA	NA	2	0	NA	FALSE	NA	NA	NA	C	coding	656	1971	627	2597	11803116	11790680	FALSE	15	CAGTCTGAACCCTTGTGCTT	4	TRUE	NA	NA	AAAAAG	-21	MTHFR
PB.106.4	chr1	-	2717	12	full-splice_match	ENSG00000177000.13	ENST00000376590.9	7018	12	0	4301	0	17	multi-exon	FALSE	canonical	NA	NA	NA	NA	4	0	NA	FALSE	NA	NA	NA	C	coding	656	1971	91	2061	11803116	11790680	FALSE	15	CAGTCTGAACCCTTGTGCTT	-1	TRUE	NA	NA	AAAAAG	-21	MTHFR	MTHFR-204
PB.1060.1	chr1	+	3408	4	novel_not_in_catalog	ENSG00000162814.11	novel	847	8	NA	NA	35	-119004	at_least_one_novel_splicesite	FALSE	canonical	NA	NA	NA	NA	2	3	1	TRUE	NA	NA	NA	A	coding	183	552	1	552	217631379	217652564	FALSE	20	AAAGTAGTGTCTCTCGGGTT	26	TRUE	NA	NA	AATAAA	-18	SPATA17
PB.1061.3	chr1	+	1214	5	full-splice_match	ENSG00000067533.6	ENST00000366932.4	7765	5	16	6535	16	-6535	multi-exon	FALSE	canonical	NA	NA	NA	NA	33	0	NA	FALSE	NA	NA	NA	C	coding	282	849	9	857	218285317	218331091	FALSE	20	TAATATTTTTCTGCCTTCTA	16	TRUE	NA	NA	ATTAAA	-12	RRP15	RRP15-201
PB.1062.1	chr1	+	4449	7	full-splice_match	ENSG00000092969.12	ENST00000366930.9	5868	7	795	624	-104	-624	multi-exon	FALSE	canonical	NA	NA	NA	NA	2	17	1	FALSE	NA	NA	NA	A	coding	414	1245	572	1816	218346702	218441362	FALSE	15	ATGTGGATGTCTTTTTCCTA	43	TRUE	NA	NA	AATAAA	-14	TGFB2	TGFB2-202
PB.1063.1	chr1	+	9976	8	fusion	ENSG00000287676.1_ENSG00000143353.12	novel	1874	6	NA	NA	-14	37053	multi-exon	FALSE	canonical	NA	NA	NA	NA	2	4	NA	TRUE	NA	NA	NA	A	coding	237	714	37	750	219173891	219211728	TRUE	45	AAAAACTTAAAGTTTTGTAT	5	TRUE	NA	NA	AATAAA	-3
PB.1063.2	chr1	+	824	5	full-splice_match	ENSG00000143353.12	ENST00000366928.10	1857	5	-9	1042	0	-11	multi-exon	FALSE	canonical	NA	NA	NA	NA	13	0	NA	FALSE	NA	NA	NA	C	coding	237	714	23	736	219173891	219211728	FALSE	45	AAGAAATAACACTTTCCTGA	-9	TRUE	NA	NA	ATTAAA	-6	LYPLAL1	LYPLAL1-202
PB.1063.3	chr1	+	2182	5	full-splice_match	ENSG00000143353.12	ENST00000483635.5	2169	5	-18	5	0	2	multi-exon	FALSE	canonical	NA	NA	NA	NA	4	0	NA	FALSE	NA	NA	NA	C	coding	199	600	451	1050	219179170	219211728	FALSE	25	TAAGAGTCTCTGCATCGACC	0	TRUE	NA	NA	AATAAA	-20	LYPLAL1	LYPLAL1-211
PB.1063.4	chr1	+	1859	5	full-splice_match	ENSG00000143353.12	ENST00000366928.10	1857	5	0	-2	0	2	multi-exon	FALSE	canonical	NA	NA	NA	NA	23	0	NA	FALSE	NA	NA	NA	C	coding	237	714	14	727	219173891	219211728	FALSE	25	TAAGAGTCTCTGCATCGACC	0	TRUE	NA	NA	AATAAA	-20	LYPLAL1	LYPLAL1-202
PB.1063.5	chr1	+	1138	5	full-splice_match	ENSG00000143353.12	ENST00000483635.5	2169	5	-18	1049	0	-11	multi-exon	FALSE	canonical	NA	NA	NA	NA	2	0	NA	FALSE	NA	NA	NA	C	coding	199	600	451	1050	219179170	219211728	FALSE	45	AAGAAATAACACTTTCCTGA	0	TRUE	NA	NA	ATTAAA	-6	LYPLAL1	LYPLAL1-211
PB.1063.6	chr1	+	2569	3	incomplete-splice_match	ENSG00000143353.12	ENST00000366928.10	1857	5	3	17409	3	1964	5prime_fragment	FALSE	canonical	NA	NA	NA	NA	2	0	NA	FALSE	NA	NA	NA	C	coding	127	384	11	394	219173891	219193274	FALSE	70	AAAAAAATAGATAAAAGGAG	3	TRUE	NA	NA	AATAAA	-19	LYPLAL1	LYPLAL1-202
PB.1063.7	chr1	+	761	5	full-splice_match	ENSG00000143353.12	ENST00000366927.3	1819	5	9	1049	0	-11	multi-exon	FALSE	canonical	NA	NA	NA	NA	3	0	NA	FALSE	NA	NA	NA	C	coding	221	666	8	673	219173891	219211728	FALSE	45	AAGAAATAACACTTTCCTGA	6	TRUE	NA	NA	ATTAAA	-6	LYPLAL1	LYPLAL1-201
PB.1064.1	chr1	-	4495	29	incomplete-splice_match	ENSG00000136628.18	ENST00000366923.8	4862	32	12865	1	12811	-1	3prime_fragment	FALSE	canonical	NA	NA	NA	NA	2	1	1	FALSE	NA	NA	NA	C	coding	1318	3957	334	4290	220030426	219968806	FALSE	20	ATATGGTTTTTGTATTCATT	NA	FALSE	NA	NA	AATAAA	-13	EPRS1	EPRS1-201
PB.1064.10	chr1	-	1654	11	incomplete-splice_match	ENSG00000136628.18	ENST00000366923.8	4862	32	63105	3	858	-3	3prime_fragment	FALSE	canonical	NA	NA	NA	NA	3	0	NA	FALSE	NA	NA	NA	C	coding	476	1431	21	1451	219983380	219968806	FALSE	25	TAATATGGTTTTTGTATTCA	NA	FALSE	NA	NA	AATAAA	-11	EPRS1	EPRS1-201
PB.1064.11	chr1	-	2008	14	incomplete-splice_match	ENSG00000136628.18	ENST00000366923.8	4862	32	57872	6	-4375	-6	3prime_fragment	FALSE	canonical	NA	NA	NA	NA	2	1	NA	FALSE	NA	NA	NA	C	coding	476	1431	378	1808	219983380	219968806	FALSE	30	AACTAATATGGTTTTTGTAT	NA	FALSE	NA	NA	AATAAA	-8	EPRS1	EPRS1-201
PB.1064.12	chr1	-	3110	20	incomplete-splice_match	ENSG00000136628.18	ENST00000366923.8	4862	32	47	18540	-7	156	5prime_fragment	FALSE	canonical	NA	NA	NA	NA	2	0	NA	FALSE	NA	NA	NA	C	coding	1013	3039	71	3109	220046388	219987141	FALSE	45	AATGAATCGCAGAAACTTCA	0	TRUE	NA	NA	AAGAAA	-11	EPRS1	EPRS1-201
PB.1064.13	chr1	-	1065	6	incomplete-splice_match	ENSG00000136628.18	ENST00000609181.5	2968	21	40213	2	1127	-2	3prime_fragment	FALSE	canonical	NA	NA	NA	NA	2	0	NA	FALSE	NA	NA	NA	C	coding	306	918	146	1063	220005348	219987300	FALSE	70	AGATAAGAAGAAGAAAGAAA	NA	FALSE	NA	NA	NA	NA	EPRS1	EPRS1-206
PB.1064.14	chr1	-	3910	19	novel_in_catalog	ENSG00000136628.18	novel	2968	21	NA	NA	-5	-4	intron_retention	FALSE	canonical	NA	NA	NA	NA	2	0	NA	FALSE	NA	NA	NA	C	coding	495	1485	2426	3910	220019033	219987300	FALSE	70	AAAGATAAGAAGAAGAAAGA	161	FALSE	NA	NA	NA	NA	EPRS1
PB.1064.15	chr1	-	3237	21	novel_not_in_catalog	ENSG00000136628.18	novel	2968	21	NA	NA	-38	-4	at_least_one_novel_splicesite	FALSE	canonical	NA	NA	NA	NA	2	0	NA	TRUE	NA	NA	NA	C	coding	888	2664	574	3237	220034928	219987300	FALSE	70	AAAGATAAGAAGAAGAAAGA	103	FALSE	NA	NA	NA	NA	EPRS1
PB.1064.16	chr1	-	3164	20	incomplete-splice_match	ENSG00000136628.18	ENST00000366923.8	4862	32	-167	18700	-142	-4	5prime_fragment	FALSE	canonical	NA	NA	NA	NA	1201	0	NA	FALSE	NA	NA	NA	C	coding	960	2880	285	3164	220046388	219987300	FALSE	70	AAAGATAAGAAGAAGAAAGA	-1	TRUE	NA	NA	NA	NA	EPRS1	EPRS1-201
PB.1064.17	chr1	-	3117	21	novel_not_in_catalog	ENSG00000136628.18	novel	4862	32	NA	NA	0	-4	at_least_one_novel_splicesite	FALSE	canonical	NA	NA	NA	NA	7	0	NA	TRUE	NA	NA	NA	C	coding	1000	3000	118	3117	220046388	219987300	FALSE	70	AAAGATAAGAAGAAGAAAGA	166	FALSE	NA	NA	NA	NA	EPRS1
PB.1064.18	chr1	-	2945	20	novel_not_in_catalog	ENSG00000136628.18	novel	2968	21	NA	NA	135	-4	at_least_one_novel_splicesite	FALSE	canonical	NA	NA	NA	NA	2	0	NA	FALSE	NA	NA	NA	C	coding	888	2664	282	2945	220034928	219987300	FALSE	70	AAAGATAAGAAGAAGAAAGA	355	FALSE	NA	NA	NA	NA	EPRS1
PB.1064.19	chr1	-	2933	20	novel_not_in_catalog	ENSG00000136628.18	novel	2968	21	NA	NA	5146	-4	at_least_one_novel_splicesite	FALSE	canonical	NA	NA	NA	NA	2	0	NA	TRUE	NA	NA	NA	C	coding	888	2664	270	2933	220034928	219987300	FALSE	70	AAAGATAAGAAGAAGAAAGA	5366	FALSE	NA	NA	NA	NA	EPRS1
PB.1064.2	chr1	-	5030	32	full-splice_match	ENSG00000136628.18	ENST00000366923.8	4862	32	-170	2	-145	-2	multi-exon	FALSE	canonical	NA	NA	NA	NA	174	0	NA	FALSE	NA	NA	NA	C	coding	1512	4539	288	4826	220046388	219968806	FALSE	25	AATATGGTTTTTGTATTCAT	-4	TRUE	NA	NA	AATAAA	-12	EPRS1	EPRS1-201
PB.1064.20	chr1	-	2912	19	novel_in_catalog	ENSG00000136628.18	novel	4862	32	NA	NA	0	-4	combination_of_known_splicesites	FALSE	canonical	NA	NA	NA	NA	4	0	NA	FALSE	NA	NA	NA	C	coding	888	2664	249	2912	220034928	219987300	FALSE	70	AAAGATAAGAAGAAGAAAGA	166	FALSE	NA	NA	NA	NA	EPRS1
PB.1064.21	chr1	-	2810	19	incomplete-splice_match	ENSG00000136628.18	ENST00000366923.8	4862	32	6260	18700	6206	-4	internal_fragment	FALSE	canonical	NA	NA	NA	NA	4	0	NA	FALSE	NA	NA	NA	C	coding	888	2664	147	2810	220034928	219987300	FALSE	70	AAAGATAAGAAGAAGAAAGA	6426	FALSE	NA	NA	NA	NA	EPRS1	EPRS1-201
PB.1064.22	chr1	-	2756	19	novel_in_catalog	ENSG00000136628.18	novel	2968	21	NA	NA	7	-4	combination_of_known_junctions	FALSE	canonical	NA	NA	NA	NA	2	0	NA	FALSE	NA	NA	NA	C	coding	882	2646	111	2756	220046388	219987300	FALSE	70	AAAGATAAGAAGAAGAAAGA	173	FALSE	NA	NA	NA	NA	EPRS1
PB.1064.23	chr1	-	2702	18	incomplete-splice_match	ENSG00000136628.18	ENST00000366923.8	4862	32	11539	18700	11485	-4	internal_fragment	FALSE	canonical	NA	NA	NA	NA	4	0	NA	FALSE	NA	NA	NA	C	coding	888	2664	39	2702	220034928	219987300	FALSE	70	AAAGATAAGAAGAAGAAAGA	9713	FALSE	NA	NA	NA	NA	EPRS1	EPRS1-201
PB.1064.24	chr1	-	2523	17	incomplete-splice_match	ENSG00000136628.18	ENST00000366923.8	4862	32	12973	18700	12919	-4	internal_fragment	FALSE	canonical	NA	NA	NA	NA	2	0	NA	FALSE	NA	NA	NA	C	coding	766	2298	226	2523	220030426	219987300	FALSE	70	AAAGATAAGAAGAAGAAAGA	NA	FALSE	NA	NA	NA	NA	EPRS1	EPRS1-201
PB.1064.25	chr1	-	2381	16	incomplete-splice_match	ENSG00000136628.18	ENST00000366923.8	4862	32	14090	18700	14036	-4	internal_fragment	FALSE	canonical	NA	NA	NA	NA	3	0	NA	FALSE	NA	NA	NA	C	coding	766	2298	84	2381	220030426	219987300	FALSE	70	AAAGATAAGAAGAAGAAAGA	NA	FALSE	NA	NA	NA	NA	EPRS1	EPRS1-201
PB.1064.26	chr1	-	2258	14	incomplete-splice_match	ENSG00000136628.18	ENST00000366923.8	4862	32	21246	18700	-17894	-4	internal_fragment	FALSE	canonical	NA	NA	NA	NA	3	0	NA	FALSE	NA	NA	NA	C	coding	727	2181	78	2258	220025182	219987300	FALSE	70	AAAGATAAGAAGAAGAAAGA	NA	FALSE	NA	NA	NA	NA	EPRS1	EPRS1-201
PB.1064.27	chr1	-	2022	13	incomplete-splice_match	ENSG00000136628.18	ENST00000366923.8	4862	32	22157	18700	-16983	-4	internal_fragment	FALSE	canonical	NA	NA	NA	NA	4	0	NA	FALSE	NA	NA	NA	C	coding	662	1986	37	2022	220024312	219987300	FALSE	70	AAAGATAAGAAGAAGAAAGA	-8	TRUE	NA	NA	NA	NA	EPRS1	EPRS1-201
PB.1064.28	chr1	-	1920	12	incomplete-splice_match	ENSG00000136628.18	ENST00000366923.8	4862	32	24004	18700	-15136	-4	internal_fragment	FALSE	canonical	NA	NA	NA	NA	2	0	NA	FALSE	NA	NA	NA	C	coding	639	1917	4	1920	220022498	219987300	FALSE	70	AAAGATAAGAAGAAGAAAGA	1839	FALSE	NA	NA	NA	NA	EPRS1	EPRS1-201
PB.1064.29	chr1	-	1562	11	incomplete-splice_match	ENSG00000136628.18	ENST00000366923.8	4862	32	26487	18700	-12653	-4	internal_fragment	FALSE	canonical	NA	NA	NA	NA	3	0	NA	FALSE	NA	NA	NA	C	coding	495	1485	78	1562	220019033	219987300	FALSE	70	AAAGATAAGAAGAAGAAAGA	4322	FALSE	NA	NA	NA	NA	EPRS1	EPRS1-201
PB.1064.3	chr1	-	4216	27	incomplete-splice_match	ENSG00000136628.18	ENST00000366923.8	4862	32	16024	2	15970	-2	3prime_fragment	FALSE	canonical	NA	NA	NA	NA	3	0	NA	FALSE	NA	NA	NA	C	coding	1318	3957	56	4012	220030426	219968806	FALSE	25	AATATGGTTTTTGTATTCAT	NA	FALSE	NA	NA	AATAAA	-12	EPRS1	EPRS1-201
PB.1064.30	chr1	-	1293	8	incomplete-splice_match	ENSG00000136628.18	ENST00000609181.5	2968	21	35488	4	-3598	-4	3prime_fragment	FALSE	canonical	NA	NA	NA	NA	4	0	NA	FALSE	NA	NA	NA	C	coding	396	1188	106	1293	220007251	219987300	FALSE	70	AAAGATAAGAAGAAGAAAGA	NA	FALSE	NA	NA	NA	NA	EPRS1	EPRS1-206
PB.1064.31	chr1	-	909	5	incomplete-splice_match	ENSG00000136628.18	ENST00000609181.5	2968	21	41112	4	2026	-4	3prime_fragment	FALSE	canonical	NA	NA	NA	NA	2	0	NA	FALSE	NA	NA	NA	C	coding	251	753	157	909	220001191	219987300	FALSE	70	AAAGATAAGAAGAAGAAAGA	NA	FALSE	NA	NA	NA	NA	EPRS1	EPRS1-206
PB.1064.32	chr1	-	379	3	incomplete-splice_match	ENSG00000136628.18	ENST00000609181.5	2968	21	49429	4	10343	-4	3prime_fragment	FALSE	canonical	NA	NA	NA	NA	5	0	NA	FALSE	NA	NA	NA	C	coding	126	378	2	379	219997021	219987300	FALSE	70	AAAGATAAGAAGAAGAAAGA	NA	FALSE	NA	NA	NA	NA	EPRS1	EPRS1-206
PB.1064.33	chr1	-	2663	19	incomplete-splice_match	ENSG00000136628.18	ENST00000366923.8	4862	32	46	20173	-8	-1477	5prime_fragment	FALSE	canonical	NA	NA	NA	NA	2	0	NA	FALSE	NA	NA	NA	C	coding	864	2592	72	2663	220046388	219988773	FALSE	60	AAAGAAAAAACTGGGAAGGA	-1	TRUE	NA	NA	AATAAA	-41	EPRS1	EPRS1-201
PB.1064.34	chr1	-	4531	18	incomplete-splice_match	ENSG00000136628.18	ENST00000366923.8	4862	32	0	26510	0	2066	5prime_fragment	FALSE	canonical	NA	NA	NA	NA	5	0	NA	FALSE	NA	NA	NA	C	coding	882	2649	118	2766	220046388	219996875	FALSE	25	AGTCTGACTTACATTTATTG	166	FALSE	NA	NA	AATAAA	-15	EPRS1	EPRS1-201
PB.1064.35	chr1	-	2683	18	incomplete-splice_match	ENSG00000136628.18	ENST00000366923.8	4862	32	-24	28382	1	194	5prime_fragment	FALSE	canonical	NA	NA	NA	NA	3	0	NA	FALSE	NA	NA	NA	C	coding	847	2541	142	2682	220046388	219996983	FALSE	35	TCAGTATGTTAGAGAAAGTC	0	TRUE	NA	NA	NA	NA	EPRS1	EPRS1-201
PB.1064.38	chr1	-	1903	14	incomplete-splice_match	ENSG00000136628.18	ENST00000366923.8	4862	32	-56	38614	-31	-6013	5prime_fragment	FALSE	canonical	NA	NA	NA	NA	45	0	NA	FALSE	NA	NA	NA	C	coding	576	1728	174	1901	220046388	220007216	FALSE	65	AAAAATACACAAGTAAGAAC	110	FALSE	NA	NA	TATAAA	-22	EPRS1	EPRS1-201
PB.1064.4	chr1	-	3854	25	incomplete-splice_match	ENSG00000136628.18	ENST00000366923.8	4862	32	22188	2	-16952	-2	3prime_fragment	FALSE	canonical	NA	NA	NA	NA	2	0	NA	FALSE	NA	NA	NA	C	coding	1214	3645	6	3650	220024312	219968806	FALSE	25	AATATGGTTTTTGTATTCAT	23	FALSE	NA	NA	AATAAA	-12	EPRS1	EPRS1-201
PB.1064.5	chr1	-	2684	16	incomplete-splice_match	ENSG00000136628.18	ENST00000366923.8	4862	32	45246	2	6106	-2	3prime_fragment	FALSE	canonical	NA	NA	NA	NA	3	0	NA	FALSE	NA	NA	NA	C	coding	803	2412	69	2480	220001191	219968806	FALSE	25	AATATGGTTTTTGTATTCAT	NA	FALSE	NA	NA	AATAAA	-12	EPRS1	EPRS1-201
PB.1064.6	chr1	-	1875	13	incomplete-splice_match	ENSG00000136628.18	ENST00000366923.8	4862	32	59194	2	-3053	-2	3prime_fragment	FALSE	canonical	NA	NA	NA	NA	6	0	NA	FALSE	NA	NA	NA	C	coding	476	1431	241	1671	219983380	219968806	FALSE	25	AATATGGTTTTTGTATTCAT	NA	FALSE	NA	NA	AATAAA	-12	EPRS1	EPRS1-201
PB.1064.7	chr1	-	684	5	incomplete-splice_match	ENSG00000136628.18	ENST00000366923.8	4862	32	67936	2	5689	-2	3prime_fragment	FALSE	canonical	NA	NA	NA	NA	3	0	NA	FALSE	NA	NA	NA	C	coding	139	420	61	480	219973362	219968806	FALSE	25	AATATGGTTTTTGTATTCAT	NA	FALSE	NA	NA	AATAAA	-12	EPRS1	EPRS1-201
PB.1064.8	chr1	-	3293	21	incomplete-splice_match	ENSG00000136628.18	ENST00000366923.8	4862	32	28012	3	-11128	-3	3prime_fragment	FALSE	canonical	NA	NA	NA	NA	3	1	NA	FALSE	NA	NA	NA	C	coding	1026	3081	10	3090	220018484	219968806	FALSE	25	TAATATGGTTTTTGTATTCA	5847	FALSE	NA	NA	AATAAA	-11	EPRS1	EPRS1-201
PB.1064.9	chr1	-	2447	15	incomplete-splice_match	ENSG00000136628.18	ENST00000366923.8	4862	32	49277	3	10137	-3	3prime_fragment	FALSE	canonical	NA	NA	NA	NA	2	1	1	FALSE	NA	NA	NA	C	coding	476	1431	814	2244	219983380	219968806	FALSE	25	TAATATGGTTTTTGTATTCA	NA	FALSE	NA	NA	AATAAA	-11	EPRS1	EPRS1-201
PB.1065.1	chr1	-	2419	9	full-splice_match	ENSG00000162813.18	ENST00000322067.12	2400	9	-21	2	3	0	multi-exon	FALSE	canonical	NA	NA	NA	NA	8	2	NA	FALSE	NA	NA	NA	C	coding	308	927	133	1059	220079846	220058844	FALSE	45	AACAAGTGGTTTAAATTAAC	-22	TRUE	NA	NA	ATTAAA	-19	BPNT1	BPNT1-201
PB.1065.2	chr1	-	2252	8	full-splice_match	ENSG00000162813.18	ENST00000414869.6	2357	8	38	67	-3	-65	multi-exon	FALSE	canonical	NA	NA	NA	NA	2	5	NA	FALSE	NA	NA	NA	C	coding	272	819	139	957	220079846	220058844	FALSE	25	TACCTAGATTTTTATTTTTA	-28	TRUE	NA	NA	ATTAAA	-16	BPNT1	BPNT1-203
PB.1065.3	chr1	-	2071	8	full-splice_match	ENSG00000162813.18	ENST00000414869.6	2357	8	65	221	0	28	multi-exon	FALSE	canonical	NA	NA	NA	NA	2	3	NA	FALSE	NA	NA	NA	C	coding	272	819	112	930	220079846	220058844	FALSE	55	AAAAAAGTGTTTGAAAATTA	-1	TRUE	NA	NA	AATAAA	-39	BPNT1	BPNT1-203
PB.1065.5	chr1	-	2155	9	full-splice_match	ENSG00000162813.18	ENST00000322067.12	2400	9	-2	247	-2	2	multi-exon	FALSE	canonical	NA	NA	NA	NA	10	3	NA	FALSE	NA	NA	NA	C	coding	308	927	114	1040	220079846	220058844	FALSE	20	AGCTCTTTGTTATTCACCAG	-3	TRUE	NA	NA	AATAAA	-13	BPNT1	BPNT1-201
PB.1065.7	chr1	-	1139	10	novel_in_catalog	ENSG00000162813.18	novel	1152	11	NA	NA	9	1	combination_of_known_junctions	FALSE	canonical	NA	NA	NA	NA	4	2	1	FALSE	NA	NA	NA	C	coding	276	831	127	957	220079846	220057912	FALSE	20	TAGCTCTTTGTTATTCACCA	-16	TRUE	NA	NA	AATAAA	-12	BPNT1
PB.1066.1	chr1	+	3527	23	novel_not_in_catalog	ENSG00000067704.10	novel	3530	23	NA	NA	-19	-7	at_least_one_novel_splicesite	FALSE	canonical	NA	NA	NA	NA	2	0	NA	TRUE	NA	NA	NA	C	coding	935	2808	321	3128	220094433	220147635	FALSE	40	AAAAATACTGACTGATTTTG	-19	TRUE	NA	NA	AATAAA	-11	IARS2
PB.1066.10	chr1	+	2540	17	incomplete-splice_match	ENSG00000067704.10	ENST00000366922.3	3530	23	8594	7	8594	-7	3prime_fragment	FALSE	canonical	NA	NA	NA	NA	4	0	NA	FALSE	NA	NA	NA	C	coding	700	2103	39	2141	220102764	220147635	FALSE	40	AAAAATACTGACTGATTTTG	8594	FALSE	NA	NA	AATAAA	-11	IARS2	IARS2-201
PB.1066.11	chr1	+	2136	14	incomplete-splice_match	ENSG00000067704.10	ENST00000366922.3	3530	23	12995	7	-7324	-7	3prime_fragment	FALSE	canonical	NA	NA	NA	NA	2	1	NA	FALSE	NA	NA	NA	C	coding	567	1704	34	1737	220110794	220147635	FALSE	40	AAAAATACTGACTGATTTTG	NA	FALSE	NA	NA	AATAAA	-11	IARS2	IARS2-201
PB.1066.12	chr1	+	1647	10	incomplete-splice_match	ENSG00000067704.10	ENST00000366922.3	3530	23	32666	7	-10844	-7	3prime_fragment	FALSE	canonical	NA	NA	NA	NA	2	0	NA	FALSE	NA	NA	NA	C	coding	348	1047	202	1248	220136855	220147635	FALSE	40	AAAAATACTGACTGATTTTG	NA	FALSE	NA	NA	AATAAA	-11	IARS2	IARS2-201
PB.1066.2	chr1	+	4570	23	full-splice_match	ENSG00000067704.10	ENST00000366922.3	3530	23	0	-1040	0	1040	multi-exon	FALSE	canonical	NA	NA	NA	NA	6	0	NA	FALSE	NA	NA	NA	C	coding	940	2823	302	3124	220094433	220147635	FALSE	15	ATCTATGGCTCTTTGTTATT	0	TRUE	NA	NA	ATTAAA	-17	IARS2	IARS2-201
PB.1066.3	chr1	+	3403	23	novel_not_in_catalog	ENSG00000067704.10	novel	3530	23	NA	NA	4	-7	at_least_one_novel_splicesite	FALSE	canonical	NA	NA	NA	NA	3	0	NA	TRUE	NA	NA	NA	C	coding	741	2226	298	2523	220094433	220141946	TRUE	40	AAAAATACTGACTGATTTTG	4	TRUE	NA	NA	AATAAA	-11	IARS2
PB.1066.4	chr1	+	4235	23	full-splice_match	ENSG00000067704.10	ENST00000366922.3	3530	23	9	-714	9	714	multi-exon	FALSE	canonical	NA	NA	NA	NA	12	0	NA	FALSE	NA	NA	NA	C	coding	1012	3039	77	3115	220094217	220147635	FALSE	55	AAAAGTATGAAGCATTAAGA	9	TRUE	NA	NA	AATAAA	-26	IARS2	IARS2-201
PB.1066.5	chr1	+	3509	23	full-splice_match	ENSG00000067704.10	ENST00000366922.3	3530	23	14	7	14	-7	multi-exon	FALSE	canonical	NA	NA	NA	NA	858	0	NA	FALSE	NA	NA	NA	C	coding	1012	3039	72	3110	220094217	220147635	FALSE	40	AAAAATACTGACTGATTTTG	14	TRUE	NA	NA	AATAAA	-11	IARS2	IARS2-201
PB.1066.6	chr1	+	3560	24	novel_not_in_catalog	ENSG00000067704.10	novel	3530	23	NA	NA	32	-7	at_least_one_novel_splicesite	FALSE	canonical	NA	NA	NA	NA	2	0	NA	TRUE	NA	NA	NA	C	coding	963	2892	270	3161	220094433	220147635	FALSE	40	AAAAATACTGACTGATTTTG	32	TRUE	NA	NA	AATAAA	-11	IARS2
PB.1066.7	chr1	+	3388	22	novel_in_catalog	ENSG00000067704.10	novel	3530	23	NA	NA	32	-7	combination_of_known_splicesites	FALSE	canonical	NA	NA	NA	NA	2	0	NA	FALSE	NA	NA	NA	C	coding	530	1593	270	1862	220094433	220134476	TRUE	40	AAAAATACTGACTGATTTTG	32	TRUE	NA	NA	AATAAA	-11	IARS2
PB.1066.8	chr1	+	2934	21	incomplete-splice_match	ENSG00000067704.10	ENST00000366922.3	3530	23	6472	7	6472	-7	3prime_fragment	FALSE	canonical	NA	NA	NA	NA	5	0	NA	FALSE	NA	NA	NA	C	coding	835	2508	28	2535	220100631	220147635	FALSE	40	AAAAATACTGACTGATTTTG	6472	FALSE	NA	NA	AATAAA	-11	IARS2	IARS2-201
PB.1066.9	chr1	+	2832	20	incomplete-splice_match	ENSG00000067704.10	ENST00000366922.3	3530	23	8053	7	8053	-7	3prime_fragment	FALSE	canonical	NA	NA	NA	NA	2	0	NA	FALSE	NA	NA	NA	C	coding	808	2427	7	2433	220102191	220147635	FALSE	40	AAAAATACTGACTGATTTTG	8053	FALSE	NA	NA	AATAAA	-11	IARS2	IARS2-201
PB.1067.1	chr1	-	5403	35	novel_not_in_catalog	ENSG00000118873.16	novel	7256	35	NA	NA	0	1060	at_least_one_novel_splicesite	FALSE	canonical	NA	NA	NA	NA	44	1	NA	FALSE	NA	NA	NA	B	coding	1393	4182	94	4275	220272337	220151251	FALSE	95	AAAAAAAAAAAAAAAAGAAA	-1	TRUE	NA	NA	AATATA	-17	RAB3GAP2
PB.1067.10	chr1	-	3992	33	novel_not_in_catalog	ENSG00000118873.16	novel	7256	35	NA	NA	-10	-1498	at_least_one_novel_splicesite	FALSE	canonical	NA	NA	NA	NA	2	1	1	FALSE	NA	NA	NA	B	coding	1294	3885	44	3928	220272337	220153167	FALSE	10	AAGCCTTTTGCTCTTCCTTT	-11	TRUE	NA	NA	AATAAA	-22	RAB3GAP2
PB.1067.11	chr1	-	6467	1	full-splice_match	ENSG00000213033.4	ENST00000451805.2	1212	1	-4536	-719	-4536	719	mono-exon	FALSE	NA	NA	NA	NA	NA	2	1	NA	NA	NA	NA	NA	A	non_coding	NA	NA	NA	NA	NA	NA	NA	30	AAGACATGAAGTCTGGTCTT	-24	TRUE	NA	NA	AGTAAA	-13	AURKAP1	AURKAP1-201
PB.1067.2	chr1	-	5439	35	novel_not_in_catalog	ENSG00000118873.16	novel	7256	35	NA	NA	-1	1060	at_least_one_novel_splicesite	FALSE	canonical	NA	NA	NA	NA	2	3	NA	FALSE	NA	NA	NA	B	coding	1397	4194	118	4311	220272337	220151251	FALSE	95	AAAAAAAAAAAAAAAAGAAA	-25	TRUE	NA	NA	AATATA	-17	RAB3GAP2
PB.1067.3	chr1	-	5101	35	novel_not_in_catalog	ENSG00000118873.16	novel	7256	35	NA	NA	0	758	at_least_one_novel_splicesite	FALSE	canonical	NA	NA	NA	NA	34	1	NA	FALSE	NA	NA	NA	B	coding	1393	4182	94	4275	220272337	220151251	FALSE	25	GACTTTATTTTTCCTACAAG	-1	TRUE	NA	NA	AAAAAG	-27	RAB3GAP2
PB.1067.5	chr1	-	4360	34	novel_not_in_catalog	ENSG00000118873.16	novel	7256	35	NA	NA	18	87	at_least_one_novel_splicesite	FALSE	canonical	NA	NA	NA	NA	2	0	NA	FALSE	NA	NA	NA	B	coding	1381	4146	60	4205	220272337	220151251	FALSE	30	AACCCTGGCTAAATTCCACT	5	TRUE	NA	NA	AATAAA	-30	RAB3GAP2
PB.1067.6	chr1	-	4628	34	novel_not_in_catalog	ENSG00000118873.16	novel	7256	35	NA	NA	0	86	intron_retention	FALSE	canonical	NA	NA	NA	NA	4	0	NA	FALSE	NA	NA	NA	B	coding	1358	4077	94	4170	220272337	220151555	FALSE	30	CAACCCTGGCTAAATTCCAC	-1	TRUE	NA	NA	AATAAA	-29	RAB3GAP2
PB.1067.7	chr1	-	4435	35	novel_not_in_catalog	ENSG00000118873.16	novel	7256	35	NA	NA	-6	86	at_least_one_novel_splicesite	FALSE	canonical	NA	NA	NA	NA	42	0	NA	FALSE	NA	NA	NA	B	coding	1393	4182	100	4281	220272337	220151251	FALSE	30	CAACCCTGGCTAAATTCCAC	-7	TRUE	NA	NA	AATAAA	-29	RAB3GAP2
PB.1067.8	chr1	-	4190	35	novel_not_in_catalog	ENSG00000118873.16	novel	7256	35	NA	NA	-7	-71	at_least_one_novel_splicesite	FALSE	canonical	NA	NA	NA	NA	2	1	1	FALSE	NA	NA	NA	B	coding	1368	4104	85	4188	220272337	220151329	FALSE	50	AGAAAAACATGGGCAATATG	8	TRUE	NA	NA	AATAAA	-18	RAB3GAP2
PB.1067.9	chr1	-	4106	34	novel_not_in_catalog	ENSG00000118873.16	novel	7256	35	NA	NA	-19	-65	at_least_one_novel_splicesite	FALSE	canonical	NA	NA	NA	NA	2	1	1	FALSE	NA	NA	NA	B	coding	1323	3969	136	4104	220272337	220151672	FALSE	45	AAAAGAAGGAATGGAGCTGC	19	FALSE	NA	NA	NA	NA	RAB3GAP2
PB.1068.1	chr1	+	2775	3	full-splice_match	ENSG00000116141.17	ENST00000485104.2	1220	3	-85	-1470	0	1470	multi-exon	FALSE	canonical	NA	NA	NA	NA	4	1	NA	FALSE	NA	NA	NA	C	coding	106	321	688	1008	220528823	220581130	FALSE	20	AGCCAGTACACTGTGTGTGT	0	TRUE	NA	NA	AATAAA	-21	MARK1	MARK1-204
PB.1068.2	chr1	+	4780	17	full-splice_match	ENSG00000116141.17	ENST00000402574.5	5273	17	-33	526	14	-428	multi-exon	FALSE	canonical	NA	NA	NA	NA	2	2	NA	FALSE	NA	NA	NA	C	coding	780	2343	674	3016	220528823	220662166	FALSE	35	ATCAGAATGTGAATTACCTG	14	TRUE	NA	NA	AATAAA	-21	MARK1	MARK1-203
PB.1068.3	chr1	+	3299	18	full-splice_match	ENSG00000116141.17	ENST00000366917.6	5370	18	59	2012	12	-1909	multi-exon	FALSE	canonical	NA	NA	NA	NA	2	0	NA	FALSE	NA	NA	NA	C	coding	795	2388	629	3016	220528823	220662166	FALSE	35	AAAAACTTGTATAGTTGTCT	59	TRUE	NA	NA	AATAAA	-13	MARK1	MARK1-201
PB.1069.1	chr1	+	4639	2	incomplete-splice_match	ENSG00000117791.16	ENST00000359316.6	1335	5	-11	25201	-11	-2725	5prime_fragment	FALSE	canonical	NA	NA	NA	NA	3	1	NA	FALSE	NA	NA	NA	C	coding	175	528	275	802	220748532	220755202	FALSE	25	TAATGTGATTTTACATGTTT	8	TRUE	NA	NA	AATAAA	-19	MTARC2	MTARC2-201
PB.1069.2	chr1	+	2161	8	full-splice_match	ENSG00000117791.16	ENST00000366913.8	2146	8	-20	5	-20	-5	multi-exon	FALSE	canonical	NA	NA	NA	NA	13	0	NA	FALSE	NA	NA	NA	C	coding	335	1008	231	1238	220748532	220781901	TRUE	15	CTTTATCTTTGGTATTTATG	-21	TRUE	NA	NA	AATAAA	-18	MTARC2	MTARC2-202
PB.1069.3	chr1	+	1581	8	full-splice_match	ENSG00000117791.16	ENST00000366913.8	2146	8	-9	574	-9	1	multi-exon	FALSE	canonical	NA	NA	NA	NA	10	0	NA	FALSE	NA	NA	NA	C	coding	335	1008	220	1227	220748532	220781901	TRUE	50	TAAAAAGCTGCAAAAATGTT	-10	TRUE	NA	NA	AATAAA	-20	MTARC2	MTARC2-202
PB.1069.4	chr1	+	1385	2	incomplete-splice_match	ENSG00000117791.16	ENST00000359316.6	1335	5	54	28390	1	790	5prime_fragment	FALSE	canonical	NA	NA	NA	NA	2	0	NA	FALSE	NA	NA	NA	C	coding	175	528	210	737	220748532	220755202	FALSE	35	ATAAAGGTGGTACAATGTGC	0	TRUE	NA	NA	ATTAAA	-19	MTARC2	MTARC2-201
PB.107.1	chr1	+	5403	22	novel_in_catalog	ENSG00000011021.23	novel	5589	23	NA	NA	-6	0	intron_retention	FALSE	canonical	NA	NA	NA	NA	2	2	NA	FALSE	NA	NA	NA	C	coding	468	1407	1077	2483	11829278	11840223	FALSE	10	AGCCTTTTGTCTCCATGCTG	16	TRUE	NA	NA	AATAAA	-28	CLCN6
PB.107.2	chr1	+	5536	23	full-splice_match	ENSG00000011021.23	ENST00000346436.11	5589	23	53	0	13	0	multi-exon	FALSE	canonical	NA	NA	NA	NA	3	2	NA	FALSE	NA	NA	NA	C	coding	869	2610	20	2629	11806263	11840223	FALSE	5	CTCTGTCTCCTTTAGCCTTT	3	TRUE	NA	NA	AATAAA	-15	CLCN6	CLCN6-202
PB.1070.1	chr1	+	2174	8	novel_not_in_catalog	ENSG00000186205.13	novel	7287	7	NA	NA	-52	-1	at_least_one_novel_splicesite	FALSE	canonical	NA	NA	NA	NA	2	0	NA	FALSE	NA	NA	NA	C	coding	317	954	85	1038	220786945	220811959	TRUE	30	ACTAGTTTCAGATCTTACTA	-52	TRUE	NA	NA	AATAAA	-15	MTARC1
PB.1070.3	chr1	+	2055	7	full-splice_match	ENSG00000186205.13	ENST00000366910.10	7287	7	-40	5272	-40	-1	multi-exon	FALSE	canonical	NA	NA	NA	NA	84	0	NA	FALSE	NA	NA	NA	C	coding	337	1014	73	1086	220786945	220813418	FALSE	30	ACTAGTTTCAGATCTTACTA	-40	TRUE	NA	NA	AATAAA	-15	MTARC1	MTARC1-201
PB.1071.1	chr1	+	2306	4	full-splice_match	ENSG00000136630.13	ENST00000366903.8	2237	4	-71	2	-59	1	multi-exon	FALSE	canonical	NA	NA	NA	NA	5	2	NA	FALSE	NA	NA	NA	A	coding	488	1467	487	1953	220879858	220884704	FALSE	10	AAGGCCGCTTGGCTTTGCTG	8	TRUE	NA	NA	AATAAA	-20	HLX	HLX-201
PB.1072.1	chr1	-	2293	11	full-splice_match	ENSG00000143498.18	ENST00000352967.9	1910	11	27	-410	-20	0	multi-exon	FALSE	canonical	NA	NA	NA	NA	10	0	NA	FALSE	NA	NA	NA	C	coding	450	1353	183	1535	222588563	222558660	FALSE	100	AAAAAAAAAAAAAAAAAAAA	3	TRUE	NA	NA	NA	NA	TAF1A	TAF1A-202
PB.1072.2	chr1	-	1947	12	full-splice_match	ENSG00000143498.18	ENST00000350027.8	1966	12	19	0	19	0	multi-exon	FALSE	canonical	NA	NA	NA	NA	2	0	NA	FALSE	NA	NA	NA	C	coding	450	1353	191	1543	222588563	222558660	TRUE	100	AAAAAAAAAAAAAAAAAAAA	-5	TRUE	NA	NA	NA	NA	TAF1A	TAF1A-201
PB.1072.4	chr1	-	1919	11	novel_not_in_catalog	ENSG00000143498.18	novel	1910	11	NA	NA	23	-3	at_least_one_novel_splicesite	FALSE	canonical	NA	NA	NA	NA	2	25	3	FALSE	NA	NA	NA	C	coding	165	498	187	684	222588563	222577437	TRUE	35	AAATGTATTTATATTCTACT	-1	TRUE	NA	NA	AATAAA	-21	TAF1A
PB.1072.5	chr1	-	1793	10	novel_in_catalog	ENSG00000143498.18	novel	1910	11	NA	NA	0	-3	combination_of_known_junctions	FALSE	canonical	NA	NA	NA	NA	4	0	NA	FALSE	NA	NA	NA	C	coding	412	1239	210	1448	222588563	222558660	FALSE	35	AAATGTATTTATATTCTACT	-24	TRUE	NA	NA	AATAAA	-21	TAF1A
PB.1072.6	chr1	-	1869	11	full-splice_match	ENSG00000143498.18	ENST00000352967.9	1910	11	29	12	-18	-12	multi-exon	FALSE	canonical	NA	NA	NA	NA	47	0	NA	FALSE	NA	NA	NA	C	coding	450	1353	181	1533	222588563	222558660	FALSE	30	AGTGCTGTGAAATGTATTTA	5	TRUE	NA	NA	AATAAA	-12	TAF1A	TAF1A-202
PB.1072.7	chr1	-	1139	8	incomplete-splice_match	ENSG00000143498.18	ENST00000352967.9	1910	11	23	5755	23	11	5prime_fragment	FALSE	canonical	NA	NA	NA	NA	2	0	NA	FALSE	NA	NA	NA	C	coding	317	951	187	1137	222588563	222564069	FALSE	65	AAAATCAGGTAATAAATAAA	-1	TRUE	NA	NA	CATAAA	-30	TAF1A	TAF1A-202
PB.1072.8	chr1	-	2945	7	novel_in_catalog	ENSG00000143498.18	novel	1047	7	NA	NA	-2	1405	combination_of_known_junctions	FALSE	canonical	NA	NA	NA	NA	2	3	NA	FALSE	NA	NA	NA	C	coding	273	822	165	986	222588563	222569383	FALSE	35	ATAATTTAGTGGCATTAAGT	-9	TRUE	NA	NA	AATAAA	-30	TAF1A
PB.1072.9	chr1	-	3080	8	novel_in_catalog	ENSG00000143498.18	novel	1047	7	NA	NA	22	1403	combination_of_known_junctions	FALSE	canonical	NA	NA	NA	NA	15	2	NA	FALSE	NA	NA	NA	C	coding	311	936	188	1123	222588563	222569383	FALSE	40	ATATAATTTAGTGGCATTAA	-2	TRUE	NA	NA	AATAAA	-28	TAF1A
PB.1073.1	chr1	+	1726	2	full-splice_match	ENSG00000225265.2	ENST00000668515.1	1503	2	-217	-6	0	6	multi-exon	FALSE	canonical	NA	NA	NA	NA	2	0	NA	FALSE	NA	NA	NA	A	non_coding	NA	NA	NA	NA	NA	NA	NA	10	AAGTCCTTTGTGCTTTGTTG	0	TRUE	NA	NA	AATAAA	-40	TAF1A-AS1	TAF1A-AS1-206
PB.1074.1	chr1	+	6722	28	full-splice_match	ENSG00000154305.18	ENST00000344922.10	8126	28	0	1404	0	780	multi-exon	FALSE	canonical	NA	NA	NA	NA	7	0	NA	FALSE	NA	NA	NA	C	coding	1907	5724	15	5738	222618111	222665619	FALSE	50	ATAATGCCATGAGAAAGAAT	-9	TRUE	NA	NA	AATAAA	-15	MIA3	MIA3-202
PB.1074.10	chr1	+	2760	23	full-splice_match	ENSG00000154305.18	ENST00000340535.11	2735	23	26	-51	26	51	multi-exon	FALSE	canonical	NA	NA	NA	NA	2	0	NA	FALSE	NA	NA	NA	C	coding	785	2358	148	2505	222644476	222665619	FALSE	35	AATGTAGCATATGTAATTGC	0	TRUE	NA	NA	AATAAA	-20	MIA3	MIA3-201
PB.1074.2	chr1	+	6259	28	full-splice_match	ENSG00000154305.18	ENST00000344922.10	8126	28	0	1867	0	317	multi-exon	FALSE	canonical	NA	NA	NA	NA	41	0	NA	FALSE	NA	NA	NA	C	coding	1907	5724	15	5738	222618111	222665619	FALSE	25	AATATTTCCCAAGTGTCTGT	-9	TRUE	NA	NA	CATAAA	-13	MIA3	MIA3-202
PB.1074.3	chr1	+	5992	28	full-splice_match	ENSG00000154305.18	ENST00000344922.10	8126	28	0	2134	0	50	multi-exon	FALSE	canonical	NA	NA	NA	NA	21	0	NA	FALSE	NA	NA	NA	C	coding	1907	5724	15	5738	222618111	222665619	FALSE	35	TAATGTAGCATATGTAATTG	-9	TRUE	NA	NA	AATAAA	-19	MIA3	MIA3-202
PB.1074.4	chr1	+	1241	4	incomplete-splice_match	ENSG00000154305.18	ENST00000470521.1	4071	7	-2	17688	0	-17688	5prime_fragment	FALSE	canonical	NA	NA	NA	NA	2	0	NA	FALSE	NA	NA	NA	C	coding	409	1227	15	1241	222618111	222628447	FALSE	60	GAAGAAAAAGAAGATGATGA	-9	TRUE	NA	NA	AAGAAA	-39	MIA3	MIA3-206
PB.1074.5	chr1	+	6336	29	novel_not_in_catalog	ENSG00000154305.18	novel	8126	28	NA	NA	1	325	at_least_one_novel_splicesite	FALSE	canonical	NA	NA	NA	NA	3	0	NA	TRUE	NA	NA	NA	C	coding	1931	5796	12	5807	222618111	222665619	FALSE	20	CCAAGTGTCTGTTGACTCAT	-6	TRUE	NA	NA	CATAAA	-21	MIA3
PB.1074.6	chr1	+	3918	11	incomplete-splice_match	ENSG00000154305.18	ENST00000344922.10	8126	28	5	17104	3	588	5prime_fragment	FALSE	canonical	NA	NA	NA	NA	2	1	1	FALSE	NA	NA	NA	C	coding	1303	3909	10	3918	222618111	222650903	FALSE	25	GTAAGAGTTTTGCTGCTAAG	-4	TRUE	NA	NA	NA	NA	MIA3	MIA3-202
PB.1074.7	chr1	+	3040	23	full-splice_match	ENSG00000154305.18	ENST00000340535.11	2735	23	16	-321	16	321	multi-exon	FALSE	canonical	NA	NA	NA	NA	10	0	NA	FALSE	NA	NA	NA	C	coding	785	2358	158	2515	222644476	222665619	FALSE	15	TTTCCCAAGTGTCTGTTGAC	-10	TRUE	NA	NA	CATAAA	-17	MIA3	MIA3-201
PB.1074.8	chr1	+	3494	23	full-splice_match	ENSG00000154305.18	ENST00000340535.11	2735	23	21	-780	21	780	multi-exon	FALSE	canonical	NA	NA	NA	NA	3	0	NA	FALSE	NA	NA	NA	C	coding	785	2358	153	2510	222644476	222665619	FALSE	50	ATAATGCCATGAGAAAGAAT	-5	TRUE	NA	NA	AATAAA	-15	MIA3	MIA3-201
PB.1074.9	chr1	+	4892	23	full-splice_match	ENSG00000154305.18	ENST00000340535.11	2735	23	26	-2183	26	-1	multi-exon	FALSE	canonical	NA	NA	NA	NA	2	1	NA	FALSE	NA	NA	NA	C	coding	785	2358	148	2505	222644476	222665619	FALSE	30	ACAGTGTTCAATTTAAGCTT	0	TRUE	NA	NA	ATTAAA	-15	MIA3	MIA3-201
PB.1075.1	chr1	-	2952	10	full-splice_match	ENSG00000186063.13	ENST00000340020.11	2975	10	20	3	20	-3	multi-exon	FALSE	canonical	NA	NA	NA	NA	70	0	NA	FALSE	NA	NA	NA	C	coding	306	921	155	1075	222712317	222669893	FALSE	30	GAACACTGTGTGATTAACTT	2	TRUE	NA	NA	ATTAAA	-13	AIDA	AIDA-201
PB.1075.2	chr1	-	3025	11	novel_in_catalog	ENSG00000186063.13	novel	4050	10	NA	NA	-30	-147	combination_of_known_junctions	FALSE	canonical	NA	NA	NA	NA	2	1	NA	FALSE	NA	NA	NA	C	coding	141	426	867	1292	222676183	222669893	FALSE	15	ATGTATTATTTTTTCTCTTT	710	FALSE	NA	NA	ATTAAA	-15	AIDA
PB.1075.3	chr1	-	2843	10	novel_not_in_catalog	ENSG00000186063.13	novel	2975	10	NA	NA	17	-147	at_least_one_novel_splicesite	FALSE	canonical	NA	NA	NA	NA	3	0	NA	FALSE	NA	NA	NA	C	coding	176	531	158	688	222712317	222676180	TRUE	15	ATGTATTATTTTTTCTCTTT	-1	TRUE	NA	NA	ATTAAA	-15	AIDA
PB.1075.5	chr1	-	2456	8	incomplete-splice_match	ENSG00000186063.13	ENST00000340020.11	2975	10	18246	147	18018	-147	3prime_fragment	FALSE	canonical	NA	NA	NA	NA	2	2	NA	FALSE	NA	NA	NA	C	coding	141	426	298	723	222676183	222669893	FALSE	15	ATGTATTATTTTTTCTCTTT	NA	FALSE	NA	NA	ATTAAA	-15	AIDA	AIDA-201
PB.1075.6	chr1	-	2801	10	full-splice_match	ENSG00000186063.13	ENST00000340020.11	2975	10	20	154	20	-154	multi-exon	FALSE	canonical	NA	NA	NA	NA	255	0	NA	FALSE	NA	NA	NA	C	coding	306	921	155	1075	222712317	222669893	FALSE	35	AAAACCGATGTATTATTTTT	2	TRUE	NA	NA	ATTAAA	-8	AIDA	AIDA-201
PB.1075.8	chr1	-	2503	10	full-splice_match	ENSG00000186063.13	ENST00000340020.11	2975	10	3	469	3	-469	multi-exon	FALSE	canonical	NA	NA	NA	NA	12	0	NA	FALSE	NA	NA	NA	C	coding	306	921	172	1092	222712317	222669893	FALSE	35	AATTCTCAGCCAAATTTAGT	-15	TRUE	NA	NA	AATAAA	-20	AIDA	AIDA-201
PB.1075.9	chr1	-	1474	10	full-splice_match	ENSG00000186063.13	ENST00000340020.11	2975	10	-12	1513	-12	81	multi-exon	FALSE	canonical	NA	NA	NA	NA	2	1	NA	FALSE	NA	NA	NA	C	coding	306	921	187	1107	222712317	222669893	FALSE	25	AGTTTACACATCTGTTCACT	-30	TRUE	NA	NA	AATACA	-19	AIDA	AIDA-201
PB.1076.1	chr1	+	2876	13	full-splice_match	ENSG00000162819.12	ENST00000340934.10	4104	13	-21	1249	-10	-1249	multi-exon	FALSE	canonical	NA	NA	NA	NA	2	3	NA	FALSE	NA	NA	NA	C	coding	411	1236	417	1652	222715700	222732714	FALSE	25	AAGATGCCTTTGTTACCTGA	-21	TRUE	NA	NA	ATTAAA	-12	BROX	BROX-201
PB.1076.10	chr1	+	3634	12	novel_in_catalog	ENSG00000162819.12	novel	3734	12	NA	NA	8	-2	combination_of_known_splicesites	FALSE	canonical	NA	NA	NA	NA	14	2	NA	FALSE	NA	NA	NA	C	coding	356	1071	93	1163	222718989	222732714	FALSE	25	AATTTCATTGAGATCTTTTG	13	TRUE	NA	NA	AATAAA	-16	BROX
PB.1076.11	chr1	+	3749	13	novel_in_catalog	ENSG00000162819.12	novel	3734	12	NA	NA	10	-2	combination_of_known_junctions	FALSE	canonical	NA	NA	NA	NA	81	2	NA	FALSE	NA	NA	NA	C	coding	411	1236	43	1278	222715700	222732714	FALSE	25	AATTTCATTGAGATCTTTTG	15	TRUE	NA	NA	AATAAA	-16	BROX
PB.1076.12	chr1	+	3653	12	full-splice_match	ENSG00000162819.12	ENST00000539697.5	3734	12	70	11	10	-2	multi-exon	FALSE	canonical	NA	NA	NA	NA	9	2	NA	FALSE	NA	NA	NA	C	coding	379	1140	43	1182	222715700	222732714	FALSE	25	AATTTCATTGAGATCTTTTG	15	TRUE	NA	NA	AATAAA	-16	BROX	BROX-208
PB.1076.13	chr1	+	3589	12	full-splice_match	ENSG00000162819.12	ENST00000537020.5	3670	12	70	11	10	-2	multi-exon	FALSE	canonical	NA	NA	NA	NA	4	2	NA	FALSE	NA	NA	NA	C	coding	338	1017	43	1059	222715700	222732655	FALSE	25	AATTTCATTGAGATCTTTTG	15	TRUE	NA	NA	AATAAA	-16	BROX	BROX-207
PB.1076.14	chr1	+	3494	11	novel_in_catalog	ENSG00000162819.12	novel	3670	12	NA	NA	10	-1	combination_of_known_junctions	FALSE	canonical	NA	NA	NA	NA	2	2	NA	FALSE	NA	NA	NA	C	coding	306	921	43	963	222715700	222732655	FALSE	20	ATTTCATTGAGATCTTTTGT	15	TRUE	NA	NA	AATAAA	-17	BROX
PB.1076.15	chr1	+	3374	9	incomplete-splice_match	ENSG00000162819.12	ENST00000340934.10	4104	13	9883	2	9046	-2	3prime_fragment	FALSE	canonical	NA	NA	NA	NA	2	2	NA	FALSE	NA	NA	NA	C	coding	298	897	7	903	222722453	222732714	FALSE	25	AATTTCATTGAGATCTTTTG	8985	FALSE	NA	NA	AATAAA	-16	BROX	BROX-201
PB.1076.16	chr1	+	2917	4	incomplete-splice_match	ENSG00000162819.12	ENST00000539697.5	3734	12	16333	11	16253	-2	3prime_fragment	FALSE	canonical	NA	NA	NA	NA	2	2	NA	FALSE	NA	NA	NA	C	coding	147	444	3	446	222729656	222732714	FALSE	25	AATTTCATTGAGATCTTTTG	NA	FALSE	NA	NA	AATAAA	-16	BROX	BROX-208
PB.1076.2	chr1	+	4355	14	novel_in_catalog	ENSG00000162819.12	novel	4104	13	NA	NA	-5	-2	combination_of_known_junctions	FALSE	canonical	NA	NA	NA	NA	2	20	NA	FALSE	NA	NA	NA	C	coding	356	1071	814	1884	222718989	222732714	FALSE	25	AATTTCATTGAGATCTTTTG	-16	TRUE	NA	NA	AATAAA	-16	BROX
PB.1076.3	chr1	+	4102	13	full-splice_match	ENSG00000162819.12	ENST00000340934.10	4104	13	0	2	0	-2	multi-exon	FALSE	canonical	NA	NA	NA	NA	95	2	NA	FALSE	NA	NA	NA	C	coding	411	1236	396	1631	222715700	222732714	FALSE	25	AATTTCATTGAGATCTTTTG	0	TRUE	NA	NA	AATAAA	-16	BROX	BROX-201
PB.1076.4	chr1	+	3942	12	novel_in_catalog	ENSG00000162819.12	novel	4104	13	NA	NA	0	-2	combination_of_known_junctions	FALSE	canonical	NA	NA	NA	NA	7	2	NA	FALSE	NA	NA	NA	C	coding	338	1017	396	1412	222715700	222732655	FALSE	25	AATTTCATTGAGATCTTTTG	0	TRUE	NA	NA	AATAAA	-16	BROX
PB.1076.5	chr1	+	4005	12	full-splice_match	ENSG00000162819.12	ENST00000612948.4	4028	12	12	11	1	-2	multi-exon	FALSE	canonical	NA	NA	NA	NA	21	2	NA	FALSE	NA	NA	NA	C	coding	379	1140	395	1534	222715700	222732714	FALSE	25	AATTTCATTGAGATCTTTTG	1	TRUE	NA	NA	AATAAA	-16	BROX	BROX-209
PB.1076.6	chr1	+	3968	12	novel_in_catalog	ENSG00000162819.12	novel	4104	13	NA	NA	18	-1	combination_of_known_splicesites	FALSE	canonical	NA	NA	NA	NA	9	2	NA	FALSE	NA	NA	NA	C	coding	356	1071	426	1496	222718989	222732714	FALSE	20	ATTTCATTGAGATCTTTTGT	-6	TRUE	NA	NA	AATAAA	-17	BROX
PB.1076.7	chr1	+	3970	14	novel_not_in_catalog	ENSG00000162819.12	novel	4104	13	NA	NA	251	-2	at_least_one_novel_splicesite	FALSE	canonical	NA	NA	NA	NA	2	14	2	FALSE	NA	NA	NA	C	coding	411	1236	264	1499	222715700	222732714	FALSE	25	AATTTCATTGAGATCTTTTG	-12	TRUE	NA	NA	AATAAA	-16	BROX
PB.1076.8	chr1	+	3889	14	novel_in_catalog	ENSG00000162819.12	novel	3734	12	NA	NA	0	-2	combination_of_known_junctions	FALSE	canonical	NA	NA	NA	NA	5	2	NA	FALSE	NA	NA	NA	C	coding	411	1236	183	1418	222715700	222732714	FALSE	25	AATTTCATTGAGATCTTTTG	0	TRUE	NA	NA	AATAAA	-16	BROX
PB.1076.9	chr1	+	3547	11	novel_in_catalog	ENSG00000162819.12	novel	3734	12	NA	NA	-1	-2	combination_of_known_splicesites	FALSE	canonical	NA	NA	NA	NA	3	2	NA	FALSE	NA	NA	NA	C	coding	324	975	102	1076	222718989	222732714	FALSE	25	AATTTCATTGAGATCTTTTG	4	TRUE	NA	NA	AATAAA	-16	BROX
PB.1077.1	chr1	+	5031	11	novel_in_catalog	ENSG00000154309.9	novel	4796	9	NA	NA	0	-2	combination_of_known_splicesites	FALSE	canonical	NA	NA	NA	NA	2	1	NA	FALSE	NA	NA	NA	B	coding	1524	4575	436	5010	222942824	223005972	FALSE	30	AACCAGTGCCTCAATTATTC	-26	TRUE	NA	NA	AATAAA	-32	DISP1
PB.1077.2	chr1	+	4887	10	novel_in_catalog	ENSG00000154309.9	novel	4796	9	NA	NA	-2	-4	combination_of_known_splicesites	FALSE	canonical	NA	NA	NA	NA	2	1	NA	FALSE	NA	NA	NA	B	coding	1524	4575	294	4868	222942824	223005972	FALSE	35	AGAACCAGTGCCTCAATTAT	-21	TRUE	NA	NA	AATAAA	-30	DISP1
PB.1077.3	chr1	+	4525	10	novel_in_catalog	ENSG00000154309.9	novel	4796	9	NA	NA	0	-4	combination_of_known_splicesites	FALSE	canonical	NA	NA	NA	NA	2	7	1	FALSE	NA	NA	NA	B	coding	1372	4119	388	4506	222942918	223005972	FALSE	35	AGAACCAGTGCCTCAATTAT	-19	TRUE	NA	NA	AATAAA	-30	DISP1
PB.1077.4	chr1	+	4633	8	novel_in_catalog	ENSG00000154309.9	novel	4796	9	NA	NA	-1	-3	combination_of_known_junctions	FALSE	canonical	NA	NA	NA	NA	11	0	NA	FALSE	NA	NA	NA	B	coding	1524	4575	39	4613	222942824	223005972	FALSE	30	GAACCAGTGCCTCAATTATT	10	TRUE	NA	NA	AATAAA	-31	DISP1
PB.1078.12	chr1	+	1277	6	incomplete-splice_match	ENSG00000162909.18	ENST00000295006.6	3366	21	0	26534	0	8	5prime_fragment	FALSE	canonical	NA	NA	NA	NA	2	0	NA	FALSE	NA	NA	NA	B	coding	314	945	103	1047	223712641	223749254	FALSE	30	AAAAGTATTCGTGCCCATGT	0	TRUE	NA	NA	NA	NA	CAPN2	CAPN2-201
PB.1078.2	chr1	+	5225	20	novel_in_catalog	ENSG00000162909.18	novel	3366	21	NA	NA	-147	-175	intron_retention	FALSE	canonical	NA	NA	NA	NA	2	4	NA	FALSE	NA	NA	NA	B	coding	477	1434	250	1683	223712641	223757497	TRUE	20	ACACCATGCCATGTTTTCCT	NA	FALSE	NA	NA	AATAAA	-25	CAPN2
PB.1078.20	chr1	+	1328	5	incomplete-splice_match	ENSG00000162909.18	ENST00000487223.5	2991	10	11615	181	0	-179	3prime_fragment	FALSE	canonical	NA	NA	NA	NA	2	1	NA	FALSE	NA	NA	NA	B	coding	79	240	109	348	223770486	223774857	FALSE	30	AATCACACCATGCCATGTTT	4258	FALSE	NA	NA	AATAAA	-21	CAPN2	CAPN2-209
PB.1078.8	chr1	+	3202	20	novel_in_catalog	ENSG00000162909.18	novel	3366	21	NA	NA	-29	-179	combination_of_known_splicesites	FALSE	canonical	NA	NA	NA	NA	2	1	NA	FALSE	NA	NA	NA	B	coding	696	2091	132	2222	223712641	223774857	FALSE	30	AATCACACCATGCCATGTTT	-29	TRUE	NA	NA	AATAAA	-21	CAPN2
PB.1079.1	chr1	-	4707	18	full-splice_match	ENSG00000143514.17	ENST00000343537.12	4632	18	-48	-27	-41	27	multi-exon	FALSE	canonical	NA	NA	NA	NA	14	0	NA	FALSE	NA	NA	NA	C	coding	1128	3387	334	3720	223845662	223780853	FALSE	25	AGCCTCTAATAGACTGTTTT	-49	FALSE	NA	NA	NA	NA	TP53BP2	TP53BP2-201
PB.1079.2	chr1	-	4572	19	full-splice_match	ENSG00000143514.17	ENST00000391878.6	4741	19	-21	190	3	-190	multi-exon	FALSE	canonical	NA	NA	NA	NA	3	0	NA	FALSE	NA	NA	NA	C	coding	1067	3204	605	3808	223814327	223780853	FALSE	10	AGCTGTTTACTGGTTTTTGT	-5	TRUE	NA	NA	AATAAA	-13	TP53BP2	TP53BP2-202
PB.1079.3	chr1	-	4436	18	full-splice_match	ENSG00000143514.17	ENST00000343537.12	4632	18	0	196	0	-190	multi-exon	FALSE	canonical	NA	NA	NA	NA	68	0	NA	FALSE	NA	NA	NA	C	coding	1128	3387	286	3672	223845662	223780853	FALSE	10	AGCTGTTTACTGGTTTTTGT	-1	TRUE	NA	NA	AATAAA	-13	TP53BP2	TP53BP2-201
PB.1079.4	chr1	-	4331	17	novel_in_catalog	ENSG00000143514.17	novel	4632	18	NA	NA	-36	-190	combination_of_known_junctions	FALSE	canonical	NA	NA	NA	NA	6	1	NA	FALSE	NA	NA	NA	C	coding	1067	3204	364	3567	223814327	223780853	FALSE	10	AGCTGTTTACTGGTTTTTGT	-44	TRUE	NA	NA	AATAAA	-13	TP53BP2
PB.1079.5	chr1	-	4362	18	novel_not_in_catalog	ENSG00000143514.17	novel	4632	18	NA	NA	9	-190	at_least_one_novel_splicesite	FALSE	canonical	NA	NA	NA	NA	2	2	1	TRUE	NA	NA	NA	C	coding	1112	3339	260	3598	223845662	223780853	FALSE	10	AGCTGTTTACTGGTTTTTGT	25	TRUE	NA	NA	AATAAA	-13	TP53BP2
PB.1079.7	chr1	-	4055	17	incomplete-splice_match	ENSG00000143514.17	ENST00000343537.12	4632	18	24667	196	-144	-190	3prime_fragment	FALSE	canonical	NA	NA	NA	NA	2	0	NA	FALSE	NA	NA	NA	C	coding	1067	3204	88	3291	223814327	223780853	FALSE	10	AGCTGTTTACTGGTTTTTGT	7709	FALSE	NA	NA	AATAAA	-13	TP53BP2	TP53BP2-201
PB.1079.8	chr1	-	3860	15	incomplete-splice_match	ENSG00000143514.17	ENST00000391878.6	4741	19	35436	191	3834	-191	3prime_fragment	FALSE	canonical	NA	NA	NA	NA	2	0	NA	FALSE	NA	NA	NA	C	coding	1005	3018	80	3097	223806932	223780853	FALSE	10	TAGCTGTTTACTGGTTTTTG	NA	FALSE	NA	NA	AATAAA	-12	TP53BP2	TP53BP2-202
PB.1079.9	chr1	-	3732	14	incomplete-splice_match	ENSG00000143514.17	ENST00000391878.6	4741	19	39047	191	-3553	-191	3prime_fragment	FALSE	canonical	NA	NA	NA	NA	2	0	NA	FALSE	NA	NA	NA	C	coding	912	2739	231	2969	223803435	223780853	FALSE	10	TAGCTGTTTACTGGTTTTTG	NA	FALSE	NA	NA	AATAAA	-12	TP53BP2	TP53BP2-202
PB.108.5	chr1	-	2262	3	full-splice_match	ENSG00000116685.16	ENST00000376572.8	2819	3	556	1	532	-1	multi-exon	FALSE	canonical	NA	NA	NA	NA	7	0	NA	FALSE	NA	NA	NA	C	coding	316	951	589	1539	11925283	11920315	FALSE	10	ACGACCGGTTTGTGTGTGGT	555	FALSE	NA	NA	AATAAA	-17	KIAA2013	KIAA2013-201
PB.108.6	chr1	-	2176	4	novel_not_in_catalog	ENSG00000116685.16	novel	2170	4	NA	NA	7	115	at_least_one_novel_splicesite	FALSE	canonical	NA	NA	NA	NA	2	1	1	TRUE	NA	NA	NA	C	coding	316	951	979	1929	11925283	11920315	FALSE	45	AAATACTTGAAATGGAACTC	6	TRUE	NA	NA	AATAAA	-16	KIAA2013
PB.1080.1	chr1	+	5241	4	full-splice_match	ENSG00000143756.12	ENST00000424254.6	1334	4	-11	-3896	-11	-1	multi-exon	FALSE	canonical	NA	NA	NA	NA	3	2	NA	FALSE	NA	NA	NA	C	coding	121	366	576	941	224157381	224157746	FALSE	10	GCTACTTGTTTTCTTTGTAT	-19	TRUE	NA	NA	AATAAA	-16	FBXO28	FBXO28-202
PB.1080.10	chr1	+	2689	5	full-splice_match	ENSG00000143756.12	ENST00000366862.10	5427	5	0	2738	0	1127	multi-exon	FALSE	canonical	NA	NA	NA	NA	5	1	NA	FALSE	NA	NA	NA	C	coding	368	1107	20	1126	224114130	224157746	FALSE	25	CACCGTGACATGGTTATGCA	-8	TRUE	NA	NA	AATAAA	-31	FBXO28	FBXO28-201
PB.1080.11	chr1	+	1729	5	full-splice_match	ENSG00000143756.12	ENST00000366862.10	5427	5	0	3698	0	167	multi-exon	FALSE	canonical	NA	NA	NA	NA	19	0	NA	FALSE	NA	NA	NA	C	coding	368	1107	20	1126	224114130	224157746	FALSE	25	TACCCAGCTGTTATACATGT	-8	TRUE	NA	NA	TATAAA	-17	FBXO28	FBXO28-201
PB.1080.12	chr1	+	2608	4	incomplete-splice_match	ENSG00000143756.12	ENST00000366862.10	5427	5	16384	2510	16277	1355	3prime_fragment	FALSE	canonical	NA	NA	NA	NA	2	0	NA	FALSE	NA	NA	NA	C	coding	268	807	11	817	224130505	224157746	FALSE	50	AAAAAACATTTGTCAGCCAA	NA	FALSE	NA	NA	AATAAA	-10	FBXO28	FBXO28-201
PB.1080.13	chr1	+	2217	2	incomplete-splice_match	ENSG00000143756.12	ENST00000523990.1	1415	4	39188	-1355	39089	1355	3prime_fragment	FALSE	canonical	NA	NA	NA	NA	2	1	NA	FALSE	NA	NA	NA	C	coding	136	411	16	426	224153322	224157746	FALSE	50	AAAAAACATTTGTCAGCCAA	NA	FALSE	NA	NA	AATAAA	-10	FBXO28	FBXO28-205
PB.1080.2	chr1	+	4497	5	full-splice_match	ENSG00000143756.12	ENST00000366862.10	5427	5	-11	941	-11	-941	multi-exon	TRUE	canonical	NA	NA	NA	NA	7	2	NA	FALSE	NA	NA	NA	C	coding	368	1107	31	1137	224114130	224157746	FALSE	30	ACTTAATTCTATTTTACTAT	-19	TRUE	NA	NA	AATAAA	-20	FBXO28	FBXO28-201
PB.1080.3	chr1	+	1536	5	full-splice_match	ENSG00000143756.12	ENST00000366862.10	5427	5	0	3891	0	6	multi-exon	FALSE	canonical	NA	NA	NA	NA	10	0	NA	FALSE	NA	NA	NA	C	coding	368	1107	20	1126	224114130	224157746	FALSE	15	ACACTATCTTGGTTCTTTTT	-8	TRUE	NA	NA	AAGAAA	-20	FBXO28	FBXO28-201
[truncated: 75,796 more rows]
